# Supplementary material for: Deep Learning-driven research for drug discovery: Tackling Malaria
Source: PLoS Comput Biol. 2020 Feb 18;16(2):e1007025. doi: 10.1371/journal.pcbi.1007025 (PMC7048302; doi:10.1371/journal.pcbi.1007025)
Supplement: S2 File — (XLSX) [file pcbi.1007025.s002.xlsx]

## Sheet: default
Molecule
