# Supplementary material for: Deep Learning-driven research for drug discovery: Tackling Malaria
Source: PLoS Comput Biol. 2020 Feb 18;16(2):e1007025. doi: 10.1371/journal.pcbi.1007025 (PMC7048302; doi:10.1371/journal.pcbi.1007025)
Supplement: S3 File — (XLSX) [file pcbi.1007025.s003.xlsx]

## Sheet: default
Molecule (SMILES format)	pEC50
N(C(=N[H])C1=C([H])C([H])=C(C2OC(C3=C([H])C([H])=C(F)C([H])=C3[H])=C([H])C=2[H])C([H])=C1[H])([H])[H]	11.0177
C(C1=C([H])C([H])=C(C2OC(C3=C([H])C([H])=C(C(=N[H])N([H])[H])C([H])=C3[H])=C([H])C=2[H])C([H])=C1[H])([H])([H])[H]	10.2403
C(C1(C([H])([H])C([H])([H])C2([H])C34C(OC(C2(C([H])([H])[H])[H])(O[H])[H])([H])OC(C([H])([H])[H])(C(C([H])([H])C13[H])([H])[H])OO4)[H])([H])([H])[H]	10
C(OC1=C([H])C([H])=C(C2OC(C3=C([H])C([H])=C(C(=N[H])N([H])[H])C([H])=C3[H])=C([H])C=2[H])C([H])=C1[H])([H])([H])[H]	9.85636
O(C1=C(C2(C([H])([H])C([H])([H])C(C3=C([H])C([H])=C(Cl)C([H])=C3[H])([H])C([H])([H])C2([H])[H])[H])C(=O)C2=C(C(=C(C([H])=C2C1=O)[H])[H])[H])[H]	9.52288
C(C1(C([H])([H])C([H])([H])C2([H])C34C(OC(C2(C([H])([H])[H])[H])(OC(=O)C(C(C(=O)N(C(C(C(C(C(C(C(C(N(C(=O)C(C(C(=O)OC2(OC5([H])C67C(C(C([H])([H])[H])(C(C([H])([H])C6([H])C2(C([H])([H])[H])[H])([H])[H])[H])([H])C([H])([H])C([H])([H])C(O5)(C([H])([H])[H])OO7)[H])([H])[H])([H])[H])[H])([H])[H])([H])[H])([H])[H])([H])[H])([H])[H])([H])[H])([H])[H])([H])[H])[H])([H])[H])([H])[H])[H])([H])OC(C([H])([H])…	9.52288
C(C1(C([H])([H])C([H])([H])C2([H])C34C(OC(C2(C([H])([H])[H])[H])(OC(=O)C(C(C(=O)N(C(C(O[H])(C(N(C(=O)C(C(C(=O)OC2(OC5([H])C67C(C(C([H])([H])[H])(C(C([H])([H])C6([H])C2(C([H])([H])[H])[H])([H])[H])[H])([H])C([H])([H])C([H])([H])C(O5)(C([H])([H])[H])OO7)[H])([H])[H])([H])[H])[H])([H])[H])[H])([H])[H])[H])([H])[H])([H])[H])[H])([H])OC(C([H])([H])[H])(C(C([H])([H])C13[H])([H])[H])OO4)[H])([H])([H])[H]	9.49485
C(C(C([H])([H])[H])(C([H])([H])[H])N1N=NN=C1C(N(C(C(N(C1=C([H])C([H])=NC2=C(C(Cl)=C(C([H])=C12)[H])[H])[H])([H])[H])([H])[H])[H])(C1=C([H])C([H])=C(Cl)C(Cl)=C1[H])[H])([H])([H])[H]	9.39794
FC1(F)C([H])([H])C([H])([H])C(N(C2(C([H])([H])C([H])([H])C3(OOC4(C5(C([H])([H])C6(C(C(C([H])([H])C4(C6([H])[H])[H])(C5([H])[H])[H])([H])[H])[H])[H])OO3)C([H])([H])C2([H])[H])[H])[H])([H])C([H])([H])C1([H])[H]	9.39794
C1(C([H])([H])C([H])([H])C(N(C2(C([H])([H])C([H])([H])C3(OOC4(C5(C([H])([H])C6(C(C(C([H])([H])C4(C6([H])[H])[H])(C5([H])[H])[H])([H])[H])[H])[H])OO3)C([H])([H])C2([H])[H])[H])[H])([H])C([H])([H])C1([H])[H])([H])[H]	9.39794
C1(C([H])([H])N(C2(C([H])([H])C([H])([H])C3(OOC4(C5(C([H])([H])C6(C(C(C([H])([H])C4(C6([H])[H])[H])(C5([H])[H])[H])([H])[H])[H])[H])OO3)C([H])([H])C2([H])[H])[H])C([H])([H])C([H])([H])O1)([H])[H]	9.39794
C(N1C([H])([H])C([H])([H])C(N(C2(C([H])([H])C([H])([H])C3(OOC4(C5(C([H])([H])C6(C(C(C([H])([H])C4(C6([H])[H])[H])(C5([H])[H])[H])([H])[H])[H])[H])OO3)C([H])([H])C2([H])[H])[H])[H])([H])C([H])([H])C1([H])[H])([H])([H])[H]	9.39794
C(C(OC(=O)C1=C([H])N([H])C2=C(C(C(C3=C([H])C([H])=C(OC(F)(F)F)C([H])=C3[H])([H])[H])=C(C([H])=C2C1=O)[H])[H])([H])[H])([H])([H])[H]	9.33724
FC1(F)C([H])([H])C([H])([H])N(C2(C([H])([H])C([H])([H])C3(OOC4(C5(C([H])([H])C6(C(C(C([H])([H])C4(C6([H])[H])[H])(C5([H])[H])[H])([H])[H])[H])[H])OO3)C([H])([H])C2([H])[H])[H])C([H])([H])C1([H])[H]	9.22185
C1(C([H])([H])C([H])([H])N(C2(C([H])([H])C([H])([H])C3(OOC4(C5(C([H])([H])C6(C(C(C([H])([H])C4(C6([H])[H])[H])(C5([H])[H])[H])([H])[H])[H])[H])OO3)C([H])([H])C2([H])[H])[H])C([H])([H])C1([H])[H])([H])[H]	9.22185
C1(C([H])([H])C(N(C2(C([H])([H])C([H])([H])C3(OOC4(C5(C([H])([H])C6(C(C(C([H])([H])C4(C6([H])[H])[H])(C5([H])[H])[H])([H])[H])[H])[H])OO3)C([H])([H])C2([H])[H])[H])[H])([H])C([H])([H])C([H])([H])O1)([H])[H]	9.1549
C(C(C(C(OC(=O)C1C([H])=NC(OC2=C([H])C([H])=C3C(OB(O[H])C3=C2[H])([H])[H])=C([H])N=1)([H])[H])([H])[H])([H])[H])([H])([H])[H]	9.1549
C1(C([H])([H])C([H])([H])N(C2(C([H])([H])C([H])([H])C3(OOC4(C5(C([H])([H])C6(C(C(C([H])([H])C4(C6([H])[H])[H])(C5([H])[H])[H])([H])[H])[H])[H])OO3)C([H])([H])C2([H])[H])[H])C1([H])[H])([H])[H]	9.1549
C(N1C([H])([H])C([H])([H])N(C2(C([H])([H])C([H])([H])N(C(=O)C(C3(C([H])([H])C([H])([H])C4(OOC5(C6(C([H])([H])C7(C(C(C([H])([H])C5(C7([H])[H])[H])(C6([H])[H])[H])([H])[H])[H])[H])OO4)C([H])([H])C3([H])[H])[H])([H])[H])C([H])([H])C2([H])[H])[H])C([H])([H])C1([H])[H])([H])([H])[H]	9.08672
C(C1=C([H])C([H])=C(C(N(C(C(N(C2=C([H])C([H])=NC3=C(C(Cl)=C(C([H])=C23)[H])[H])[H])([H])[H])([H])[H])[H])(C2=NN=NN2C(C([H])([H])[H])(C([H])([H])[H])C([H])([H])[H])[H])C([H])=C1[H])([H])([H])[H]	9
C(C(C([H])([H])[H])(C([H])([H])[H])OC(=O)N(C1(C([H])([H])C([H])([H])N(C2(C([H])([H])C([H])([H])C3(OOC4(C5(C([H])([H])C6(C(C(C([H])([H])C4(C6([H])[H])[H])(C5([H])[H])[H])([H])[H])[H])[H])OO3)C([H])([H])C2([H])[H])[H])C([H])([H])C1([H])[H])[H])[H])([H])([H])[H]	9
C(C1(C([H])([H])C([H])([H])C2([H])C34C(OC(C2(C([H])([H])[H])[H])(C(C(C(O[H])([H])[H])(C(C2(OC5([H])C67C(C(C([H])([H])[H])(C(C([H])([H])C6([H])C2(C([H])([H])[H])[H])([H])[H])[H])([H])C([H])([H])C([H])([H])C(O5)(C([H])([H])[H])OO7)[H])([H])[H])[H])([H])[H])[H])([H])OC(C([H])([H])[H])(C(C([H])([H])C13[H])([H])[H])OO4)[H])([H])([H])[H]	8.95861
N(C1(C([H])([H])C([H])([H])N(C2(C([H])([H])C([H])([H])C3(OOC4(C5(C([H])([H])C6(C(C(C([H])([H])C4(C6([H])[H])[H])(C5([H])[H])[H])([H])[H])[H])[H])OO3)C([H])([H])C2([H])[H])[H])C([H])([H])C1([H])[H])[H])([H])[H]	8.92082
C(C(C([H])([H])[H])(C([H])([H])[H])N(C1(C([H])([H])C([H])([H])C2(OOC3(C4(C([H])([H])C5(C(C(C([H])([H])C3(C5([H])[H])[H])(C4([H])[H])[H])([H])[H])[H])[H])OO2)C([H])([H])C1([H])[H])[H])[H])([H])([H])[H]	8.88606
C(C(C([H])([H])[H])(OC(=O)C1C([H])=NC(OC2=C([H])C([H])=C3C(OB(O[H])C3=C2[H])([H])[H])=C([H])N=1)[H])([H])([H])[H]	8.85387
C1(C([H])([H])C1(N(C1(C([H])([H])C([H])([H])C2(OOC3(C4(C([H])([H])C5(C(C(C([H])([H])C3(C5([H])[H])[H])(C4([H])[H])[H])([H])[H])[H])[H])OO2)C([H])([H])C1([H])[H])[H])[H])[H])([H])[H]	8.82391
C(C1C([H])=C(N(C2=C([H])C(F)=C(C(F)(F)F)C(F)=C2[H])[H])N2N=C(N=C2N=1)C(F)(F)F)([H])([H])[H]	8.74473
C(C1(C([H])([H])C([H])([H])C2([H])C34C(OC(C2(C([H])([H])[H])[H])(OC(=O)C(C(C(=O)O[H])([H])[H])([H])[H])[H])([H])OC(C([H])([H])[H])(C(C([H])([H])C13[H])([H])[H])OO4)[H])([H])([H])[H]	8.72125
C(OC(=O)C1C([H])=NC(OC2=C([H])C([H])=C3C(OB(O[H])C3=C2[H])([H])[H])=C([H])N=1)([H])([H])[H]	8.72125
C(C1(C([H])([H])C([H])([H])C2([H])C34C(OC(C2(C([H])([H])[H])[H])(OC(=O)C2=C([H])C([H])=C(C(=C(C(=O)C5OC(C([H])([H])[H])=C([H])C=5[H])[H])[H])C([H])=C2[H])[H])([H])OC(C([H])([H])[H])(C(C([H])([H])C13[H])([H])[H])OO4)[H])([H])([H])[H]	8.70333
C(C(C([H])([H])[H])(C([H])([H])[H])N1N=NN=C1C(N(C(C(N(C1=C([H])C([H])=NC2=C(C(Cl)=C(C([H])=C12)[H])[H])[H])([H])[H])([H])[H])[H])(C1=C([H])C([H])=C(Cl)C([H])=C1[H])[H])([H])([H])[H]	8.69897
C(C(C(N(C(C(C([H])([H])[H])([H])[H])([H])[H])C(=O)C1=C([H])C(C(=O)N(C(C(C2=C([H])C([H])=C([H])C([H])=C2[H])([H])[H])(C(O[H])(C(N(C(C([H])([H])[H])(C([H])([H])[H])C2=C([H])C([H])=C([H])C(OC([H])([H])[H])=C2[H])[H])([H])[H])[H])[H])[H])=C([H])C(C2=C([H])C([H])=C([H])C([H])=C2[H])=C1[H])([H])[H])([H])[H])([H])([H])[H]	8.69897
C(C(C([H])([H])[H])(C([H])([H])[H])N1N=NN=C1C(N(C(C(C(C(N(C1=C([H])C([H])=NC2=C(C(Cl)=C(C([H])=C12)[H])[H])[H])([H])[H])([H])[H])([H])[H])([H])[H])[H])(C1=C([H])C([H])=C([H])C([H])=C1[H])[H])([H])([H])[H]	8.69897
C(C(C(N(C(C(C([H])([H])[H])([H])[H])([H])[H])C(=O)C1=C([H])C(N2C([H])([H])C([H])([H])C([H])([H])C([H])([H])S2(=O)=O)=C([H])C(C(=O)N(C(C(C2=C([H])C([H])=C([H])C([H])=C2[H])([H])[H])(C(O[H])(C(N(C(C([H])([H])[H])(C([H])([H])[H])C2=C([H])C([H])=C([H])C(OC([H])([H])[H])=C2[H])[H])([H])[H])[H])[H])[H])=C1[H])([H])[H])([H])[H])([H])([H])[H]	8.69897
C(C(C([H])([H])[H])(C([H])([H])[H])N1N=NN=C1C(N(C(C(C(N(C1=C([H])C([H])=NC2=C(C(Cl)=C(C([H])=C12)[H])[H])[H])([H])[H])([H])[H])([H])[H])[H])(C1=C([H])C([H])=C([H])C([H])=C1[H])[H])([H])([H])[H]	8.69897
C(C(C([H])([H])[H])(C(C(OC(=O)C1C([H])=NC(OC2=C([H])C([H])=C3C(OB(O[H])C3=C2[H])([H])[H])=C([H])N=1)([H])[H])([H])[H])[H])([H])([H])[H]	8.69897
C(C(C1N=C(N([H])[H])N=C(N([H])[H])C=1C1=C([H])C([H])=C(Cl)C([H])=C1[H])([H])[H])([H])([H])[H]	8.67778
FC1=C([H])C([H])=C([H])C(N(C2N=C(N(C(C(C(N3C([H])([H])C([H])([H])OC([H])([H])C3([H])[H])([H])[H])([H])[H])([H])[H])[H])N=C(N(C3=C([H])C([H])=C(N(C4=C([H])C([H])=NC5=C(C(Cl)=C(C([H])=C45)[H])[H])[H])C([H])=C3[H])[H])N=2)[H])=C1[H]	8.64468
C(OC1=C([H])C(C(C(C(OC(=O)C(C(C(=O)OC2(OC3([H])C45C(C(C([H])([H])[H])(C(C([H])([H])C4([H])C2(C([H])([H])[H])[H])([H])[H])[H])([H])C([H])([H])C([H])([H])C(O3)(C([H])([H])[H])OO5)[H])([H])[H])([H])[H])([H])[H])([H])[H])([H])[H])=C([H])C2C(=C(OC1=2)C1=C([H])C([H])=C2OC(OC2=C1[H])([H])[H])[H])([H])([H])[H]	8.63827
C1(C([H])([H])C([H])([H])N(C2(C([H])([H])C([H])([H])N(C3(C([H])([H])C([H])([H])C4(OOC5(C6(C([H])([H])C7(C(C(C([H])([H])C5(C7([H])[H])[H])(C6([H])[H])[H])([H])[H])[H])[H])OO4)C([H])([H])C3([H])[H])[H])C([H])([H])C2([H])[H])[H])C([H])([H])C1([H])[H])([H])[H]	8.61979
C(C(C([H])([H])[H])(C(C(N(C(=O)C1=C([H])C([H])=C(C(OC2(OC3([H])C45C(C(C([H])([H])[H])(C(C([H])([H])C4([H])C2(C([H])([H])[H])[H])([H])[H])[H])([H])C([H])([H])C([H])([H])C(O3)(C([H])([H])[H])OO5)[H])([H])[H])C([H])=C1[H])[H])(C(=O)N(C(C(C(C1=C([H])C([H])=C([H])C([H])=C1[H])([H])[H])([H])[H])(C(=C(S(=O)(=O)C([H])([H])[H])[H])[H])[H])[H])[H])([H])[H])[H])([H])([H])[H]	8.60555
C(C1(C([H])([H])C(C(C(C([H])([H])[H])(C([H])([H])[H])N=C=[Se])([H])[H])([H])C2([H])C3(C(C(C(C2=C([H])[H])([H])[H])([H])[H])(N=C=[Se])C(C([H])([H])[H])(C(C([H])([H])C13[H])([H])[H])[H])[H])[H])([H])([H])[H]	8.60206
C(C(C([H])([H])[H])(C(OC(=O)C1C([H])=NC(OC2=C([H])C([H])=C3C(OB(O[H])C3=C2[H])([H])[H])=C([H])N=1)([H])[H])[H])([H])([H])[H]	8.60206
C(C1(C([H])([H])C([H])([H])C2([H])C34C(OC(C2(C([H])([H])[H])[H])(OC(=O)C(C(C(=O)OC2(OC5([H])C67C(C(C([H])([H])[H])(C(C([H])([H])C6([H])C2(C([H])([H])[H])[H])([H])[H])[H])([H])C([H])([H])C([H])([H])C(O5)(C([H])([H])[H])OO7)[H])([H])[H])([H])[H])[H])([H])OC(C([H])([H])[H])(C(C([H])([H])C13[H])([H])[H])OO4)[H])([H])([H])[H]	8.58503
C(C1(C([H])([H])C([H])([H])C2([H])C34C(OC(C2(C([H])([H])[H])[H])(C(C(C(OC(=O)C(C2(OC5([H])C67C(C(C([H])([H])[H])(C(C([H])([H])C6([H])C2(C([H])([H])[H])[H])([H])[H])[H])([H])C([H])([H])C([H])([H])C(O5)(C([H])([H])[H])OO7)[H])([H])[H])([H])[H])([H])[H])([H])[H])[H])([H])OC(C([H])([H])[H])(C(C([H])([H])C13[H])([H])[H])OO4)[H])([H])([H])[H]	8.58503
O(B1OC([H])([H])C2=C(C(=C(OC3C([H])=NC(C(=O)OC4(C([H])([H])C([H])([H])C([H])([H])C([H])([H])C4([H])[H])[H])=C([H])N=3)C([H])=C12)[H])[H])[H]	8.5376
C(C(N(C(C([H])([H])[H])([H])[H])C(C(C(C(C([H])([H])[H])(N(C1=C([H])C([H])=NC2=C(C(Cl)=C(C([H])=C12)[H])[H])[H])[H])([H])[H])([H])[H])([H])[H])([H])[H])([H])([H])[H]	8.52288
C(OC1=C([H])C([H])=C(C(=O)C(=C(C2=C([H])C([H])=C(C(=O)OC3(OC4([H])C56C(C(C([H])([H])[H])(C(C([H])([H])C5([H])C3(C([H])([H])[H])[H])([H])[H])[H])([H])C([H])([H])C([H])([H])C(O4)(C([H])([H])[H])OO6)[H])C([H])=C2[H])[H])[H])C(OC([H])([H])[H])=C1[H])([H])([H])[H]	8.51999
C(OC1=C([H])C([H])=C(C(=O)C(=C(C2=C([H])C([H])=C(C(=O)OC3(OC4([H])C56C(C(C([H])([H])[H])(C(C([H])([H])C5([H])C3(C([H])([H])[H])[H])([H])[H])[H])([H])C([H])([H])C([H])([H])C(O4)(C([H])([H])[H])OO6)[H])C([H])=C2[H])[H])[H])C([H])=C1OC([H])([H])[H])([H])([H])[H]	8.47366
O=C(C(C1(C([H])([H])C([H])([H])C2(OOC3(C4(C([H])([H])C5(C(C(C([H])([H])C3(C5([H])[H])[H])(C4([H])[H])[H])([H])[H])[H])[H])OO2)C([H])([H])C1([H])[H])[H])([H])[H])N(C(C(C(N1C([H])([H])C([H])([H])N(C(C(C(N(C(=O)C(C2(C([H])([H])C([H])([H])C3(OOC4(C5(C([H])([H])C6(C(C(C([H])([H])C4(C6([H])[H])[H])(C5([H])[H])[H])([H])[H])[H])[H])OO3)C([H])([H])C2([H])[H])[H])([H])[H])[H])([H])[H])([H])[H])([H])[H])C([…	8.45593
O=C1C([H])([H])N(C2(C([H])([H])C([H])([H])C3(OOC4(C5(C([H])([H])C6(C(C(C([H])([H])C4(C6([H])[H])[H])(C5([H])[H])[H])([H])[H])[H])[H])OO3)C([H])([H])C2([H])[H])[H])C([H])([H])C([H])([H])N1[H]	8.45593
C(C(N1C([H])([H])C([H])([H])N(C2N=C(N(C3=C([H])C([H])=C(N(C4=C([H])C([H])=NC5=C(C(Cl)=C(C([H])=C45)[H])[H])[H])C([H])=C3[H])[H])N=C(N(C3=C([H])C([H])=C([H])C(Cl)=C3[H])[H])N=2)C([H])([H])C1([H])[H])([H])[H])([H])([H])[H]	8.444
C(C1C([H])=C(N(C2=C([H])C([H])=C(C(F)(F)F)C([H])=C2[H])[H])N2N=C(N=C2N=1)C(C([H])([H])[H])(F)F)([H])([H])[H]	8.4437
C(OC1C([H])=C([H])C2=NC3=C([H])C(Cl)=C([H])C([H])=C3C(N(C3=C([H])C(C(N4C([H])([H])C([H])([H])C([H])([H])C4([H])[H])([H])[H])=C(O[H])C(C(N4C([H])([H])C([H])([H])C([H])([H])C4([H])[H])([H])[H])=C3[H])[H])=C2N=1)([H])([H])[H]	8.4437
C(C1C([H])=C(N(C2=C([H])C([H])=C(C(F)(F)F)C(F)=C2[H])[H])N2N=C(N=C2N=1)C(C([H])([H])[H])(F)F)([H])([H])[H]	8.40894
C(C(N1C([H])([H])C([H])([H])N(C2N=C(N(C3=C([H])C([H])=C(N(C4=C([H])C([H])=NC5=C(C(Cl)=C(C([H])=C45)[H])[H])[H])C([H])=C3[H])[H])N=C(N3C([H])([H])C([H])([H])OC([H])([H])C3([H])[H])N=2)C([H])([H])C1([H])[H])([H])[H])([H])([H])[H]	8.40279
O(C1=C([H])N(C2(C([H])([H])C2([H])[H])[H])C(C(N(C(C(C(C(N(C2=C([H])C([H])=NC3=C(C(Cl)=C(C([H])=C23)[H])[H])[H])([H])[H])([H])[H])([H])[H])([H])[H])[H])([H])[H])=C([H])C1=O)[H]	8.39794
C(C(C(N(C(C(C([H])([H])[H])([H])[H])([H])[H])C(=O)C1=C([H])C(N2C([H])([H])C([H])([H])C([H])([H])C2([H])[H])=C([H])C(C(=O)N(C(C(C2=C([H])C([H])=C([H])C([H])=C2[H])([H])[H])(C(O[H])(C(N(C(C([H])([H])[H])(C([H])([H])[H])C2=C([H])C([H])=C([H])C(OC([H])([H])[H])=C2[H])[H])([H])[H])[H])[H])[H])=C1[H])([H])[H])([H])[H])([H])([H])[H]	8.39794
O=C(C(C1(C([H])([H])C([H])([H])C2(OOC3(C4(C([H])([H])C5(C(C(C([H])([H])C3(C5([H])[H])[H])(C4([H])[H])[H])([H])[H])[H])[H])OO2)C([H])([H])C1([H])[H])[H])([H])[H])N(C(C1=C([H])C([H])=C([H])C(C(N(C(=O)C(C2(C([H])([H])C([H])([H])C3(OOC4(C5(C([H])([H])C6(C(C(C([H])([H])C4(C6([H])[H])[H])(C5([H])[H])[H])([H])[H])[H])[H])OO3)C([H])([H])C2([H])[H])[H])([H])[H])[H])([H])[H])=C1[H])([H])[H])[H]	8.39794
C(C1=C(O[H])C(=O)C([H])=C([H])N1C(C(C(C(C(C(N(C1=C([H])C([H])=NC2=C(C(Cl)=C(C([H])=C12)[H])[H])[H])([H])[H])([H])[H])([H])[H])([H])[H])([H])[H])([H])[H])([H])([H])[H]	8.39794
C(N1C([H])([H])C([H])([H])N(C2N=C(N(C3=C([H])C([H])=C(N(C4=C([H])C([H])=NC5=C(C(Cl)=C(C([H])=C45)[H])[H])[H])C([H])=C3[H])[H])N=C(N(C3=C([H])C([H])=C([H])C(Cl)=C3[H])[H])N=2)C([H])([H])C1([H])[H])([H])([H])[H]	8.37575
C(C(N1C([H])([H])C([H])([H])N(C2N=C(N(C3=C([H])C([H])=C(N(C4=C([H])C([H])=NC5=C(C(Cl)=C(C([H])=C45)[H])[H])[H])C([H])=C3[H])[H])N=C(N(C3=C([H])C([H])=C(OC([H])([H])[H])C(OC([H])([H])[H])=C3[H])[H])N=2)C([H])([H])C1([H])[H])([H])[H])([H])([H])[H]	8.37522
C(C(N1C([H])([H])C([H])([H])N(C2N=C(N(C3=C([H])C([H])=C(N(C4=C([H])C([H])=NC5=C(C(Cl)=C(C([H])=C45)[H])[H])[H])C([H])=C3[H])[H])N=C(N(C3=C([H])C([H])=C([H])C(F)=C3[H])[H])N=2)C([H])([H])C1([H])[H])([H])[H])([H])([H])[H]	8.36322
C(C(OC(=O)C1C([H])=NC(OC2=C([H])C([H])=C3C(OB(O[H])C3=C2[H])([H])[H])=C([H])N=1)([H])[H])([H])([H])[H]	8.35655
C(C(OC(=O)C1=C([H])N([H])C2=C(C(C(C3=C([H])C([H])=C([H])C([H])=C3[H])([H])[H])=C(C([H])=C2C1=O)[H])[H])([H])[H])([H])([H])[H]	8.34008
C(C(C(C(C(N(C(C([H])([H])[H])(C([H])([H])[H])C([H])([H])[H])[H])([H])[H])([H])[H])([H])[H])(N(C1=C([H])C([H])=NC2=C(C(Cl)=C(C([H])=C12)[H])[H])[H])[H])([H])([H])[H]	8.33161
O=C(C(C1(C([H])([H])C([H])([H])C2(OOC3(C4(C([H])([H])C5(C(C(C([H])([H])C3(C5([H])[H])[H])(C4([H])[H])[H])([H])[H])[H])[H])OO2)C([H])([H])C1([H])[H])[H])([H])[H])N(C(C(C(N(C(=O)C(C1(C([H])([H])C([H])([H])C2(OOC3(C4(C([H])([H])C5(C(C(C([H])([H])C3(C5([H])[H])[H])(C4([H])[H])[H])([H])[H])[H])[H])OO2)C([H])([H])C1([H])[H])[H])([H])[H])[H])([H])[H])([H])[H])([H])[H])[H]	8.3279
ClC1=C([H])C([H])=C2C(N(C3=C([H])C([H])=C(N(C4N=C(N(C(C(C(N5C([H])([H])C([H])([H])OC([H])([H])C5([H])[H])([H])[H])([H])[H])([H])[H])[H])N=C(N5C([H])([H])C([H])([H])OC([H])([H])C5([H])[H])N=4)[H])C([H])=C3[H])[H])=C(C(=NC2=C1[H])[H])[H]	8.31958
C(OC1=C([H])C([H])=C([H])C(N(C2N=C(N(C(C(C(N3C([H])([H])C([H])([H])OC([H])([H])C3([H])[H])([H])[H])([H])[H])([H])[H])[H])N=C(N(C3=C([H])C([H])=C(N(C4=C([H])C([H])=NC5=C(C(Cl)=C(C([H])=C45)[H])[H])[H])C([H])=C3[H])[H])N=2)[H])=C1[H])([H])([H])[H]	8.31262
C(C(C([H])([H])[H])(C([H])([H])[H])N1N=NN=C1C(N(C(C(N(C1=C([H])C([H])=NC2=C(C(Cl)=C(C([H])=C12)[H])[H])[H])([H])[H])([H])[H])[H])(C1=C([H])C([H])=C([H])C([H])=C1[H])[H])([H])([H])[H]	8.30103
C(C(OC(=O)C1=C([H])N([H])C2=C(C(OC(C3=C([H])C([H])=C(OC(F)(F)F)C([H])=C3[H])([H])[H])=C(C([H])=C2C1=O)[H])[H])([H])[H])([H])([H])[H]	8.30103
O(C1=C([H])C([H])=C(N(C2=C([H])C([H])=NC3=C(C(Cl)=C(C([H])=C23)[H])[H])[H])C([H])=C1C(N1C([H])([H])C([H])([H])C([H])([H])C1([H])[H])([H])[H])[H]	8.27572
C(C(OC(=O)C1=C([H])N([H])C2=C(C(OC3=C([H])C([H])=C(OC(F)(F)F)C([H])=C3[H])=C(C([H])=C2C1=O)[H])[H])([H])[H])([H])([H])[H]	8.27572
C(C(C([H])([H])[H])(C([H])([H])[H])N(C(C1=C([H])C(N(C2=C([H])C([H])=NC3=C(C(Cl)=C(C([H])=C23)[H])[H])[H])=C([H])C([H])=C1O[H])([H])[H])[H])([H])([H])[H]	8.25964
C(C(C([H])([H])[H])(N([H])[H])C(N(C1=C([H])C([H])=NC2=C(C(Cl)=C(C([H])=C12)[H])[H])[H])([H])[H])([H])([H])[H]	8.25806
C(N(C([H])([H])[H])C(C([H])([H])[H])(C([H])([H])[H])C(N(C1=C([H])C([H])=NC2=C(C(Cl)=C(C([H])=C12)[H])[H])[H])([H])[H])([H])([H])[H]	8.25806
C(C(C(C(N(C(C(C(C([H])([H])[H])([H])[H])([H])[H])([H])[H])C(C(C(O[H])(C1=C([H])C2=C(Cl)C(=C(Cl)C([H])=C2C2=C(C(=C(C([H])=C12)[H])C(F)(F)F)[H])[H])[H])([H])[H])([H])[H])([H])[H])([H])[H])([H])[H])([H])([H])[H]	8.23657
C(C(C(N(C(C(C([H])([H])[H])([H])[H])([H])[H])C(=O)C1=C([H])C(N2C([H])([H])C([H])([H])C([H])([H])C([H])([H])C2([H])[H])=C([H])C(C(=O)N(C(C(C2=C([H])C([H])=C([H])C([H])=C2[H])([H])[H])(C(O[H])(C(N(C(C([H])([H])[H])(C([H])([H])[H])C2=C([H])C([H])=C([H])C(OC([H])([H])[H])=C2[H])[H])([H])[H])[H])[H])[H])=C1[H])([H])[H])([H])[H])([H])([H])[H]	8.22185
C(C(C(C(C(N(C([H])([H])[H])C([H])([H])[H])([H])[H])([H])[H])([H])[H])(N(C1=C([H])C([H])=NC2=C(C(Cl)=C(C([H])=C12)[H])[H])[H])[H])([H])([H])[H]	8.22185
C(N1C([H])([H])C([H])([H])N(C2N=C(N(C3=C([H])C([H])=C(N(C4=C([H])C([H])=NC5=C(C(Cl)=C(C([H])=C45)[H])[H])[H])C([H])=C3[H])[H])N=C(N3C([H])([H])C([H])([H])OC([H])([H])C3([H])[H])N=2)C([H])([H])C1([H])[H])([H])([H])[H]	8.21809
ClC1=C([H])C([H])=C([H])C(N(C2N=C(N(C(C(C(N3C([H])([H])C([H])([H])OC([H])([H])C3([H])[H])([H])[H])([H])[H])([H])[H])[H])N=C(N(C3=C([H])C([H])=C(N(C4=C([H])C([H])=NC5=C(C(Cl)=C(C([H])=C45)[H])[H])[H])C([H])=C3[H])[H])N=2)[H])=C1[H]	8.2079
C(OC1=C([H])C([H])=C(N(C2N=C(N(C(C(C(N3C([H])([H])C([H])([H])OC([H])([H])C3([H])[H])([H])[H])([H])[H])([H])[H])[H])N=C(N(C3=C([H])C([H])=C(N(C4=C([H])C([H])=NC5=C(C(Cl)=C(C([H])=C45)[H])[H])[H])C([H])=C3[H])[H])N=2)[H])C([H])=C1[H])([H])([H])[H]	8.20591
C(C1C([H])=C(N(C2=C([H])C([H])=C(C(F)(F)F)C([H])=C2[H])[H])N2N=C(N=C2N=1)C(F)(F)F)([H])([H])[H]	8.20066
O(C(C1(C([H])([H])C([H])([H])C([H])([H])C([H])([H])N1[H])[H])(C1=C([H])C(C(F)(F)F)=NC2=C(C(=C(C([H])=C12)[H])[H])C(F)(F)F)[H])[H]	8.18709
C(C(N(C(C1=C([H])C(N(C2=C([H])C([H])=NC3=C(C(Cl)=C(C([H])=C23)[H])[H])[H])=C([H])C([H])=C1O[H])([H])[H])[H])([H])[H])([H])([H])[H]	8.16115
C(C(C(C(C(N1C([H])([H])C([H])([H])N(C([H])([H])[H])C([H])([H])C1([H])[H])([H])[H])([H])[H])([H])[H])(N(C1=C([H])C([H])=NC2=C(C(Cl)=C(C([H])=C12)[H])[H])[H])[H])([H])([H])[H]	8.15989
C(C(C([H])([H])[H])(C([H])([H])[H])N(C(C1=C([H])C(Br)=C([H])C(N(C2=C([H])C([H])=NC3=C(C(Cl)=C(C([H])=C23)[H])[H])[H])=C1[H])([H])[H])[H])([H])([H])[H]	8.1549
C(N1C(=O)N(C2=C([H])C([H])=C([H])C(C(F)(F)F)=C2[H])C2=C1C(=NC1=C([H])C([H])=C(C3=C([H])C([H])=C(N([H])[H])N=C3[H])C([H])=C12)[H])([H])([H])[H]	8.1549
C(C(N1C([H])([H])C([H])([H])N(C2N=C(N(C3=C([H])C([H])=C(Cl)C([H])=C3[H])[H])N=C(N(C3=C([H])C([H])=C(N(C4=C([H])C([H])=NC5=C(C(Cl)=C(C([H])=C45)[H])[H])[H])C([H])=C3[H])[H])N=2)C([H])([H])C1([H])[H])([H])[H])([H])([H])[H]	8.15128
C(OC1=C([H])C([H])=C(N(C2N=C(N(C(C(C(N3C([H])([H])C([H])([H])OC([H])([H])C3([H])[H])([H])[H])([H])[H])([H])[H])[H])N=C(N(C3=C([H])C([H])=C(N(C4=C([H])C([H])=NC5=C(C(Cl)=C(C([H])=C45)[H])[H])[H])C([H])=C3[H])[H])N=2)[H])C([H])=C1OC([H])([H])[H])([H])([H])[H]	8.14677
C(C(N1C([H])([H])C([H])([H])N(C2N=C(N(C3=C([H])C([H])=C(N(C4=C([H])C([H])=NC5=C(C(Cl)=C(C([H])=C45)[H])[H])[H])C([H])=C3[H])[H])N=C(N(C3=C([H])C([H])=C(OC([H])([H])[H])C([H])=C3[H])[H])N=2)C([H])([H])C1([H])[H])([H])[H])([H])([H])[H]	8.13559
C(OC1=C([H])C([H])=C([H])C(N(C2N=C(N(C3=C([H])C([H])=C(N(C4=C([H])C([H])=NC5=C(C(Cl)=C(C([H])=C45)[H])[H])[H])C([H])=C3[H])[H])N=C(N3C([H])([H])C([H])([H])N(C([H])([H])[H])C([H])([H])C3([H])[H])N=2)[H])=C1[H])([H])([H])[H]	8.12499
ClC1=C([H])C([H])=C(N(C2N=C(N(C(C(C(N3C([H])([H])C([H])([H])OC([H])([H])C3([H])[H])([H])[H])([H])[H])([H])[H])[H])N=C(N(C3=C([H])C([H])=C(N(C4=C([H])C([H])=NC5=C(C(Cl)=C(C([H])=C45)[H])[H])[H])C([H])=C3[H])[H])N=2)[H])C([H])=C1[H]	8.12438
C(C(N(C([H])([H])[H])C(C(C(C(C([H])([H])[H])(N(C1=C([H])C([H])=NC2=C(C(Cl)=C(C([H])=C12)[H])[H])[H])[H])([H])[H])([H])[H])([H])[H])([H])[H])([H])([H])[H]	8.10902
C(C(C([H])([H])[H])(N(C([H])([H])[H])C(=O)N1C([H])=NC(S(=O)(=O)C2(C3(C([H])([H])C4(C(C(C([H])([H])C2(C4([H])[H])[H])(C3([H])[H])[H])([H])[H])[H])[H])[H])=N1)[H])([H])([H])[H]	8.09691
C(C(C([H])([H])[H])(OC(=O)OC(OP(=O)(OC(OC(=O)OC(C([H])([H])[H])(C([H])([H])[H])[H])([H])[H])C(C(C(C(=O)N(C([H])([H])[H])O[H])([H])[H])([H])[H])(C1=C([H])C([H])=C(F)C(F)=C1[H])[H])([H])[H])[H])([H])([H])[H]	8.09691
N(C(=NN=C(C1=C([H])C([H])=C(F)C([H])=C1[H])[H])C(C(O[H])(C1=C([H])C2=C(C(=C(C([H])=C2C2=C(C(=C(C([H])=C12)[H])[H])[H])[H])[H])[H])[H])([H])[H])([H])[H]	8.08092
C(OC1=C([H])C([H])=C(N(C2N=C(N(C3=C([H])C([H])=C(N(C4=C([H])C([H])=NC5=C(C(Cl)=C(C([H])=C45)[H])[H])[H])C([H])=C3[H])[H])N=C(N3C([H])([H])C([H])([H])N(C([H])([H])[H])C([H])([H])C3([H])[H])N=2)[H])C([H])=C1OC([H])([H])[H])([H])([H])[H]	8.07434
C(C(C([H])([H])[H])(OC(=O)C1=C([H])N([H])C2=C(C(OC3=C([H])C([H])=C([H])C([H])=C3[H])=C(C([H])=C2C1=O)[H])[H])[H])([H])([H])[H]	8.07314
C(C(C([H])([H])[H])(C([H])([H])[H])C(OC(=O)C1C([H])=NC(OC2=C([H])C([H])=C3C(OB(O[H])C3=C2[H])([H])[H])=C([H])N=1)([H])[H])([H])([H])[H]	8.05061
C(OC1=C([H])C([H])=C2N=C(C(=C(C(O[H])(C3(C([H])([H])C4(C(C([H])([H])N3C(C4(C(C(=O)OC3(OC4([H])C56C(C(C([H])([H])[H])(C(C([H])([H])C5([H])C3(C([H])([H])[H])[H])([H])[H])[H])([H])C([H])([H])C([H])([H])C(O4)(C([H])([H])[H])OO6)[H])([H])[H])[H])([H])[H])([H])[H])[H])[H])[H])C2=C1[H])[H])[H])([H])([H])[H]	8.04818
C(C1(C([H])([H])C([H])([H])C2([H])C34C(OC(C2(C([H])([H])[H])[H])=O)([H])OC(C([H])([H])[H])(C(C([H])([H])C13[H])([H])[H])OO4)[H])([H])([H])[H]	8.04576
C(C(C([H])([H])[H])(C(C(N(C(=O)N1C([H])([H])C([H])([H])OC([H])([H])C1([H])[H])[H])(C(=O)N(C(C(C(C1=C([H])C([H])=C([H])C([H])=C1[H])([H])[H])([H])[H])(C(=O)[H])[H])[H])[H])([H])[H])[H])([H])([H])[H]	8.03152
C(C(N(C(C([H])([H])[H])([H])[H])C(C1=C([H])C(N(C2=C([H])C([H])=NC3=C(C(Cl)=C(C([H])=C23)[H])[H])[H])=C([H])C(C2=C([H])C([H])=C(Cl)C([H])=C2[H])=C1O[H])([H])[H])([H])[H])([H])([H])[H]	8.02228
C(C1(C([H])([H])C([H])([H])C2([H])C34C(OC(C2(C([H])([H])[H])[H])(OC(=O)C2=C([H])C([H])=C(C(=C(C(=O)C5=C([H])C([H])=C([H])C([H])=C5[H])[H])[H])C([H])=C2[H])[H])([H])OC(C([H])([H])[H])(C(C([H])([H])C13[H])([H])[H])OO4)[H])([H])([H])[H]	8.01189
C(OC1=C([H])C([H])=C(C(N(C([H])([H])[H])C(=O)N2C([H])=NC(S(=O)(=O)C3(C([H])([H])C4(C(C([H])([H])C3(C4([H])[H])[H])([H])[H])[H])[H])=N2)([H])[H])C([H])=C1[H])([H])([H])[H]	8
C(C1(C([H])([H])C2=C(N(C3=C([H])C(Cl)=C(F)C([H])=C32)[H])C2(C(=O)N([H])C3=C(C(=C(Cl)C([H])=C23)[H])[H])N1[H])[H])([H])([H])[H]	8
C(C(C(C(C(N1C([H])([H])C([H])([H])C([H])([H])C1([H])[H])([H])[H])([H])[H])([H])[H])(N(C1=C([H])C([H])=NC2=C(C(Cl)=C(C([H])=C12)[H])[H])[H])[H])([H])([H])[H]	7.99183
ClC1=C([H])C([H])=C2C(N(C3=C([H])C([H])=C(N(C4N=C(N(C(C(N5C([H])([H])C([H])([H])OC([H])([H])C5([H])[H])([H])[H])([H])[H])[H])N=C(N5C([H])([H])C([H])([H])OC([H])([H])C5([H])[H])N=4)[H])C([H])=C3[H])[H])=C(C(=NC2=C1[H])[H])[H]	7.98115
C(C1(C([H])([H])C([H])([H])C2([H])C34C(OC(C2(C([H])([H])[H])[H])(OC(=O)C2=C([H])C([H])=C(C(=C(C(=O)C5=C([H])C([H])=C(Cl)C(Cl)=C5Cl)[H])[H])C([H])=C2[H])[H])([H])OC(C([H])([H])[H])(C(C([H])([H])C13[H])([H])[H])OO4)[H])([H])([H])[H]	7.97184
C(OC1=C([H])C([H])=C(C(=O)C(=C(C2=C([H])C([H])=C(C(=O)O[H])C([H])=C2[H])[H])[H])C([H])=C1OC([H])([H])[H])([H])([H])[H]	7.96658
O=C(C(C1(C([H])([H])C([H])([H])C2(OOC3(C4(C([H])([H])C5(C(C(C([H])([H])C3(C5([H])[H])[H])(C4([H])[H])[H])([H])[H])[H])[H])OO2)C([H])([H])C1([H])[H])[H])([H])[H])N(C(C(C(C(N(C(=O)C(C1(C([H])([H])C([H])([H])C2(OOC3(C4(C([H])([H])C5(C(C(C([H])([H])C3(C5([H])[H])[H])(C4([H])[H])[H])([H])[H])[H])[H])OO2)C([H])([H])C1([H])[H])[H])([H])[H])[H])([H])[H])([H])[H])([H])[H])([H])[H])[H]	7.95078
C(N1C([H])([H])C([H])([H])N(C(=O)C(C(C(C(C2=C([H])C([H])=C([H])C([H])=C2[H])([H])[H])(N(C2=C([H])C([H])=NC3=C(C(Cl)=C(C([H])=C23)[H])[H])[H])[H])([H])[H])([H])[H])C([H])([H])C1([H])[H])([H])([H])[H]	7.93892
C(C1(C([H])([H])C([H])([H])C2([H])C34C(OC(C2(C([H])([H])[H])[H])(C(C(C(O[H])([H])[H])([H])[H])([H])[H])[H])([H])OC(C([H])([H])[H])(C(C([H])([H])C13[H])([H])[H])OO4)[H])([H])([H])[H]	7.93554
C(C1C([H])=C(N(C2=C([H])C(F)=C(C(F)(F)F)C(F)=C2[H])[H])N2N=C(N=C2N=1)C(C([H])([H])[H])(F)F)([H])([H])[H]	7.92082
N(C1(C([H])([H])C([H])([H])C(N(C2C([H])=C([H])C3=NC(=C(C4=C([H])N=C(N(C5=NC([H])=C([H])C([H])=C5F)[H])N=C4[H])N3N=2)[H])[H])([H])C([H])([H])C1([H])[H])[H])([H])[H]	7.92082
C(C(N1C([H])([H])C([H])([H])N(C2=NC3N(C(=C(C(=O)N(C(C(=O)OC(C4(C([H])([H])C5(C(C([H])([H])N4C(C5(C(=C([H])[H])[H])[H])([H])[H])([H])[H])[H])[H])(C4=C([H])C([H])=NC5=C(C(=C(OC([H])([H])[H])C([H])=C45)[H])[H])[H])([H])[H])[H])C(=O)C=3C([H])=C2F)[H])C2(C([H])([H])C2([H])[H])[H])C([H])([H])C1([H])[H])([H])[H])([H])([H])[H]	7.92082
C(OC1=C([H])C([H])=C2C(=O)C(=C(N([H])C2=C1[H])C1=C([H])N=C([H])C(C2=C([H])C([H])=C(OC(F)(F)F)C([H])=C2[H])=C1[H])C([H])([H])[H])([H])([H])[H]	7.92082
C(C(C(C(N(C(C(C(C([H])([H])[H])([H])[H])([H])[H])([H])[H])C(C(O[H])(C1=C([H])C(Cl)=C([H])C2C(=C(C3=C([H])C([H])=C(Cl)C([H])=C3[H])[H])C3=C([H])C(Cl)=C([H])C([H])=C3C1=2)[H])([H])[H])([H])[H])([H])[H])([H])[H])([H])([H])[H]	7.92082
C(OC1=C([H])C([H])=C2C(=O)C(=C(N([H])C2=C1[H])C1=C([H])C([H])=NC(C2=C([H])C([H])=C(OC(F)(F)F)C([H])=C2[H])=C1[H])C([H])([H])[H])([H])([H])[H]	7.92082
C(OC1=C([H])C([H])=C2N=C(C(=C(C(OC(=O)C(N(C(=O)C3=C([H])N4C5C(C(C(C4(C([H])([H])[H])[H])([H])[H])([H])[H])=C(N4C([H])([H])C([H])([H])N(C([H])([H])[H])C([H])([H])C4([H])[H])C(F)=C([H])C=5C3=O)[H])([H])[H])(C3(C([H])([H])C4(C(C([H])([H])N3C(C4(C(=C([H])[H])[H])[H])([H])[H])([H])[H])[H])[H])[H])C2=C1[H])[H])[H])([H])([H])[H]	7.92082
C(C(N1C([H])=C(C(=O)N(C(C([H])([H])[H])(C(=O)OC(C2(C([H])([H])C3(C(C([H])([H])N2C(C3(C(=C([H])[H])[H])[H])([H])[H])([H])[H])[H])[H])(C2=C([H])C([H])=NC3=C(C(=C(OC([H])([H])[H])C([H])=C23)[H])[H])[H])[H])[H])C(=O)C2=C(C3OC([H])([H])OC=3C([H])=C12)[H])([H])[H])([H])([H])[H]	7.92082
C(C1(C([H])([H])C([H])([H])C2([H])C34C(OC(C2(C([H])([H])[H])[H])(C(C(C(OC(=O)C(C(C(=O)OC2(OC5([H])C67C(C(C([H])([H])[H])(C(C([H])([H])C6([H])C2(C([H])([H])[H])[H])([H])[H])[H])([H])C([H])([H])C([H])([H])C(O5)(C([H])([H])[H])OO7)[H])([H])[H])([H])[H])([H])[H])(C(C2(OC5([H])C67C(C(C([H])([H])[H])(C(C([H])([H])C6([H])C2(C([H])([H])[H])[H])([H])[H])[H])([H])C([H])([H])C([H])([H])C(O5)(C([H])([H])[H])…	7.89279
C(C1(C([H])([H])C([H])([H])C2([H])C34C(OC(C2(C([H])([H])[H])[H])(C(C(C(OC2(OC5([H])C67C(C(C([H])([H])[H])(C(C([H])([H])C6([H])C2(C([H])([H])[H])[H])([H])[H])[H])([H])C([H])([H])C([H])([H])C(O5)(C([H])([H])[H])OO7)[H])([H])[H])(C(C2(OC5([H])C67C(C(C([H])([H])[H])(C(C([H])([H])C6([H])C2(C([H])([H])[H])[H])([H])[H])[H])([H])C([H])([H])C([H])([H])C(O5)(C([H])([H])[H])OO7)[H])([H])[H])[H])([H])[H])[H]…	7.89279
C(N(O[H])C(=O)C(OC(C1=C([H])C([H])=C(F)C(F)=C1[H])(P(=O)(OC(OC(=O)OC(C([H])([H])[H])(C([H])([H])[H])C([H])([H])[H])([H])[H])OC(OC(=O)OC(C([H])([H])[H])(C([H])([H])[H])C([H])([H])[H])([H])[H])[H])([H])[H])([H])([H])[H]	7.88606
C(C(C([H])([H])[H])(OC(=O)OC(OP(=O)(OC(OC(=O)OC(C([H])([H])[H])(C([H])([H])[H])[H])([H])[H])C(C(C(C(=O)N(C([H])([H])[H])OC(=O)C([H])([H])[H])([H])[H])([H])[H])(C1=C([H])C([H])=C(F)C(F)=C1[H])[H])([H])[H])[H])([H])([H])[H]	7.88606
C(C(C(C(OC(=O)OC(OP(=O)(OC(OC(=O)OC(C(C(C([H])([H])[H])([H])[H])([H])[H])([H])[H])([H])[H])C(C(C(C(=O)N(C([H])([H])[H])O[H])([H])[H])([H])[H])(C1=C([H])C([H])=C(F)C(F)=C1[H])[H])([H])[H])([H])[H])([H])[H])([H])[H])([H])([H])[H]	7.88606
C(N(C([H])([H])[H])C1=C([H])C([H])=C(C(=O)N(C(C(C(C(C(C(C(=O)N(O[H])[H])([H])[H])([H])[H])([H])[H])([H])[H])([H])[H])(C(=O)N(C2=C([H])C([H])=C([H])C3=C(C(=C(N=C23)[H])[H])[H])[H])[H])[H])C([H])=C1[H])([H])([H])[H]	7.88606
C(C(N(C(C([H])([H])[H])([H])[H])C(C(C(C(C([H])([H])[H])(N(C1=C2C(=C(C(Cl)=C([H])C2=NC2=C(C(=C(OC([H])([H])[H])C([H])=C12)[H])[H])[H])[H])[H])[H])([H])[H])([H])[H])([H])[H])([H])[H])([H])([H])[H]	7.88606
O(N(C(=O)C(C(C(C(C(C(N(C(=O)C1=C([H])C2=C(C(=C(C([H])=C2N1[H])[H])[H])[H])[H])(C(=O)N(C1=C([H])C([H])=C([H])C2=C(C(=C(N=C12)[H])[H])[H])[H])[H])([H])[H])([H])[H])([H])[H])([H])[H])([H])[H])[H])[H]	7.88606
O(N(C(=O)C(C(C(C(C(C(N(C(=O)C(=C(C1=C([H])C([H])=C([H])C([H])=C1[H])[H])[H])[H])(C(=O)N(C1=C([H])C([H])=C([H])C2=C(C(=C(N=C12)[H])[H])[H])[H])[H])([H])[H])([H])[H])([H])[H])([H])[H])([H])[H])[H])[H]	7.88606
C(C(C([H])([H])[H])(C(N(N(C(=O)C1(C([H])([H])C([H])([H])C2(OOC3(C4(C([H])([H])C5(C(C(C([H])([H])C3(C5([H])[H])[H])(C4([H])[H])[H])([H])[H])[H])[H])OO2)C([H])([H])C1([H])[H])[H])[H])C1=C([H])C([H])=NC(C#N)=N1)([H])[H])[H])([H])([H])[H]	7.88273
C(N1C([H])([H])C([H])([H])N(C2N=C(N(C3=C([H])C([H])=C(Cl)C([H])=C3[H])[H])N=C(N(C3=C([H])C([H])=C(N(C4=C([H])C([H])=NC5=C(C(Cl)=C(C([H])=C45)[H])[H])[H])C([H])=C3[H])[H])N=2)C([H])([H])C1([H])[H])([H])([H])[H]	7.86567
C(C(C(C(OC(=O)OC(OP(=O)(OC(OC(=O)OC(C(C(C([H])([H])[H])([H])[H])([H])[H])([H])[H])([H])[H])C(OC(C(=O)N(C([H])([H])[H])O[H])([H])[H])(C1=C([H])C([H])=C(F)C(F)=C1[H])[H])([H])[H])([H])[H])([H])[H])([H])[H])([H])([H])[H]	7.85387
C(C(N(C(=O)ON(C([H])([H])[H])C(=O)C(C(C(C1=C([H])C([H])=C(F)C(F)=C1[H])(P(=O)(OC(OC(=O)OC(C([H])([H])[H])(C([H])([H])[H])[H])([H])[H])OC(OC(=O)OC(C([H])([H])[H])(C([H])([H])[H])[H])([H])[H])[H])([H])[H])([H])[H])[H])([H])[H])([H])([H])[H]	7.85387
C(OC1=C([H])C([H])=C2C(=O)C(=C(N([H])C2=C1[H])C1=C([H])C([H])=C(C2=C([H])C([H])=C(OC(F)(F)F)C([H])=C2[H])N=C1[H])C([H])([H])[H])([H])([H])[H]	7.85387
C(C(C(C(C(N1C([H])([H])C([H])([H])OC([H])([H])C1([H])[H])([H])[H])([H])[H])([H])[H])(N(C1=C([H])C([H])=NC2=C(C(Cl)=C(C([H])=C12)[H])[H])[H])[H])([H])([H])[H]	7.85325
C(OC1=C([H])C([H])=C(C(=O)C(=C(C2=C([H])C([H])=C(C(=O)O[H])C([H])=C2[H])[H])[H])C(OC([H])([H])[H])=C1[H])([H])([H])[H]	7.82886
C(C(C(C(C(N1C([H])([H])C([H])([H])C([H])([H])C([H])([H])C1([H])[H])([H])[H])([H])[H])([H])[H])(N(C1=C([H])C([H])=NC2=C(C(Cl)=C(C([H])=C12)[H])[H])[H])[H])([H])([H])[H]	7.82536
C(C(N(C(C([H])([H])[H])([H])[H])C(C1=C([H])C(N(C2=C([H])C([H])=NC3=C(C(Cl)=C(C([H])=C23)[H])[H])[H])=C([H])C([H])=C1O[H])([H])[H])([H])[H])([H])([H])[H]	7.82391
C(C(N1C([H])([H])C([H])([H])N(C2N=C(N(C3=C([H])C([H])=C(N(C4=C([H])C([H])=NC5=C(C(Cl)=C(C([H])=C45)[H])[H])[H])C([H])=C3[H])[H])N=C(N(C3=C([H])C([H])=C([H])C(OC([H])([H])[H])=C3[H])[H])N=2)C([H])([H])C1([H])[H])([H])[H])([H])([H])[H]	7.81561
N(C(=NN=C(C1=C([H])C([H])=C([H])C([H])=C1[H])[H])C(C(O[H])(C1=C([H])C2=C(C(=C(C([H])=C2C2=C(C(=C(C([H])=C12)[H])[H])[H])[H])[H])[H])[H])([H])[H])([H])[H]	7.79588
C(C(C([H])([H])[H])(N(C([H])([H])[H])C(=O)N1C([H])=NC(S(=O)(=O)C2(C([H])([H])C3(C(C([H])([H])C2(C3([H])[H])[H])([H])[H])[H])[H])=N1)[H])([H])([H])[H]	7.79588
C(N(C(C1=C([H])C([H])=C(C(C([H])([H])[H])(C([H])([H])[H])C([H])([H])[H])C([H])=C1[H])([H])[H])C(=O)N1C([H])=NC(S(=O)(=O)C2(C([H])([H])C3(C(C([H])([H])C2(C3([H])[H])[H])([H])[H])[H])[H])=N1)([H])([H])[H]	7.79588
C(C(N1C([H])=C(C(=O)N(C(C([H])([H])[H])(C(=O)OC(C2(C([H])([H])C3(C(C([H])([H])N2C(C3(C(=C([H])[H])[H])[H])([H])[H])([H])[H])[H])[H])(C2=C([H])C([H])=NC3=C(C(=C(OC([H])([H])[H])C([H])=C23)[H])[H])[H])[H])[H])C(=O)C2=C(C(=C(N=C12)[H])[H])[H])([H])[H])([H])([H])[H]	7.79588
C(N1C([H])([H])C([H])([H])N(C2N=C(N(C3=C([H])C([H])=C(F)C([H])=C3[H])[H])N=C(N(C3=C([H])C([H])=C(N(C4=C([H])C([H])=NC5=C(C(Cl)=C(C([H])=C45)[H])[H])[H])C([H])=C3[H])[H])N=2)C([H])([H])C1([H])[H])([H])([H])[H]	7.79231
FC1=C([H])C([H])=C(N(C2N=C(N(C(C(N3C([H])([H])C([H])([H])OC([H])([H])C3([H])[H])([H])[H])([H])[H])[H])N=C(N(C3=C([H])C([H])=C(N(C4=C([H])C([H])=NC5=C(C(Cl)=C(C([H])=C45)[H])[H])[H])C([H])=C3[H])[H])N=2)[H])C([H])=C1[H]	7.77627
O=C(C(C1(C([H])([H])C([H])([H])C2(OOC3(C4(C([H])([H])C5(C(C(C([H])([H])C3(C5([H])[H])[H])(C4([H])[H])[H])([H])[H])[H])[H])OO2)C([H])([H])C1([H])[H])[H])([H])[H])N(C(C(N(C(=O)C(C1(C([H])([H])C([H])([H])C2(OOC3(C4(C([H])([H])C5(C(C(C([H])([H])C3(C5([H])[H])[H])(C4([H])[H])[H])([H])[H])[H])[H])OO2)C([H])([H])C1([H])[H])[H])([H])[H])[H])([H])[H])([H])[H])[H]	7.77211
C(N1C(=O)N(C2=C([H])C([H])=C([H])C(C(F)(F)F)=C2[H])C2=C1C(=NC1=C([H])C([H])=C(C3=C([H])N=C(N([H])[H])N=C3[H])C([H])=C12)[H])([H])([H])[H]	7.76955
ClC1=C([H])C([H])=C2C(N(N(C3=C([H])C([H])=C([H])C([H])=C3[H])[H])[H])=C(C(=NC2=C1[H])[H])[H]	7.76817
C(OC1=C([H])C([H])=C2C(=O)C(=C(N([H])C2=C1[H])C1=C([H])N=C([H])C(C2=C([H])C([H])=C(Cl)C(Cl)=C2[H])=C1[H])C([H])([H])[H])([H])([H])[H]	7.74473
C(C(C([H])([H])[H])(C(N(N(C(=O)C(C1(C([H])([H])C([H])([H])C2(OOC3(C4(C([H])([H])C5(C(C(C([H])([H])C3(C5([H])[H])[H])(C4([H])[H])[H])([H])[H])[H])[H])OO2)C([H])([H])C1([H])[H])[H])([H])[H])[H])C1N=C(C#N)N=C([H])C=1Br)([H])[H])[H])([H])([H])[H]	7.72354
C(C(C([H])([H])[H])(N(C([H])([H])[H])C(=O)N1C([H])=NC(S(=O)(=O)C2=C([H])C([H])=C(Cl)C([H])=C2[H])=N1)[H])([H])([H])[H]	7.72125
C(C(N(C(C(C(C(C([H])([H])[H])(N(C1=C([H])C([H])=NC2=C(C(Cl)=C(C([H])=C12)[H])[H])[H])[H])([H])[H])([H])[H])([H])[H])[H])([H])[H])([H])([H])[H]	7.72125
C(N1C([H])([H])C([H])([H])N(C(=O)C(C(C(C2=C([H])C([H])=C([H])C([H])=C2[H])([H])[H])(N(C2=C([H])C([H])=NC3=C(C(Cl)=C(C([H])=C23)[H])[H])[H])[H])([H])[H])C([H])([H])C1([H])[H])([H])([H])[H]	7.71579
C(C(OC(=O)C1=C([H])N([H])C2=C(C(OC3=C([H])C([H])=C([H])C([H])=C3[H])=C(C([H])=C2C1=O)[H])[H])([H])[H])([H])([H])[H]	7.71444
C(C(N1C([H])([H])C([H])([H])N(C2N=C(N(C3=C([H])C([H])=C(F)C([H])=C3[H])[H])N=C(N(C3=C([H])C([H])=C(N(C4=C([H])C([H])=NC5=C(C(Cl)=C(C([H])=C45)[H])[H])[H])C([H])=C3[H])[H])N=2)C([H])([H])C1([H])[H])([H])[H])([H])([H])[H]	7.71021
ClC1=C([H])C([H])=C2C(N(C(C(C(C(C(C(N(C3=C4C(C(C(C([H])([H])C4=NC4=C(C(Cl)=C(C([H])=C34)[H])[H])([H])[H])([H])[H])([H])[H])[H])([H])[H])([H])[H])([H])[H])([H])[H])([H])[H])([H])[H])[H])=C3C([H])([H])C([H])([H])C([H])([H])C([H])([H])C3=NC2=C1[H]	7.69897
C(OC(=O)C(=C(C1=C([H])C([H])=C(OC2=C([H])C([H])=C([H])C([H])=C2N(C(=NC2=C([H])C([H])=C([H])C(Cl)=C2[H])N(C(C(C(N(C2=C([H])C([H])=NC3=C(C(Cl)=C(C([H])=C23)[H])[H])[H])([H])[H])([H])[H])([H])[H])[H])[H])C([H])=C1[H])[H])C([H])([H])[H])([H])([H])[H]	7.69165
C(C(N1C([H])([H])C([H])([H])N(C2N=C(N(C3=C([H])C([H])=C(N(C4=C([H])C([H])=NC5=C(C(Cl)=C(C([H])=C45)[H])[H])[H])C([H])=C3[H])[H])N=C(N3C([H])([H])C([H])([H])C4=C(C(=C(C([H])=C4C3([H])[H])[H])[H])[H])N=2)C([H])([H])C1([H])[H])([H])[H])([H])([H])[H]	7.68892
C(C1(C([H])([H])C([H])([H])C2([H])C34C(OC(C2(C([H])([H])[H])[H])(OC(C(N(C(C(N(C2=C([H])C([H])=NC5=C(C(Cl)=C(C([H])=C25)[H])[H])[H])([H])[H])([H])[H])[H])([H])[H])([H])[H])[H])([H])OC(C([H])([H])[H])(C(C([H])([H])C13[H])([H])[H])OO4)[H])([H])([H])[H]	7.68825
C(N1C(=O)N(C2=C([H])C([H])=C([H])C(C(F)(F)F)=C2[H])C2=C1C(=NC1=C([H])C([H])=C(C3=C([H])C([H])=C(C([H])([H])[H])N=C3[H])C([H])=C12)[H])([H])([H])[H]	7.67778
N(C(C1=C([H])C(N(C2=C([H])C([H])=NC3=C(C(Cl)=C(C([H])=C23)[H])[H])[H])=C([H])C([H])=C1O[H])([H])[H])([H])[H]	7.67778
O(C(C1(C([H])([H])C2(C(C([H])([H])N1C(C2(C(=C([H])[H])[H])[H])([H])[H])([H])[H])[H])[H])(C1=C([H])C([H])=NC2=C(C(=C(C([H])=C12)[H])[H])[H])[H])[H]	7.67778
C(C1=C(C2=C([H])C([H])=NC(C3=C([H])C([H])=C(OC(F)(F)F)C([H])=C3[H])=C2[H])N([H])C2=C(C(=C(C([H])=C2C1=O)[H])[H])[H])([H])([H])[H]	7.67778
O=C(C(C1(C([H])([H])C([H])([H])C2(OOC3(C([H])([H])C([H])([H])C([H])([H])C([H])([H])C3([H])[H])OO2)C([H])([H])C1([H])[H])[H])([H])[H])N(C(C(C(N(C(=O)C(C1(C([H])([H])C([H])([H])C2(OOC3(C([H])([H])C([H])([H])C([H])([H])C([H])([H])C3([H])[H])OO2)C([H])([H])C1([H])[H])[H])([H])[H])[H])([H])[H])([H])[H])([H])[H])[H]	7.67162
C(N1C([H])([H])C([H])([H])N(C2N=C(N(C3=C([H])C([H])=C(N(C4=C([H])C([H])=NC5=C(C(Cl)=C(C([H])=C45)[H])[H])[H])C([H])=C3[H])[H])N=C(N3C([H])([H])C([H])([H])C([H])([H])C4=C(C(=C(C([H])=C34)[H])[H])[H])N=2)C([H])([H])C1([H])[H])([H])([H])[H]	7.66026
C(C(C([H])([H])[H])(C([H])([H])[H])OC(=O)C1C([H])=NC(OC2=C([H])C([H])=C3C(OB(O[H])C3=C2[H])([H])[H])=C([H])N=1)([H])([H])[H]	7.65758
C(OC1=C([H])C([H])=C(C(C(N([H])[H])(C(=O)N(C2(C(C(O[H])([H])[H])([H])OC(N3C([H])=NC4=C(N=C(N=C34)[H])N(C([H])([H])[H])C([H])([H])[H])([H])C2(O[H])[H])[H])[H])[H])([H])[H])C([H])=C1[H])([H])([H])[H]	7.64397
C(C(OC(=O)ON(C([H])([H])[H])C(=O)C(OC(C1=C([H])C([H])=C(F)C(F)=C1[H])(P(=O)(OC(OC(=O)OC(C([H])([H])[H])(C([H])([H])[H])C([H])([H])[H])([H])[H])OC(OC(=O)OC(C([H])([H])[H])(C([H])([H])[H])C([H])([H])[H])([H])[H])[H])([H])[H])([H])[H])([H])([H])[H]	7.63827
ClC1=C([H])C([H])=C(Cl)C(OC2=C([H])C([H])=C(N(C(=NC3=C([H])C([H])=C([H])C([H])=C3[H])N(C(C(C(N(C3=C([H])C([H])=NC4=C(C(Cl)=C(C([H])=C34)[H])[H])[H])([H])[H])([H])[H])([H])[H])[H])[H])C([H])=C2[H])=C1[H]	7.63601
ClC1=C([H])C([H])=C2C(N(C3=C([H])C([H])=C(N(C4N=C(N(C(C(C(N5C([H])([H])C([H])([H])OC([H])([H])C5([H])[H])([H])[H])([H])[H])([H])[H])[H])N=C(N5C([H])([H])C([H])([H])C([H])([H])C6=C(C(=C(C([H])=C56)[H])[H])[H])N=4)[H])C([H])=C3[H])[H])=C(C(=NC2=C1[H])[H])[H]	7.62658
C(N1C(=O)N(C2=C([H])C([H])=C([H])C(C(F)(F)F)=C2[H])C2=C1C(=NC1=C([H])C([H])=C(C3=C([H])C([H])=C(N(C(=O)C([H])([H])[H])[H])N=C3[H])C([H])=C12)[H])([H])([H])[H]	7.60206
FC1=C([H])C([H])=C(N(C2N=C(N(C(C(C(N3C([H])([H])C([H])([H])OC([H])([H])C3([H])[H])([H])[H])([H])[H])([H])[H])[H])N=C(N(C3=C([H])C([H])=C(N(C4=C([H])C([H])=NC5=C(C(Cl)=C(C([H])=C45)[H])[H])[H])C([H])=C3[H])[H])N=2)[H])C([H])=C1[H]	7.57901
C(OC1=C([H])C([H])=C2N=C(C(=C(C(OC(C(C3=C([H])N(C(C(C(C4=C([H])C([H])=C([H])C([H])=C4[H])([H])[H])([H])[H])([H])[H])N=N3)([H])[H])([H])[H])(C3(C([H])([H])C4(C(C([H])([H])N3C(C4(C(=C([H])[H])[H])[H])([H])[H])([H])[H])[H])[H])[H])C2=C1[H])[H])[H])([H])([H])[H]	7.56864
C(C(C([H])([H])[H])(N(C([H])([H])[H])C(=O)N1C([H])=NC(S(=O)(=O)C2(C([H])([H])C([H])([H])C([H])([H])C([H])([H])C2([H])[H])[H])=N1)[H])([H])([H])[H]	7.55284
C(C(OC(=O)ON(C([H])([H])[H])C(=O)C(C(C(C1=C([H])C([H])=C(F)C(F)=C1[H])(P(=O)(OC(OC(=O)OC(C([H])([H])[H])(C([H])([H])[H])[H])([H])[H])OC(OC(=O)OC(C([H])([H])[H])(C([H])([H])[H])[H])([H])[H])[H])([H])[H])([H])[H])([H])[H])([H])([H])[H]	7.55284
O=C(N(C(C(C(N(C(C(C(C(C(N(C(C(C(N(C(=O)N(C(C(C1=C([H])C([H])=C([H])C([H])=C1[H])(C1=C([H])C([H])=C([H])C([H])=C1[H])[H])([H])[H])[H])[H])([H])[H])([H])[H])([H])[H])[H])([H])[H])([H])[H])([H])[H])([H])[H])([H])[H])[H])([H])[H])([H])[H])([H])[H])[H])N(C(C(C1=C([H])C([H])=C([H])C([H])=C1[H])(C1=C([H])C([H])=C([H])C([H])=C1[H])[H])([H])[H])[H]	7.55284
C(C(C([H])([H])[H])(C(N(N(C(=O)C1(C([H])([H])C([H])([H])C2(OOC3(C4(C([H])([H])C5(C(C(C([H])([H])C3(C5([H])[H])[H])(C4([H])[H])[H])([H])[H])[H])[H])OO2)C([H])([H])C1([H])[H])[H])[H])C1=C([H])C(Cl)=NC(C#N)=N1)([H])[H])[H])([H])([H])[H]	7.54668
C(C(C([H])([H])[H])(C(C(N(C(=O)C1(C([H])([H])C([H])([H])C2(OOC3(C4(C([H])([H])C5(C(C(C([H])([H])C3(C5([H])[H])[H])(C4([H])[H])[H])([H])[H])[H])[H])OO2)C([H])([H])C1([H])[H])[H])[H])(C(=O)N(C(C(C(C1=C([H])C([H])=C([H])C([H])=C1[H])([H])[H])([H])[H])(C(=C(S(=O)(=O)C1=C([H])C([H])=C([H])C([H])=C1[H])[H])[H])[H])[H])[H])([H])[H])[H])([H])([H])[H]	7.54668
ClC1=C([H])C([H])=C2C(N(C3=C([H])C([H])=C(N(C4N=C(N(C(C(N5C([H])([H])C([H])([H])OC([H])([H])C5([H])[H])([H])[H])([H])[H])[H])N=C(N5C([H])([H])C([H])([H])C([H])([H])C6=C(C(=C(C([H])=C56)[H])[H])[H])N=4)[H])C([H])=C3[H])[H])=C(C(=NC2=C1[H])[H])[H]	7.5447
O=C(C(C1(C([H])([H])C([H])([H])C2(OOC3(C([H])([H])C([H])([H])C([H])([H])C([H])([H])C3([H])[H])OO2)C([H])([H])C1([H])[H])[H])([H])[H])N(C(C(C(C(N(C(=O)C(C1(C([H])([H])C([H])([H])C2(OOC3(C([H])([H])C([H])([H])C([H])([H])C([H])([H])C3([H])[H])OO2)C([H])([H])C1([H])[H])[H])([H])[H])[H])([H])[H])([H])[H])([H])[H])([H])[H])[H]	7.5391
ClC1=C([H])C([H])=C(N=C(N(C(C(C(C(N(C2=C([H])C([H])=NC3=C(C(Cl)=C(C([H])=C23)[H])[H])[H])([H])[H])([H])[H])([H])[H])([H])[H])[H])N(C2=C([H])C([H])=C(OC3=C([H])C(Cl)=C([H])C([H])=C3Cl)C([H])=C2[H])[H])C([H])=C1[H]	7.5373
O(C(=O)C1=C([H])C([H])=C(C(=C(C(=O)C2=C([H])C([H])=C([H])C([H])=C2[H])[H])[H])C([H])=C1[H])[H]	7.52944
O=C(OC1(C([H])([H])C([H])([H])C([H])([H])C([H])([H])C1([H])[H])[H])C1=C([H])N([H])C2=C(C(OC3=C([H])C([H])=C([H])C([H])=C3[H])=C(C([H])=C2C1=O)[H])[H]	7.52871
ClC1=C([H])C([H])=C2C(N(N(C(=O)C3=C([H])C([H])=C([H])C([H])=C3[H])[H])[H])=C(C(=NC2=C1[H])[H])[H]	7.52445
C(C1(C([H])([H])[H])C([H])([H])C([H])([H])C2=C(N=C3C([H])=C([H])C([H])=C([H])C3=C2N(C(C(C(C(C(C(N(C2=C3C(C(C(C([H])([H])[H])(C([H])([H])[H])C([H])([H])C3=NC3=C(C(=C(C([H])=C23)[H])[H])[H])([H])[H])([H])[H])[H])([H])[H])([H])[H])([H])[H])([H])[H])([H])[H])([H])[H])[H])C1([H])[H])([H])([H])[H]	7.52288
C(C1(C([H])([H])[H])C([H])([H])C([H])([H])C2=C(N=C3C([H])=C(Cl)C([H])=C([H])C3=C2N(C(C(C(C(C(C(N(C2=C3C(C(C(C([H])([H])[H])(C([H])([H])[H])C([H])([H])C3=NC3=C(C(Cl)=C(C([H])=C23)[H])[H])([H])[H])([H])[H])[H])([H])[H])([H])[H])([H])[H])([H])[H])([H])[H])([H])[H])[H])C1([H])[H])([H])([H])[H]	7.52288
C(C1(C([H])([H])C([H])([H])C2=NC3=C([H])C(Cl)=C([H])C([H])=C3C(N(C(C(C(C(C(C(N(C3=C4C(C(C([H])([H])[H])(C(C([H])([H])C4=NC4=C(C(Cl)=C(C([H])=C34)[H])[H])([H])[H])[H])([H])[H])[H])([H])[H])([H])[H])([H])[H])([H])[H])([H])[H])([H])[H])[H])=C2C1([H])[H])[H])([H])([H])[H]	7.52288
O(C1=C([H])N(C2(C([H])([H])C2([H])[H])[H])C(C(N(C(C(C(C(C(C(N(C2=C([H])C([H])=NC3=C(C(Cl)=C(C([H])=C23)[H])[H])[H])([H])[H])([H])[H])([H])[H])([H])[H])([H])[H])([H])[H])[H])([H])[H])=C([H])C1=O)[H]	7.52288
C(N1C([H])([H])C([H])([H])C(N(C2C([H])=C([H])C3=NC(=C(C4=C([H])C([H])=C(N(C5=C([H])C([H])=C([H])C(C(F)(F)F)=N5)[H])C([H])=C4[H])N3N=2)[H])[H])([H])C([H])([H])C1([H])[H])([H])([H])[H]	7.52288
O=C(N(C(C(C(N(C(C(C(C(C(N(C(C(C(N(C(=O)N(C(C(C(C1=C([H])C([H])=C([H])C([H])=C1[H])(C1=C([H])C([H])=C([H])C([H])=C1[H])[H])([H])[H])([H])[H])[H])[H])([H])[H])([H])[H])([H])[H])[H])([H])[H])([H])[H])([H])[H])([H])[H])([H])[H])[H])([H])[H])([H])[H])([H])[H])[H])N(C(C(C(C1=C([H])C([H])=C([H])C([H])=C1[H])(C1=C([H])C([H])=C([H])C([H])=C1[H])[H])([H])[H])([H])[H])[H]	7.52288
C(OC1=C([H])C([H])=C2N=C(C(=C(C(OC(C(C3=C([H])N(C(C4=C([H])C([H])=C([H])C([H])=C4[H])([H])[H])N=N3)([H])[H])([H])[H])(C3(C([H])([H])C4(C(C([H])([H])N3C(C4(C(=C([H])[H])[H])[H])([H])[H])([H])[H])[H])[H])[H])C2=C1[H])[H])[H])([H])([H])[H]	7.52288
C(C(N(C(=O)ON(C([H])([H])[H])C(=O)C(OC(C1=C([H])C([H])=C(F)C(F)=C1[H])(P(=O)(OC(OC(=O)OC(C([H])([H])[H])(C([H])([H])[H])C([H])([H])[H])([H])[H])OC(OC(=O)OC(C([H])([H])[H])(C([H])([H])[H])C([H])([H])[H])([H])[H])[H])([H])[H])[H])([H])[H])([H])([H])[H]	7.50864
C(OC(=O)C(=C(C1=C([H])C([H])=C(OC2=C([H])C([H])=C([H])C([H])=C2N(C(=NC2=C([H])C([H])=C([H])C(Cl)=C2[H])N(C(C(C(C(N(C2=C([H])C([H])=NC3=C(C(Cl)=C(C([H])=C23)[H])[H])[H])([H])[H])([H])[H])([H])[H])([H])[H])[H])[H])C([H])=C1[H])[H])C([H])([H])[H])([H])([H])[H]	7.50543
ClC1=C([H])C([H])=C2C(N(C3=C([H])C([H])=C(N(C4N=C(N(C(C(C(N5C([H])([H])C([H])([H])OC([H])([H])C5([H])[H])([H])[H])([H])[H])([H])[H])[H])N=C(N5C([H])([H])C([H])([H])C6=C(C(=C(C([H])=C6C5([H])[H])[H])[H])[H])N=4)[H])C([H])=C3[H])[H])=C(C(=NC2=C1[H])[H])[H]	7.48598
C(C(C(C([H])([H])[H])(C(C(C(=O)N1C([H])([H])C([H])([H])N(C([H])([H])[H])C([H])([H])C1([H])[H])([H])[H])(N(C1=C([H])C([H])=NC2=C(C(Cl)=C(C([H])=C12)[H])[H])[H])[H])[H])([H])[H])([H])([H])[H]	7.48109
C(OC1=C([H])C([H])=C(OC2=C([H])C([H])=C(N(C(=NC3=C([H])C([H])=C(Cl)C([H])=C3[H])N(C(C(C(C(N(C3=C([H])C([H])=NC4=C(C(Cl)=C(C([H])=C34)[H])[H])[H])([H])[H])([H])[H])([H])[H])([H])[H])[H])[H])C([H])=C2[H])C([H])=C1[H])([H])([H])[H]	7.47237
FC1=C([H])C([H])=C([H])N=C1N(C1N=C([H])C(C2=C([H])N=C3C(=C(C(N(C4(C([H])([H])C([H])([H])C(N5C([H])([H])C([H])([H])OC([H])([H])C5([H])[H])([H])C([H])([H])C4([H])[H])[H])[H])=NN23)[H])[H])=C([H])N=1)[H]	7.46852
C(OC(=O)C(=C(C1=C([H])C([H])=C(OC2=C([H])C([H])=C([H])C([H])=C2N(C(=NC2=C([H])C([H])=C([H])C(Cl)=C2[H])N(C(C(N(C2=C([H])C([H])=NC3=C(C(Cl)=C(C([H])=C23)[H])[H])[H])([H])[H])([H])[H])[H])[H])C([H])=C1[H])[H])C([H])([H])[H])([H])([H])[H]	7.45755
C(C(C([H])([H])[H])(OC(=O)OC(OP(=O)(OC(OC(=O)OC(C([H])([H])[H])(C([H])([H])[H])[H])([H])[H])C(OC(C(=O)N(C([H])([H])[H])O[H])([H])[H])(C1=C([H])C([H])=C(F)C(F)=C1[H])[H])([H])[H])[H])([H])([H])[H]	7.45593
C(C(N1C([H])([H])C([H])([H])N(C2N=C(N(C3=C([H])C([H])=C(N(C4=C([H])C([H])=NC5=C(C(Cl)=C(C([H])=C45)[H])[H])[H])C([H])=C3[H])[H])N=C(N3C([H])([H])C([H])([H])C([H])([H])C4=C(C(=C(C([H])=C34)[H])[H])[H])N=2)C([H])([H])C1([H])[H])([H])[H])([H])([H])[H]	7.45353
C(C(C([H])([H])[H])(C(C(N(C(=O)N1C([H])([H])C([H])([H])OC([H])([H])C1([H])[H])[H])(C(=O)N(C(C(C(C1=C([H])C([H])=C([H])C([H])=C1[H])([H])[H])([H])[H])(C1(OOC2(C3(C([H])([H])C4(C(C(C([H])([H])C2(C4([H])[H])[H])(C3([H])[H])[H])([H])[H])[H])[H])O1)[H])[H])[H])[H])([H])[H])[H])([H])([H])[H]	7.45223
C(C(N(C(C([H])([H])[H])([H])[H])C(C(N(C(=O)C(C([H])([H])[H])(N(C1=C([H])C([H])=NC2=C(C(Cl)=C(C([H])=C12)[H])[H])[H])[H])[H])([H])[H])([H])[H])([H])[H])([H])([H])[H]	7.45136
C(N1C([H])([H])C([H])([H])N(C(=O)C(C(N(C2=C([H])C([H])=NC3=C(C(Cl)=C(C([H])=C23)[H])[H])[H])([H])[H])([H])[H])C([H])([H])C1([H])[H])([H])([H])[H]	7.44503
C(OC1=C([H])C([H])=C([H])C(C(N(C([H])([H])[H])C(=O)N2C([H])=NC(S(=O)(=O)C3(C([H])([H])C4(C(C([H])([H])C3(C4([H])[H])[H])([H])[H])[H])[H])=N2)([H])[H])=C1[H])([H])([H])[H]	7.4437
FC1=C([H])C([H])=C([H])N=C1N(C1N=C([H])C(C2=C([H])N=C3C(=C(C(N(C4(C([H])([H])C([H])([H])C(N5C([H])([H])C([H])([H])C([H])([H])C5([H])[H])([H])C([H])([H])C4([H])[H])[H])[H])=NN23)[H])[H])=C([H])N=1)[H]	7.4437
C(C(C(C(C1=C([H])C(C(O[H])(C2(C([H])([H])C3(C(C([H])([H])N2C(C3(C(=C([H])[H])[H])[H])([H])[H])([H])[H])[H])[H])[H])=C2C(=C(C(=C([H])C2=N1)[H])[H])[H])([H])[H])([H])[H])(C1(C([H])([H])C([H])([H])C2(C3(C(OC(=O)C([H])([H])[H])([H])C(OC(=O)C([H])([H])[H])([H])C4(C(C(C(C([H])([H])C4(C([H])([H])[H])C3(C(C([H])([H])C12C([H])([H])[H])([H])[H])[H])([H])[H])(OC(=O)C([H])([H])[H])[H])([H])[H])[H])[H])[H])[H…	7.44249
C(OC1=C([H])C([H])=C(OC2=C([H])C([H])=C(N(C(=NC3=C([H])C([H])=C([H])C([H])=C3[H])N(C(C(C(N(C3=C([H])C([H])=NC4=C(C(Cl)=C(C([H])=C34)[H])[H])[H])([H])[H])([H])[H])([H])[H])[H])[H])C([H])=C2[H])C([H])=C1[H])([H])([H])[H]	7.43616
O=C(N1C([H])([H])C([H])([H])C([H])([H])C1([H])[H])N1C([H])=NC(S(=O)(=O)C2(C([H])([H])C3(C(C([H])([H])C2(C3([H])[H])[H])([H])[H])[H])[H])=N1	7.4318
C(OC1=C([H])C([H])=C2N=C(C(=C(C(OC(C(C3=C([H])N(C4=C([H])C([H])=C([H])C([H])=C4Cl)N=N3)([H])[H])([H])[H])(C3(C([H])([H])C4(C(C([H])([H])N3C(C4(C(=C([H])[H])[H])[H])([H])[H])([H])[H])[H])[H])[H])C2=C1[H])[H])[H])([H])([H])[H]	7.4318
C(OC1=C([H])C([H])=C(OC2=C([H])C([H])=C([H])C([H])=C2N(C(=NC2=C([H])C([H])=C([H])C(Cl)=C2[H])N(C(C(C(C(N(C2=C([H])C([H])=NC3=C(C(Cl)=C(C([H])=C23)[H])[H])[H])([H])[H])([H])[H])([H])[H])([H])[H])[H])[H])C([H])=C1[H])([H])([H])[H]	7.42527
C(N1C([H])=C2C3=C([H])C(Br)=C([H])C([H])=C3N=C2C2=C(C(=C(F)C([H])=C12)[H])[H])([H])([H])[H]	7.42136
C(N1C(=O)N(C2=C([H])C([H])=C([H])C(C(F)(F)F)=C2[H])C2=C1C(=NC1=C([H])C([H])=C(C3=C([H])C([H])=C(C(=O)N([H])[H])C([H])=C3[H])C([H])=C12)[H])([H])([H])[H]	7.42022
C(C(C(=O)C(C(C(C(C(C(N(C(=O)C12C([H])([H])C([H])([H])N(C(C1([H])[H])([H])[H])C([H])([H])C2([H])[H])[H])(C1=NC([H])=C(C2=C([H])C([H])=C3C(=C(C(=C([H])C3=C2[H])[H])[H])[H])N1[H])[H])([H])[H])([H])[H])([H])[H])([H])[H])([H])[H])([H])[H])([H])([H])[H]	7.42022
C(OC(=O)C(=C(C1=C([H])C([H])=C(OC2=C([H])C([H])=C(N(C(=NC3=C([H])C([H])=C(Cl)C([H])=C3[H])N(C(C(C(N(C3=C([H])C([H])=NC4=C(C(Cl)=C(C([H])=C34)[H])[H])[H])([H])[H])([H])[H])([H])[H])[H])[H])C([H])=C2[H])C([H])=C1[H])[H])C([H])([H])[H])([H])([H])[H]	7.41443
O=C(C(C1(C([H])([H])C([H])([H])C2(OOC3(C([H])([H])C([H])([H])C([H])([H])C([H])([H])C3([H])[H])OO2)C([H])([H])C1([H])[H])[H])([H])[H])N(C(C1=C([H])C([H])=C([H])C(C(N(C(=O)C(C2(C([H])([H])C([H])([H])C3(OOC4(C([H])([H])C([H])([H])C([H])([H])C([H])([H])C4([H])[H])OO3)C([H])([H])C2([H])[H])[H])([H])[H])[H])([H])[H])=C1[H])([H])[H])[H]	7.41341
C(C(C(C(OC(=O)OC(OP(=O)(OC(OC(=O)OC(C(C(C([H])([H])[H])([H])[H])([H])[H])([H])[H])([H])[H])C(C(C(C(=O)N(O[H])[H])([H])[H])([H])[H])(C1=C([H])C([H])=C(F)C(F)=C1[H])[H])([H])[H])([H])[H])([H])[H])([H])[H])([H])([H])[H]	7.40894
C(N1C([H])=C(N(C(=O)C2=C([H])C(N(C(=O)C3=C([H])C([H])=C(C(=C(C4OC5=C(C(=C(C([H])=C5N=4)[H])[H])[H])[H])[H])C([H])=C3[H])[H])=C([H])N2C([H])([H])[H])[H])C([H])=C1C(=O)N(C(C(N1C([H])([H])C([H])([H])OC([H])([H])C1([H])[H])([H])[H])([H])[H])[H])([H])([H])[H]	7.40894
ClC1=C([H])C([H])=C(Cl)C(OC2=C([H])C([H])=C(N(C(=NC3=C([H])C([H])=C([H])C([H])=C3[H])N(C(C(N(C3=C([H])C([H])=NC4=C(C(Cl)=C(C([H])=C34)[H])[H])[H])([H])[H])([H])[H])[H])[H])C([H])=C2[H])=C1[H]	7.40395
C(OC1=C([H])C([H])=C(C(N(C([H])([H])[H])C(=O)N2C([H])=NC(S(=O)(=O)C3(C([H])([H])C4(C(C([H])([H])C3(C4([H])[H])[H])([H])[H])[H])[H])=N2)([H])[H])C(OC([H])([H])[H])=C1[H])([H])([H])[H]	7.39794
ClC1=C([H])C([H])=C2C(N(C(C(C(C(N(C(C3=C([H])C(=O)C(OC(C4=C([H])C([H])=C([H])C([H])=C4[H])([H])[H])=C([H])N3C3(C([H])([H])C3([H])[H])[H])([H])[H])[H])([H])[H])([H])[H])([H])[H])([H])[H])[H])=C(C(=NC2=C1[H])[H])[H]	7.39794
ClC1=C([H])C([H])=C2C(N(C(C(N(C(C3=C([H])C(=O)C(OC(C4=C([H])C([H])=C([H])C([H])=C4[H])([H])[H])=C([H])N3C3(C([H])([H])C3([H])[H])[H])([H])[H])[H])([H])[H])([H])[H])[H])=C(C(=NC2=C1[H])[H])[H]	7.39794
C(C1=C(C2=C([H])N=C([H])C(C3=C([H])C([H])=C(Cl)C(Cl)=C3[H])=C2[H])N([H])C2=C(C(=C(C([H])=C2C1=O)[H])[H])[H])([H])([H])[H]	7.39794
S=C(N(C(C(C(N(C(C(C(C(C(N(C(C(C(N(C(=S)N(C(C(C1=C([H])C([H])=C([H])C([H])=C1[H])(C1=C([H])C([H])=C([H])C([H])=C1[H])[H])([H])[H])[H])[H])([H])[H])([H])[H])([H])[H])[H])([H])[H])([H])[H])([H])[H])([H])[H])([H])[H])[H])([H])[H])([H])[H])([H])[H])[H])N(C(C(C1=C([H])C([H])=C([H])C([H])=C1[H])(C1=C([H])C([H])=C([H])C([H])=C1[H])[H])([H])[H])[H]	7.39794
C(OC1=C([H])C([H])=C2N=C(C(=C(C(OC(C(C3=C([H])N(C4=C([H])C([H])=C(C([H])([H])[H])C([H])=C4[H])N=N3)([H])[H])([H])[H])(C3(C([H])([H])C4(C(C([H])([H])N3C(C4(C(=C([H])[H])[H])[H])([H])[H])([H])[H])[H])[H])[H])C2=C1[H])[H])[H])([H])([H])[H]	7.39794
C(C(OC(=O)C1=C([H])N([H])C2=C(C(=C(C(C3=C([H])C([H])=C([H])C([H])=C3[H])([H])[H])C([H])=C2C1=O)[H])[H])([H])[H])([H])([H])[H]	7.39362
C(C(C(C(C1=C([H])C(C(O[H])(C2(C([H])([H])C3(C(C([H])([H])N2C(C3(C(=C([H])[H])[H])[H])([H])[H])([H])[H])[H])[H])[H])=C2C(=C(C(=C([H])C2=N1)[H])[H])[H])([H])[H])([H])[H])(C1(C([H])([H])C([H])([H])C2(C3(C(OC(=O)C([H])([H])[H])([H])C([H])([H])C4(C(C(C(C([H])([H])C4(C([H])([H])[H])C3(C(C(OC(=O)C([H])([H])[H])([H])C12C([H])([H])[H])([H])[H])[H])([H])[H])(OC(=O)C([H])([H])[H])[H])([H])[H])[H])[H])[H])[H…	7.39147
C(C1(C(C(C(=O)N(C2=C([H])C([H])=C(N(C(=O)C(C(C3(C([H])([H])[H])OOC4(C([H])([H])C([H])([H])C([H])([H])C([H])([H])C4([H])[H])OO3)([H])[H])([H])[H])[H])C([H])=C2[H])[H])([H])[H])([H])[H])OOC2(C([H])([H])C([H])([H])C([H])([H])C([H])([H])C2([H])[H])OO1)([H])([H])[H]	7.38828
O(C(=O)C1=C([H])C([H])=C(C(=C(C(=O)C2=C([H])C([H])=C(Cl)C(Cl)=C2Cl)[H])[H])C([H])=C1[H])[H]	7.38764
C(C(=O)N(O[H])C(C(C(P(=O)(OC(OC(=O)C(C([H])([H])[H])(C([H])([H])[H])C([H])([H])[H])([H])[H])OC(OC(=O)C(C([H])([H])[H])(C([H])([H])[H])C([H])([H])[H])([H])[H])([H])[H])([H])[H])([H])[H])([H])([H])[H]	7.38722
C(C1=C(C2=C([H])N=C([H])C(C3=C([H])C([H])=C(OC(F)(F)F)C([H])=C3[H])=C2[H])N([H])C2=C(C(=C(C([H])=C2C1=O)[H])[H])[H])([H])([H])[H]	7.38722
C(OC1=C([H])C([H])=C2N=C(C(=C(C(OC(C(C3=C([H])N(C4=C([H])C([H])=C(Cl)C([H])=C4[H])N=N3)([H])[H])([H])[H])(C3(C([H])([H])C4(C(C([H])([H])N3C(C4(C(=C([H])[H])[H])[H])([H])[H])([H])[H])[H])[H])[H])C2=C1[H])[H])[H])([H])([H])[H]	7.38722
C(N1C([H])([H])C([H])([H])N(C2N=C(N(C3=C([H])C([H])=C(N(C4=C([H])C([H])=NC5=C(C(Cl)=C(C([H])=C45)[H])[H])[H])C([H])=C3[H])[H])N=C(N(C3=C([H])C([H])=C([H])C(F)=C3[H])[H])N=2)C([H])([H])C1([H])[H])([H])([H])[H]	7.38717
C(C(N(C(C([H])([H])[H])([H])[H])C(C1=C([H])C(N(C2=C([H])C([H])=NC3=C(C(Cl)=C(C([H])=C23)[H])[H])[H])=C([H])C(C2=C([H])C([H])=C(Cl)C([H])=C2[H])=C1[H])([H])[H])([H])[H])([H])([H])[H]	7.37675
C(OC1=C([H])C([H])=C(OC2=C([H])C([H])=C([H])C([H])=C2N(C(=NC2=C([H])C([H])=C([H])C([H])=C2[H])N(C(C(N(C2=C([H])C([H])=NC3=C(C(Cl)=C(C([H])=C23)[H])[H])[H])([H])[H])([H])[H])[H])[H])C([H])=C1[H])([H])([H])[H]	7.37675
ClC1=C([H])C([H])=C(Cl)C(OC2=C([H])C([H])=C([H])C([H])=C2N(C(=NC2=C([H])C([H])=C([H])C([H])=C2[H])N(C(C(N(C2=C([H])C([H])=NC3=C(C(Cl)=C(C([H])=C23)[H])[H])[H])([H])[H])([H])[H])[H])[H])=C1[H]	7.37192
C(C(C([H])([H])[H])(OC(=O)OC(OP(=O)(OC(OC(=O)OC(C([H])([H])[H])(C([H])([H])[H])[H])([H])[H])C(C(C(C(=O)N(C([H])([H])[H])OC(=O)C(C([H])([H])[H])(C([H])([H])[H])C([H])([H])[H])([H])[H])([H])[H])(C1=C([H])C([H])=C(F)C(F)=C1[H])[H])([H])[H])[H])([H])([H])[H]	7.36653
C(OC1=C([H])C([H])=C(N2C([H])=C(C(C(OC(C3(C([H])([H])C4(C(C([H])([H])N3C(C4(C(=C([H])[H])[H])[H])([H])[H])([H])[H])[H])[H])(C3=C([H])C([H])=NC4=C(C(=C(OC([H])([H])[H])C([H])=C34)[H])[H])[H])([H])[H])([H])[H])N=N2)C([H])=C1[H])([H])([H])[H]	7.36653
C(OC(=O)C(=C(C1=C([H])C([H])=C(OC2=C([H])C([H])=C(N(C(=NC3=C([H])C([H])=C(Cl)C([H])=C3[H])N(C(C(N(C3=C([H])C([H])=NC4=C(C(Cl)=C(C([H])=C34)[H])[H])[H])([H])[H])([H])[H])[H])[H])C([H])=C2[H])C([H])=C1[H])[H])C([H])([H])[H])([H])([H])[H]	7.36562
C(OC1=C([H])C([H])=C(OC2=C([H])C([H])=C([H])C([H])=C2N(C(=NC2=C([H])C([H])=C([H])C(Cl)=C2[H])N(C(C(N(C2=C([H])C([H])=NC3=C(C(Cl)=C(C([H])=C23)[H])[H])[H])([H])[H])([H])[H])[H])[H])C([H])=C1[H])([H])([H])[H]	7.36231
C(OC1=C([H])C([H])=C2N=C(C(C(C(C([H])([H])[H])(C3(C([H])([H])C([H])([H])C4(C5(C(OC(=O)C([H])([H])[H])([H])C([H])([H])C6(C(C(C(C([H])([H])C6(C([H])([H])[H])C5(C(C(OC(=O)C([H])([H])[H])([H])C34C([H])([H])[H])([H])[H])[H])([H])[H])(OC(=O)C([H])([H])[H])[H])([H])[H])[H])[H])[H])[H])[H])([H])[H])([H])[H])C(=C(C(O[H])(C3(C([H])([H])C4(C(C([H])([H])N3C(C4(C(=C([H])[H])[H])[H])([H])[H])([H])[H])[H])[H])[…	7.36151
ClC1=C([H])C([H])=C(N=C(N(C(C(N(C2=C([H])C([H])=NC3=C(C(Cl)=C(C([H])=C23)[H])[H])[H])([H])[H])([H])[H])[H])N(C2=C([H])C([H])=C(OC3=C([H])C(Cl)=C([H])C([H])=C3Cl)C([H])=C2[H])[H])C([H])=C1[H]	7.35684
C(C(C([H])([H])[H])(C(C(C(=O)N1C([H])([H])C([H])([H])N(C([H])([H])[H])C([H])([H])C1([H])[H])([H])[H])(N(C1=C([H])C([H])=NC2=C(C(Cl)=C(C([H])=C12)[H])[H])[H])[H])[H])([H])([H])[H]	7.35536
C(C(N(C(=O)ON(C([H])([H])[H])C(=O)C(C(C(C1=C([H])C([H])=C(F)C(F)=C1[H])(P(=O)(OC(OC(=O)OC(C([H])([H])[H])(C([H])([H])[H])C([H])([H])[H])([H])[H])OC(OC(=O)OC(C([H])([H])[H])(C([H])([H])[H])C([H])([H])[H])([H])[H])[H])([H])[H])([H])[H])[H])([H])[H])([H])([H])[H]	7.34679
C(N(C([H])([H])[H])C(=O)N1C([H])=NC(S(=O)(=O)C2(C([H])([H])C3(C(C([H])([H])C2(C3([H])[H])[H])([H])[H])[H])[H])=N1)([H])([H])[H]	7.3279
C(OC1=C([H])C([H])=C(N2C(=O)N(C([H])([H])[H])C3=C(N=C4C([H])=C([H])C(C5=C([H])C([H])=C(N([H])[H])N=C5[H])=C([H])C4=C23)[H])C([H])=C1[H])([H])([H])[H]	7.3279
O=C(N(C(C(C(N(C(C(C(C(C(N(C(C(C(N(C(=O)N(C(C1=C([H])C([H])=C([H])C([H])=C1[H])(C1=C([H])C([H])=C([H])C([H])=C1[H])[H])[H])[H])([H])[H])([H])[H])([H])[H])[H])([H])[H])([H])[H])([H])[H])([H])[H])([H])[H])[H])([H])[H])([H])[H])([H])[H])[H])N(C(C1=C([H])C([H])=C([H])C([H])=C1[H])(C1=C([H])C([H])=C([H])C([H])=C1[H])[H])[H]	7.3279
O=C(C(C1(C([H])([H])C([H])([H])C2(OOC3(C([H])([H])C([H])([H])C([H])([H])C([H])([H])C3([H])[H])OO2)C([H])([H])C1([H])[H])[H])([H])[H])N(C(C(C(N1C([H])([H])C([H])([H])N(C(C(C(N(C(=O)C(C2(C([H])([H])C([H])([H])C3(OOC4(C([H])([H])C([H])([H])C([H])([H])C([H])([H])C4([H])[H])OO3)C([H])([H])C2([H])[H])[H])([H])[H])[H])([H])[H])([H])[H])([H])[H])C([H])([H])C1([H])[H])([H])[H])([H])[H])([H])[H])[H]	7.32698
C(C1(C(C(C(=O)N(C(C(C(N2C([H])([H])C([H])([H])N(C(C(C(N(C(=O)C(C(C3(C([H])([H])[H])OOC4(C([H])([H])C([H])([H])C([H])([H])C([H])([H])C4([H])[H])OO3)([H])[H])([H])[H])[H])([H])[H])([H])[H])([H])[H])C([H])([H])C2([H])[H])([H])[H])([H])[H])([H])[H])[H])([H])[H])([H])[H])OOC2(C([H])([H])C([H])([H])C([H])([H])C([H])([H])C2([H])[H])OO1)([H])([H])[H]	7.32331
C(N1C([H])([H])C([H])([H])N(C(=O)C(C(N(C2=C([H])C([H])=NC3=C(C(Cl)=C(C([H])=C23)[H])[H])[H])(C(=O)N2C([H])([H])C([H])([H])N(C([H])([H])[H])C([H])([H])C2([H])[H])[H])([H])[H])C([H])([H])C1([H])[H])([H])([H])[H]	7.3193
C(C(C([H])([H])[H])(C(N(N(C(=O)C1(C([H])([H])C([H])([H])C(=O)C([H])([H])C1([H])[H])[H])[H])C1N=C(C#N)N=C([H])C=1Br)([H])[H])[H])([H])([H])[H]	7.31695
C(N1C([H])([H])C([H])([H])N(C2N=C(N(C3=C([H])C([H])=C(N(C4=C([H])C([H])=NC5=C(C(Cl)=C(C([H])=C45)[H])[H])[H])C([H])=C3[H])[H])N=C(N3C([H])([H])C([H])([H])C4=C(C(=C(C([H])=C4C3([H])[H])[H])[H])[H])N=2)C([H])([H])C1([H])[H])([H])([H])[H]	7.313
C(OC(=O)C(=C(C1=C([H])C([H])=C(OC2=C([H])C([H])=C(N(C(=NC3=C([H])C([H])=C([H])C(Cl)=C3[H])N(C(C(N(C3=C([H])C([H])=NC4=C(C(Cl)=C(C([H])=C34)[H])[H])[H])([H])[H])([H])[H])[H])[H])C([H])=C2[H])C([H])=C1[H])[H])C([H])([H])[H])([H])([H])[H]	7.31105
C(C(C([H])([H])[H])(OC(=O)OC(OP(=O)(OC(OC(=O)OC(C([H])([H])[H])(C([H])([H])[H])[H])([H])[H])C(C(C(C(=O)N(O[H])[H])([H])[H])([H])[H])(C1=C([H])C([H])=C(F)C(F)=C1[H])[H])([H])[H])[H])([H])([H])[H]	7.3098
C(OC1=C([H])C([H])=C(OC2=C([H])C([H])=C(N(C(=NC3=C([H])C([H])=C([H])C(Cl)=C3[H])N(C(C(C(N(C3=C([H])C([H])=NC4=C(C(Cl)=C(C([H])=C34)[H])[H])[H])([H])[H])([H])[H])([H])[H])[H])[H])C([H])=C2[H])C([H])=C1[H])([H])([H])[H]	7.30452
C(C1OC(C(=O)C(=C(C2=C([H])C([H])=C(C(=O)N(C(C(C(C(N(C3=C([H])C([H])=NC4=C(C(Cl)=C(C([H])=C34)[H])[H])[H])([H])[H])([H])[H])([H])[H])([H])[H])[H])C([H])=C2[H])[H])[H])=C([H])C=1[H])([H])([H])[H]	7.30103
C(C1OC(C(=O)C(=C(C2=C([H])C([H])=C(C(=O)N(C(C(C(C(C(C(N(C3=C([H])C([H])=NC4=C(C(Cl)=C(C([H])=C34)[H])[H])[H])([H])[H])([H])[H])([H])[H])([H])[H])([H])[H])([H])[H])[H])C([H])=C2[H])[H])[H])=C([H])C=1[H])([H])([H])[H]	7.30103
C(C(C(C(C(N(C1=C2C(C(C(C([H])([H])C2=NC2=C(C(=C(C([H])=C12)[H])[H])[H])([H])[H])([H])[H])([H])[H])[H])([H])[H])([H])[H])([H])[H])([H])[H])(C(C(C(C(N(C1=C2C(C(C(C([H])([H])C2=NC2=C(C(=C(C([H])=C12)[H])[H])[H])([H])[H])([H])[H])([H])[H])[H])([H])[H])([H])[H])([H])[H])([H])[H])([H])[H]	7.30103
C(N(C(C1=C([H])C([H])=C(C(=O)C([H])([H])[H])C([H])=C1[H])([H])[H])C(=O)N1C([H])=NC(S(=O)(=O)C2(C([H])([H])C3(C(C([H])([H])C2(C3([H])[H])[H])([H])[H])[H])[H])=N1)([H])([H])[H]	7.30103
C(C1(C([H])([H])C([H])([H])C2=C(N=C3C([H])=C(Cl)C([H])=C([H])C3=C2N(C(C(C(C(C(C(N(C2=C3C(C(C(C([H])([H])[H])(C([H])([H])C3=NC3=C(C(Cl)=C(C([H])=C23)[H])[H])[H])([H])[H])([H])[H])[H])([H])[H])([H])[H])([H])[H])([H])[H])([H])[H])([H])[H])[H])C1([H])[H])[H])([H])([H])[H]	7.30103
C(N1C([H])([H])C([H])([H])C(N(C2C([H])=C([H])C3=NC(=C(C4=C([H])C([H])=C(N(C5=C([H])C([H])=C(C(F)(F)F)C([H])=N5)[H])C([H])=C4[H])N3N=2)[H])[H])([H])C([H])([H])C1([H])[H])([H])([H])[H]	7.30103
C(C(C(C([H])([H])[H])(C(N(C([H])([H])[H])C([H])([H])[H])(C(=O)OC(C(C(C([H])([H])[H])(C([H])([H])[H])[H])([H])[H])(C(=O)N(C(C(C(C([H])([H])[H])(C([H])([H])[H])[H])([H])[H])(C(=O)N(C(C([H])([H])[H])(C(=C(C(=O)N1C(C([H])([H])[H])([H])C(OC([H])([H])[H])=C([H])C1=O)[H])[H])[H])[H])[H])[H])[H])[H])[H])([H])[H])([H])([H])[H]	7.30103
C(OC1=C([H])C(O[H])=C(C(=O)C(=C(C2=C([H])C([H])=C(OC(C3=C([H])N(C4=C([H])C([H])=C(F)C(Cl)=C4[H])N=N3)([H])[H])C(OC([H])([H])[H])=C2[H])[H])[H])C(OC([H])([H])[H])=C1[H])([H])([H])[H]	7.29459
ClC1=C([H])C([H])=C([H])C(N(C2N=C(N(C(C(N3C([H])([H])C([H])([H])OC([H])([H])C3([H])[H])([H])[H])([H])[H])[H])N=C(N(C3=C([H])C([H])=C(N(C4=C([H])C([H])=NC5=C(C(Cl)=C(C([H])=C45)[H])[H])[H])C([H])=C3[H])[H])N=2)[H])=C1[H]	7.29425
N(C(C(C1=C([H])N([H])C2C(=O)C3=C(C(=O)C1=2)S(=O)(=O)C([H])=C([H])N3[H])([H])[H])([H])[H])([H])[H]	7.29243
C(OC(=O)C(=C(C1=C([H])C([H])=C(OC2=C([H])C([H])=C([H])C([H])=C2N(C(=NC2=C([H])C([H])=C(Cl)C([H])=C2[H])N(C(C(N(C2=C([H])C([H])=NC3=C(C(Cl)=C(C([H])=C23)[H])[H])[H])([H])[H])([H])[H])[H])[H])C([H])=C1[H])[H])C([H])([H])[H])([H])([H])[H]	7.28811
C(OC(=O)C(=C(C1=C([H])C([H])=C(OC2=C([H])C([H])=C(N(C(=NC3=C([H])C([H])=C([H])C(Cl)=C3[H])N(C(C(C(C(N(C3=C([H])C([H])=NC4=C(C(Cl)=C(C([H])=C34)[H])[H])[H])([H])[H])([H])[H])([H])[H])([H])[H])[H])[H])C([H])=C2[H])C([H])=C1[H])[H])C([H])([H])[H])([H])([H])[H]	7.28458
C(OC1=C([H])C([H])=C(C(=C(C(=O)C2=C([H])C([H])=C(N3C([H])=C([H])C([H])=C3[H])C([H])=C2[H])[H])[H])C([H])=C1[H])([H])([H])[H]	7.27512
C(C1=C(C2=C([H])C([H])=C(C3=C([H])C([H])=C(OC(F)(F)F)C([H])=C3[H])N=C2[H])N([H])C2=C(C(=C(C([H])=C2C1=O)[H])[H])[H])([H])([H])[H]	7.26761
C(C(C(C(C(N([H])[H])([H])[H])([H])[H])([H])[H])(N(C1=C([H])C([H])=NC2=C(C(Cl)=C(C([H])=C12)[H])[H])[H])[H])([H])([H])[H]	7.25964
C(OC1=C([H])C(C(=C(C(=O)C2=C([H])C([H])=C(N3C([H])=C([H])C([H])=C3[H])C([H])=C2[H])[H])[H])=C([H])C(OC([H])([H])[H])=C1OC([H])([H])[H])([H])([H])[H]	7.2529
C(OC1=C([H])C([H])=C2N=C(C(C(C(C([H])([H])[H])(C3(C([H])([H])C([H])([H])C4(C5(C(OC(=O)C([H])([H])[H])([H])C(OC(=O)C([H])([H])[H])([H])C6(C(C(C(C([H])([H])C6(C([H])([H])[H])C5(C(C([H])([H])C34C([H])([H])[H])([H])[H])[H])([H])[H])(OC(=O)C([H])([H])[H])[H])([H])[H])[H])[H])[H])[H])[H])([H])[H])([H])[H])C(=C(C(O[H])(C3(C([H])([H])C4(C(C([H])([H])N3C(C4(C(=C([H])[H])[H])[H])([H])[H])([H])[H])[H])[H])[…	7.25181
C(OC(=O)C(=C(C1=C([H])C([H])=C(OC2=C([H])C([H])=C(N(C(=NC3=C([H])C([H])=C(Cl)C([H])=C3[H])N(C(C(C(C(N(C3=C([H])C([H])=NC4=C(C(Cl)=C(C([H])=C34)[H])[H])[H])([H])[H])([H])[H])([H])[H])([H])[H])[H])[H])C([H])=C2[H])C([H])=C1[H])[H])C([H])([H])[H])([H])([H])[H]	7.24895
O=C(C(C1(C([H])([H])C([H])([H])C2(OOC3(C4(C([H])([H])C5(C(C(C([H])([H])C3(C5([H])[H])[H])(C4([H])[H])[H])([H])[H])[H])[H])OO2)C([H])([H])C1([H])[H])[H])([H])[H])N(C1=C([H])C([H])=C([H])C(N(C(=O)C(C2(C([H])([H])C([H])([H])C3(OOC4(C5(C([H])([H])C6(C(C(C([H])([H])C4(C6([H])[H])[H])(C5([H])[H])[H])([H])[H])[H])[H])OO3)C([H])([H])C2([H])[H])[H])([H])[H])[H])=C1[H])[H]	7.2426
C(N1C([H])=C2C3=C([H])C(Br)=C([H])C([H])=C3N=C2C2=C(C(OC(F)(F)F)=C(C([H])=C12)[H])[H])([H])([H])[H]	7.23882
ClC1=C([H])C([H])=C(N=C(N(C(C(N(C2=C([H])C([H])=NC3=C(C(Cl)=C(C([H])=C23)[H])[H])[H])([H])[H])([H])[H])[H])N(C2=C([H])C([H])=C([H])C([H])=C2OC2=C([H])C(Cl)=C([H])C([H])=C2Cl)[H])C([H])=C1[H]	7.23597
C(C(C([H])([H])[H])(C(N(N(C(=O)C1(C([H])([H])C([H])([H])C2(OOC3(C4(C([H])([H])C5(C(C(C([H])([H])C3(C5([H])[H])[H])(C4([H])[H])[H])([H])[H])[H])[H])OO2)C([H])([H])C1([H])[H])[H])[H])C1N=C(C#N)N=C([H])C=1Br)([H])[H])[H])([H])([H])[H]	7.23582
O=C(C(C1(C([H])([H])C([H])([H])C2(OOC3(C4(C([H])([H])C5(C(C(C([H])([H])C3(C5([H])[H])[H])(C4([H])[H])[H])([H])[H])[H])[H])OO2)C([H])([H])C1([H])[H])[H])([H])[H])N(C1=C([H])C([H])=C(N(C(=O)C(C2(C([H])([H])C([H])([H])C3(OOC4(C5(C([H])([H])C6(C(C(C([H])([H])C4(C6([H])[H])[H])(C5([H])[H])[H])([H])[H])[H])[H])OO3)C([H])([H])C2([H])[H])[H])([H])[H])[H])C([H])=C1[H])[H]	7.23359
C(SC(C(C(N(C1=C([H])C([H])=NC2=C(C(Cl)=C(C([H])=C12)[H])[H])[H])(C(=O)N1C([H])([H])C([H])([H])N(C([H])([H])[H])C([H])([H])C1([H])[H])[H])([H])[H])([H])[H])([H])([H])[H]	7.23359
ClC1=C([H])C([H])=C2C(N(N(C(=O)C3=C([H])C([H])=C([H])N=C3[H])[H])[H])=C(C(=NC2=C1[H])[H])[H]	7.22977
N(C(=NN=C(C1=C([H])C([H])=C(F)C([H])=C1[H])[H])C(C(O[H])(C1=C([H])C([H])=C([H])C2=C(C(=C(C([H])=C12)[H])[H])[H])[H])([H])[H])([H])[H]	7.22185
C(C(C([H])([H])[H])(C(C(N(C1=C([H])C([H])=NC2=C(C(Cl)=C(C([H])=C12)[H])[H])[H])(C(=O)N1C([H])([H])C([H])([H])N(C([H])([H])[H])C([H])([H])C1([H])[H])[H])([H])[H])[H])([H])([H])[H]	7.22069
C(C(N(C(C([H])([H])[H])([H])[H])C(C1=C([H])C(N(C2=C([H])C([H])=NC3=C(C(Cl)=C(C([H])=C23)[H])[H])[H])=C(F)C(C2=C([H])C([H])=C(Cl)C([H])=C2[H])=C1[H])([H])[H])([H])[H])([H])([H])[H]	7.21467
ClC1=C([H])C([H])=C([H])C(N=C(N(C(C(N(C2=C([H])C([H])=NC3=C(C(Cl)=C(C([H])=C23)[H])[H])[H])([H])[H])([H])[H])[H])N(C2=C([H])C([H])=C(OC3=C([H])C(Cl)=C([H])C([H])=C3Cl)C([H])=C2[H])[H])=C1[H]	7.20239
C(C(N(C1=C([H])C([H])=NC2=C(C(Cl)=C(C([H])=C12)[H])[H])[H])(C(=O)N(C(C(N1C([H])([H])C([H])([H])C([H])([H])C([H])([H])C1([H])[H])([H])[H])([H])[H])[H])[H])([H])([H])[H]	7.19321
C(N1C(=O)N(C2=C([H])C([H])=C([H])C(C(F)(F)F)=C2[H])C2=C1C(=NC1=C([H])C([H])=C(C3=C([H])C([H])=C4N(C(=NC4=C3[H])[H])[H])C([H])=C12)[H])([H])([H])[H]	7.18709
C(N1C([H])([H])C([H])([H])N(C(=O)C(C(C(N(C2=C([H])C([H])=NC3=C(C(Cl)=C(C([H])=C23)[H])[H])[H])([H])[H])([H])[H])([H])[H])C([H])([H])C1([H])[H])([H])([H])[H]	7.18669
N(S(=O)(=O)C1=C([H])C([H])=C(N(C2=C([H])C([H])=NC3=C(C(Cl)=C(C([H])=C23)[H])[H])[H])C([H])=C1[H])([H])[H]	7.18502
S=C(N(C(C(C(N(C(C(C(C(C(N(C(C(C(N(C(=S)N(C(C1=C([H])C([H])=C([H])C([H])=C1[H])(C1=C([H])C([H])=C([H])C([H])=C1[H])[H])[H])[H])([H])[H])([H])[H])([H])[H])[H])([H])[H])([H])[H])([H])[H])([H])[H])([H])[H])[H])([H])[H])([H])[H])([H])[H])[H])N(C(C1=C([H])C([H])=C([H])C([H])=C1[H])(C1=C([H])C([H])=C([H])C([H])=C1[H])[H])[H]	7.16749
C(OC1=C([H])C(C(=C(C(=O)C2=C([H])C([H])=C(N3C([H])=C([H])N=C3[H])C([H])=C2[H])[H])[H])=C([H])C(OC([H])([H])[H])=C1OC([H])([H])[H])([H])([H])[H]	7.16711
FC1=C([H])C([H])=C([H])C(N(C2N=C(N(C(C(N3C([H])([H])C([H])([H])OC([H])([H])C3([H])[H])([H])[H])([H])[H])[H])N=C(N(C3=C([H])C([H])=C(N(C4=C([H])C([H])=NC5=C(C(Cl)=C(C([H])=C45)[H])[H])[H])C([H])=C3[H])[H])N=2)[H])=C1[H]	7.16566
C(OC1=C([H])C(O[H])=C(C(=O)C(=C(C2=C([H])C([H])=C(OC(C3=C([H])N(C4=C([H])C([H])=C(F)C([H])=C4F)N=N3)([H])[H])C(OC([H])([H])[H])=C2[H])[H])[H])C(OC([H])([H])[H])=C1[H])([H])([H])[H]	7.16502
C(N1C(=O)N(C2=C([H])C([H])=C([H])C([H])=C2[H])C2=C1C(=NC1=C([H])C([H])=C(C3=C([H])C([H])=C(N([H])[H])N=C3[H])C([H])=C12)[H])([H])([H])[H]	7.16115
C(OC1=C([H])C([H])=C(OC2=C([H])C([H])=C(N(C(=NC3=C([H])C([H])=C(Cl)C([H])=C3[H])N(C(C(N(C3=C([H])C([H])=NC4=C(C(Cl)=C(C([H])=C34)[H])[H])[H])([H])[H])([H])[H])[H])[H])C([H])=C2[H])C([H])=C1[H])([H])([H])[H]	7.16096
ClC1=C([H])C([H])=C([H])C(N=C(N(C(C(N(C2=C([H])C([H])=NC3=C(C(Cl)=C(C([H])=C23)[H])[H])[H])([H])[H])([H])[H])[H])N(C2=C([H])C([H])=C([H])C([H])=C2OC2=C([H])C(Cl)=C([H])C([H])=C2Cl)[H])=C1[H]	7.15764
C(C(C(C(N(C1=C2C(C(C(C([H])([H])C2=NC2=C(C(=C(C([H])=C12)[H])[H])[H])([H])[H])([H])[H])([H])[H])[H])([H])[H])([H])[H])([H])[H])(C(C(C(N(C1=C2C(C(C(C([H])([H])C2=NC2=C(C(=C(C([H])=C12)[H])[H])[H])([H])[H])([H])[H])([H])[H])[H])([H])[H])([H])[H])([H])[H])([H])[H]	7.1549
C(C1OC(C(=O)C(=C(C2=C([H])C([H])=C(C(=O)N(C(C(C(N(C3=C([H])C([H])=NC4=C(C(Cl)=C(C([H])=C34)[H])[H])[H])([H])[H])([H])[H])([H])[H])[H])C([H])=C2[H])[H])[H])=C([H])C=1[H])([H])([H])[H]	7.1549
C(N1C([H])([H])C([H])([H])C(N(C2C([H])=C([H])C3=NC(=C(C4=C([H])N=C(N(C5=NC([H])=C([H])C([H])=C5F)[H])N=C4[H])N3N=2)[H])[H])([H])C([H])([H])C1([H])[H])([H])([H])[H]	7.1549
ClC1=C([H])C([H])=C(C(N2C([H])([H])C3=C(C(=O)C4=C([H])C([H])=C([H])C([H])=C4N3[H])C2([H])[H])([H])[H])C([H])=C1Cl	7.1549
C(OC(=O)C(=C(C1=C([H])C([H])=C(OC2=C([H])C([H])=C(N(C(=NC3=C([H])C([H])=C([H])C([H])=C3[H])N(C(C(N(C3=C([H])C([H])=NC4=C(C(Cl)=C(C([H])=C34)[H])[H])[H])([H])[H])([H])[H])[H])[H])C([H])=C2[H])C([H])=C1[H])[H])C([H])([H])[H])([H])([H])[H]	7.15274
BrC1=C([H])N=C(C#N)N=C1N(C(C1(C([H])([H])C([H])([H])C([H])([H])C1([H])[H])[H])([H])[H])N(C(=O)C1(C([H])([H])C([H])([H])C2(OOC3(C4(C([H])([H])C5(C(C(C([H])([H])C3(C5([H])[H])[H])(C4([H])[H])[H])([H])[H])[H])[H])OO2)C([H])([H])C1([H])[H])[H])[H]	7.15058
C(C(C([H])([H])[H])(N(C([H])([H])[H])C(=O)N1C([H])=NC(SC2(C([H])([H])C3(C(C([H])([H])C2(C3([H])[H])[H])([H])[H])[H])[H])=N1)[H])([H])([H])[H]	7.14874
C(OC1=C([H])C(OC([H])([H])[H])=C2C(=O)C(=C(OC2=C1[H])C1=C([H])C([H])=C(OC(C2=C([H])N(C3=C([H])C([H])=C(F)C([H])=C3Cl)N=N2)([H])[H])C(OC([H])([H])[H])=C1[H])[H])([H])([H])[H]	7.14526
C(C(C(C(C1=C([H])C(C(O[H])(C2(C([H])([H])C3(C(C([H])([H])N2C(C3(C(=C([H])[H])[H])[H])([H])[H])([H])[H])[H])[H])[H])=C2C(=C(C(=C([H])C2=N1)[H])[H])[H])([H])[H])([H])[H])(C1(C([H])([H])C([H])([H])C2(C3(C([H])([H])C(O[H])([H])C4(C(C(O[H])(C(C([H])([H])C4(C([H])([H])[H])C3(C(C([H])([H])C12C([H])([H])[H])([H])[H])[H])([H])[H])[H])([H])[H])[H])[H])[H])[H])[H])([H])([H])[H]	7.14509
C(C(N(C1=C([H])C([H])=NC2=C(C(Cl)=C(C([H])=C12)[H])[H])[H])(C(=O)N1C([H])([H])C([H])([H])N(C([H])([H])[H])C([H])([H])C1([H])[H])[H])([H])([H])[H]	7.132
ClC1=C([H])C([H])=C2C(N(C3=C([H])C([H])=C(N(C4N=C(N(C(C(N5C([H])([H])C([H])([H])OC([H])([H])C5([H])[H])([H])[H])([H])[H])[H])N=C(N5C([H])([H])C([H])([H])C6=C(C(=C(C([H])=C6C5([H])[H])[H])[H])[H])N=4)[H])C([H])=C3[H])[H])=C(C(=NC2=C1[H])[H])[H]	7.12877
C(OC(=O)C(=C(C1=C([H])C([H])=C(OC2=C([H])C([H])=C([H])C([H])=C2N(C(=NC2=C([H])C([H])=C(Cl)C([H])=C2[H])N(C(C(C(N(C2=C([H])C([H])=NC3=C(C(Cl)=C(C([H])=C23)[H])[H])[H])([H])[H])([H])[H])([H])[H])[H])[H])C([H])=C1[H])[H])C([H])([H])[H])([H])([H])[H]	7.12796
ClC1=C([H])C([H])=C(Cl)C(OC2=C([H])C([H])=C([H])C([H])=C2N(C(=NC2=C([H])C([H])=C([H])C([H])=C2[H])N(C(C(C(N(C2=C([H])C([H])=NC3=C(C(Cl)=C(C([H])=C23)[H])[H])[H])([H])[H])([H])[H])([H])[H])[H])[H])=C1[H]	7.12651
O(N(C(=O)C(C(C(C1=C([H])C([H])=C(F)C(F)=C1[H])(P(=O)(O[H])O[H])[H])([H])[H])([H])[H])[H])[H]	7.12494
C(OC1=C([H])C([H])=C(OC2=C([H])C([H])=C(N(C(=NC3=C([H])C([H])=C([H])C(Cl)=C3[H])N(C(C(C(C(N(C3=C([H])C([H])=NC4=C(C(Cl)=C(C([H])=C34)[H])[H])[H])([H])[H])([H])[H])([H])[H])([H])[H])[H])[H])C([H])=C2[H])C([H])=C1[H])([H])([H])[H]	7.12102
S=C(N(C(C(C(N(C(C(C(C(C(N(C(C(C(N(C(=S)N(C(C(C(C1=C([H])C([H])=C([H])C([H])=C1[H])(C1=C([H])C([H])=C([H])C([H])=C1[H])[H])([H])[H])([H])[H])[H])[H])([H])[H])([H])[H])([H])[H])[H])([H])[H])([H])[H])([H])[H])([H])[H])([H])[H])[H])([H])[H])([H])[H])([H])[H])[H])N(C(C(C(C1=C([H])C([H])=C([H])C([H])=C1[H])(C1=C([H])C([H])=C([H])C([H])=C1[H])[H])([H])[H])([H])[H])[H]	7.11919
ClC1=C([H])C([H])=C([H])C(N=C(N(C(C(C(N(C2=C([H])C([H])=NC3=C(C(Cl)=C(C([H])=C23)[H])[H])[H])([H])[H])([H])[H])([H])[H])[H])N(C2=C([H])C([H])=C(OC3=C([H])C(Cl)=C([H])C([H])=C3Cl)C([H])=C2[H])[H])=C1[H]	7.11782
C(C1(C(C(C(=O)N(C(C(C(N(C(=O)C(C(C2(C([H])([H])[H])OOC3(C([H])([H])C([H])([H])C([H])([H])C([H])([H])C3([H])[H])OO2)([H])[H])([H])[H])[H])([H])[H])([H])[H])([H])[H])[H])([H])[H])([H])[H])OOC2(C([H])([H])C([H])([H])C([H])([H])C([H])([H])C2([H])[H])OO1)([H])([H])[H]	7.11634
C(N1C(=O)N(C2=C([H])C([H])=C([H])C(C(F)(F)F)=C2[H])C2=C1C(=NC1=C([H])C([H])=C(C3=C([H])C([H])=C([H])C(N([H])[H])=C3[H])C([H])=C12)[H])([H])([H])[H]	7.11351
FC1=C([H])C([H])=C(N(C2N=C(N(C3=C([H])C([H])=C(N(C4=C([H])C([H])=NC5=C(C(Cl)=C(C([H])=C45)[H])[H])[H])C([H])=C3[H])[H])N=C(N3C([H])([H])C([H])([H])C([H])([H])C([H])([H])C3([H])[H])N=2)[H])C([H])=C1[H]	7.11256
C(C(C(C(C1=C([H])C(C(O[H])(C2(C([H])([H])C3(C(C([H])([H])N2C(C3(C(=C([H])[H])[H])[H])([H])[H])([H])[H])[H])[H])[H])=C2C(=C(C(=C([H])C2=N1)[H])[H])[H])([H])[H])([H])[H])(C1(C([H])([H])C([H])([H])C2(C3(C([H])([H])C([H])([H])C4(C(C(C(C([H])([H])C4(C([H])([H])[H])C3(C(C(OC(=O)C([H])([H])[H])([H])C12C([H])([H])[H])([H])[H])[H])([H])[H])(OC(=O)C([H])([H])[H])[H])([H])[H])[H])[H])[H])[H])[H])([H])([H])[…	7.11238
C(OC(=O)C(=C(C1=C([H])C([H])=C(OC2=C([H])C([H])=C(N(C(=NC3=C([H])C([H])=C([H])C(Cl)=C3[H])N(C(C(C(N(C3=C([H])C([H])=NC4=C(C(Cl)=C(C([H])=C34)[H])[H])[H])([H])[H])([H])[H])([H])[H])[H])[H])C([H])=C2[H])C([H])=C1[H])[H])C([H])([H])[H])([H])([H])[H]	7.1069
C(OC(=O)C(=C(C1=C([H])C([H])=C(OC2=C([H])C([H])=C(N(C(=NC3=C([H])C([H])=C([H])C([H])=C3[H])N(C(C(C(N(C3=C([H])C([H])=NC4=C(C(Cl)=C(C([H])=C34)[H])[H])[H])([H])[H])([H])[H])([H])[H])[H])[H])C([H])=C2[H])C([H])=C1[H])[H])C([H])([H])[H])([H])([H])[H]	7.1069
BrC1=C([H])N=C(C#N)N=C1N(N(C(=O)C1(C([H])([H])C([H])([H])C2(OOC3(C4(C([H])([H])C5(C(C(C([H])([H])C3(C5([H])[H])[H])(C4([H])[H])[H])([H])[H])[H])[H])OO2)C([H])([H])C1([H])[H])[H])[H])C1(C([H])([H])C([H])([H])C([H])([H])C([H])([H])C1([H])[H])[H]	7.10513
C(C(C(C(C(C(C(C(N(C(C(C(C(C(C(C(C([H])([H])[H])([H])[H])([H])[H])([H])[H])([H])[H])([H])[H])([H])[H])([H])[H])C(C(C(C(C([H])([H])[H])(N(C1=C([H])C([H])=NC2=C(C(Cl)=C(C([H])=C12)[H])[H])[H])[H])([H])[H])([H])[H])([H])[H])([H])[H])([H])[H])([H])[H])([H])[H])([H])[H])([H])[H])([H])[H])([H])([H])[H]	7.10469
C(OC1=C([H])C(N(C(C([H])([H])[H])(C(C(C(N(C2=C([H])C([H])=NC3=C(C(Cl)=C(C([H])=C23)[H])[H])[H])([H])[H])([H])[H])([H])[H])[H])[H])=C2N=C(C(=C([H])C2=C1[H])[H])[H])([H])([H])[H]	7.09691
C(C(C(N(C1=C([H])C([H])=NC2=C(C(Cl)=C(C([H])=C12)[H])[H])[H])([H])[H])(N(C(=O)C1=C([H])C([H])=C(C(=C(C(=O)C2OC(C([H])([H])[H])=C([H])C=2[H])[H])[H])C([H])=C1[H])[H])[H])([H])([H])[H]	7.09691
C(N1C([H])([H])C([H])([H])C(C2=C([H])N([H])C3=C(C(=C(C([H])=C23)[H])[H])[H])([H])C([H])([H])C1([H])[H])(C1=C([H])C([H])=C(C(N2C([H])([H])C([H])([H])C(C3=C([H])N([H])C4=C(C(=C(C([H])=C34)[H])[H])[H])([H])C([H])([H])C2([H])[H])([H])[H])C([H])=C1[H])([H])[H]	7.09691
C(C1=C([H])C([H])=C(F)C(N(C2=C([H])C([H])=C(C3=C([H])N=C4C(=C(C(N(C5(C([H])([H])C([H])([H])C(N([H])[H])([H])C([H])([H])C5([H])[H])[H])[H])=NN34)[H])[H])C([H])=C2[H])[H])=N1)([H])([H])[H]	7.09691
C(N1C([H])([H])C([H])([H])C(N(C2C([H])=C([H])C3=NC(=C(C4=C([H])C([H])=C(N(C5=NC([H])=C(Cl)C([H])=C5F)[H])C([H])=C4[H])N3N=2)[H])[H])([H])C([H])([H])C1([H])[H])([H])([H])[H]	7.09691
N(C1(C([H])([H])C([H])([H])C(N(C2C([H])=C([H])C3=NC(=C(C4=C([H])N=C(N(C5=C([H])C([H])=C([H])C([H])=N5)[H])N=C4[H])N3N=2)[H])[H])([H])C([H])([H])C1([H])[H])[H])([H])[H]	7.09691
C(C(C([H])([H])[H])(C(N(N(C(=O)C1(C([H])([H])C([H])([H])C2(OOC3(C4(C([H])([H])C5(C(C(C([H])([H])C3(C5([H])[H])[H])(C4([H])[H])[H])([H])[H])[H])[H])OO2)C([H])([H])C1([H])[H])[H])[H])C1N=C(C#N)N=C([H])C=1Cl)([H])[H])[H])([H])([H])[H]	7.09205
C(C(=O)N(C1=C([H])C([H])=C(C2=C([H])C([H])=C3N=C(C4N([H])C(=O)N(C5=C([H])C([H])=C([H])C(C(F)(F)F)=C5[H])C=4C3=C2[H])[H])C([H])=N1)[H])([H])([H])[H]	7.09151
C(N(C(C(C(N(C1=C([H])C([H])=NC2=C(C(Cl)=C(C([H])=C12)[H])[H])[H])([H])[H])([H])[H])([H])[H])[H])([H])([H])[H]	7.08513
C(C(N(C(C([H])([H])[H])([H])[H])C(C(C(N(C(=O)C(C([H])([H])[H])(N(C1=C([H])C([H])=NC2=C(C(Cl)=C(C([H])=C12)[H])[H])[H])[H])[H])([H])[H])([H])[H])([H])[H])([H])[H])([H])([H])[H]	7.08281
C(OC1=C([H])C([H])=C(C(=NN=C(N([H])[H])C(C(O[H])(C2=C([H])C([H])=C([H])C3=C(C(=C(C([H])=C23)[H])[H])[H])[H])([H])[H])[H])C([H])=C1[H])([H])([H])[H]	7.08092
C(C(OC(=O)ON(C([H])([H])[H])C(=O)C(C(C(C1=C([H])C([H])=C(F)C(F)=C1[H])(P(=O)(OC(OC(=O)OC(C([H])([H])[H])(C([H])([H])[H])C([H])([H])[H])([H])[H])OC(OC(=O)OC(C([H])([H])[H])(C([H])([H])[H])C([H])([H])[H])([H])[H])[H])([H])[H])([H])[H])([H])[H])([H])([H])[H]	7.08092
C(OC1=C([H])C(OC([H])([H])[H])=C2C(=O)C(=C(OC2=C1[H])C1=C([H])C([H])=C(OC(C2=C([H])N(C3=C([H])C([H])=C(F)C(Cl)=C3[H])N=N2)([H])[H])C(OC([H])([H])[H])=C1[H])[H])([H])([H])[H]	7.07944
C(C(C(C([H])([H])[H])(C(N(C1=C([H])C([H])=NC2=C(C(Cl)=C(C([H])=C12)[H])[H])[H])(C(=O)N1C([H])([H])C([H])([H])N(C([H])([H])[H])C([H])([H])C1([H])[H])[H])[H])([H])[H])([H])([H])[H]	7.07665
C(OC1=C([H])C([H])=C(C(=C(C(=O)C2=C([H])C3=C(C(=C(C([H])=C3OC2=O)[H])[H])[H])[H])[H])C(OC([H])([H])[H])=C1OC([H])([H])[H])([H])([H])[H]	7.07255
C(N1C(=O)N(C2=C([H])C([H])=C([H])C(C(F)(F)F)=C2[H])C2=C1C(=NC1=C([H])C([H])=C(C3=C([H])C([H])=C(N([H])[H])C([H])=C3[H])C([H])=C12)[H])([H])([H])[H]	7.0655
C(N(C(C1=C([H])C([H])=C([H])N=C1[H])([H])[H])C(=O)N1C([H])=NC(S(=O)(=O)C2(C([H])([H])C3(C(C([H])([H])C2(C3([H])[H])[H])([H])[H])[H])[H])=N1)([H])([H])[H]	7.0655
C(C(C([H])([H])[H])(C1=C([H])C2C(C(C3(C(C([H])([H])[H])(C(N4C(=O)C5=C(C(=C(C([H])=C5C4=O)[H])[H])[H])([H])[H])C([H])([H])C([H])([H])C([H])([H])C3(C([H])([H])[H])C=2C([H])=C1C(=O)C([H])([H])[H])[H])([H])[H])([H])[H])[H])([H])([H])[H]	7.0655
C(OC1=C([H])C([H])=C(OC2=C([H])C([H])=C(N(C(=NC3=C([H])C([H])=C([H])C([H])=C3[H])N(C(C(C(C(N(C3=C([H])C([H])=NC4=C(C(Cl)=C(C([H])=C34)[H])[H])[H])([H])[H])([H])[H])([H])[H])([H])[H])[H])[H])C([H])=C2[H])C([H])=C1[H])([H])([H])[H]	7.06545
ClC1=C([H])C([H])=C(N=C(N(C(C(C(N(C2=C([H])C([H])=NC3=C(C(Cl)=C(C([H])=C23)[H])[H])[H])([H])[H])([H])[H])([H])[H])[H])N(C2=C([H])C([H])=C([H])C([H])=C2OC2=C([H])C(Cl)=C([H])C([H])=C2Cl)[H])C([H])=C1[H]	7.05948
ClC1=C([H])C([H])=C([H])C(N=C(N(C(C(C(N(C2=C([H])C([H])=NC3=C(C(Cl)=C(C([H])=C23)[H])[H])[H])([H])[H])([H])[H])([H])[H])[H])N(C2=C([H])C([H])=C([H])C([H])=C2OC2=C([H])C(Cl)=C([H])C([H])=C2Cl)[H])=C1[H]	7.0571
C(OC1=C([H])C([H])=C([H])C(N2C(=O)N(C([H])([H])[H])C3=C(N=C4C([H])=C([H])C(C5=C([H])C([H])=C(N([H])[H])N=C5[H])=C([H])C4=C23)[H])=C1[H])([H])([H])[H]	7.05552
O=C(N(C(C(C(N(C(C(C(C(C(C(N(C(C(C(N(C(=O)N(C1=C([H])C([H])=C([H])C([H])=C1[H])[H])[H])([H])[H])([H])[H])([H])[H])[H])([H])[H])([H])[H])([H])[H])([H])[H])([H])[H])([H])[H])[H])([H])[H])([H])[H])([H])[H])[H])N(C1=C([H])C([H])=C([H])C([H])=C1[H])[H]	7.05552
ClC1=C([H])C([H])=C2C(N(C3=C([H])C([H])=C(S(=O)(=O)N(C4=C([H])C([H])=C([H])C([H])=N4)[H])C([H])=C3[H])[H])=C(C(=NC2=C1[H])[H])[H]	7.05261
C(OC1=C([H])C([H])=C(OC2=C([H])C([H])=C(N(C(=NC3=C([H])C([H])=C([H])C(Cl)=C3[H])N(C(C(N(C3=C([H])C([H])=NC4=C(C(Cl)=C(C([H])=C34)[H])[H])[H])([H])[H])([H])[H])[H])[H])C([H])=C2[H])C([H])=C1[H])([H])([H])[H]	7.05193
C(OC1=C([H])C([H])=C(C(=C(C(=O)C2=C([H])C([H])=C(N3C([H])([H])C([H])([H])C([H])([H])C([H])([H])C3([H])[H])C([H])=C2[H])[H])[H])C([H])=C1OC([H])([H])[H])([H])([H])[H]	7.05031
C(C(C([H])([H])[H])(C([H])([H])[H])C1=C([H])C([H])=C(C(=O)N(OC(C(C(C(C(C(=O)N(O[H])[H])([H])[H])([H])[H])([H])[H])([H])[H])([H])[H])[H])C([H])=C1[H])([H])([H])[H]	7.04576
C(C(N1C(=O)N(C(C(C(C([H])([H])[H])(C([H])([H])[H])[H])([H])[H])([H])[H])C2(C([H])([H])C([H])([H])N(C(C3=C([H])C(Cl)=C(Cl)C([H])=C3O[H])([H])[H])C([H])([H])C2([H])[H])C1=O)([H])[H])([H])([H])[H]	7.04576
C(N(C(C(C(N(C(=O)C1=C([H])C([H])=C(C(=C(C(=O)C2OC(C([H])([H])[H])=C([H])C=2[H])[H])[H])C([H])=C1[H])[H])([H])[H])([H])[H])([H])[H])C(C(C(N(C1=C([H])C([H])=NC2=C(C(Cl)=C(C([H])=C12)[H])[H])[H])([H])[H])([H])[H])([H])[H])([H])([H])[H]	7.04576
ClC1=C([H])C([H])=C2N(C(=C(C(=O)C(SC3=C([H])C([H])=C(Br)C([H])=C3[H])([H])[H])C2=C1[H])[H])[H]	7.04576
N(C1=C([H])C([H])=C(C2=C([H])C([H])=C3N=C(C4N([H])C(=O)N(C5=C([H])C([H])=C([H])C(C(F)(F)F)=C5[H])C=4C3=C2[H])[H])C([H])=N1)([H])[H]	7.04096
N(C(=NN=C(C1=C([H])C([H])=C([H])C(Br)=C1[H])[H])C(C(O[H])(C1=C([H])C([H])=C([H])C2=C(C(=C(C([H])=C12)[H])[H])[H])[H])([H])[H])([H])[H]	7.04096
C(OC1=C([H])C(O[H])=C(C(=O)C(=C(C2=C([H])C([H])=C(OC([H])([H])[H])C(OC(C3=C([H])N(C4=C([H])C([H])=C(F)C([H])=C4Cl)N=N3)([H])[H])=C2[H])[H])[H])C(OC([H])([H])[H])=C1[H])([H])([H])[H]	7.04038
C(OC1=C([H])C(OC([H])([H])[H])=C2C(=O)C(=C(OC2=C1[H])C1=C([H])C([H])=C(OC(C2=C([H])N(C3=C([H])C([H])=C(F)C([H])=C3F)N=N2)([H])[H])C(OC([H])([H])[H])=C1[H])[H])([H])([H])[H]	7.03689
C(C(N(C([H])([H])[H])C(=O)N1C([H])=NC(S(=O)(=O)C2(C([H])([H])C3(C(C([H])([H])C2(C3([H])[H])[H])([H])[H])[H])[H])=N1)([H])[H])([H])([H])[H]	7.03152
C(N1C(=O)N(C2=C([H])C([H])=C([H])C(C(F)(F)F)=C2[H])C2=C1C(=NC1=C([H])C([H])=C(C3=C([H])C([H])=NC([H])=C3[H])C([H])=C12)[H])([H])([H])[H]	7.03152
C(OC(=O)C(=C(C1=C([H])C([H])=C(OC2=C([H])C([H])=C(N(C(=NC3=C([H])C([H])=C([H])C([H])=C3[H])N(C(C(C(C(N(C3=C([H])C([H])=NC4=C(C(Cl)=C(C([H])=C34)[H])[H])[H])([H])[H])([H])[H])([H])[H])([H])[H])[H])[H])C([H])=C2[H])C([H])=C1[H])[H])C([H])([H])[H])([H])([H])[H]	7.02494
C(N1C(=O)N(C2=C([H])C([H])=C([H])C(C(F)(F)F)=C2[H])C2=C1C(=NC1=C([H])C([H])=C(C3=C([H])C([H])=C([H])N=C3[H])C([H])=C12)[H])([H])([H])[H]	7.02228
C(C1C([H])=C(Br)C([H])=C2C3=C([H])N(C([H])([H])[H])C4C(=C(C(Cl)=C([H])C=4C3=NC=12)[H])[H])([H])([H])[H]	7.02228
C(C(C([H])([H])[H])(C([H])([H])[H])C(=O)N(C(C(=O)N(O[H])[H])(C1=C([H])C([H])=C(C2=C([H])C([H])=C([H])C([H])=C2[H])C([H])=C1[H])[H])[H])([H])([H])[H]	7.01773
C(OC(=O)C(=C(C1=C([H])C([H])=C(OC2=C([H])C([H])=C([H])C([H])=C2N(C(=NC2=C([H])C([H])=C(Cl)C([H])=C2[H])N(C(C(C(C(N(C2=C([H])C([H])=NC3=C(C(Cl)=C(C([H])=C23)[H])[H])[H])([H])[H])([H])[H])([H])[H])([H])[H])[H])[H])C([H])=C1[H])[H])C([H])([H])[H])([H])([H])[H]	7.01417
C(OC1=C([H])C(O[H])=C(C(=O)C(=C(C2=C([H])C([H])=C(OC(C3=C([H])N(C4=C([H])C([H])=C(Cl)C([H])=C4[H])N=N3)([H])[H])C(OC([H])([H])[H])=C2[H])[H])[H])C(OC([H])([H])[H])=C1[H])([H])([H])[H]	7.01177
C(N1C(=O)N(C2=C([H])C([H])=C(C#N)C([H])=C2[H])C2=C1C(=NC1=C([H])C([H])=C(C3=C([H])C([H])=C(N([H])[H])N=C3[H])C([H])=C12)[H])([H])([H])[H]	7.00877
C(OC1=C([H])C(OC([H])([H])[H])=C2C(=O)C(=C(OC2=C1[H])C1=C([H])C([H])=C(OC(C2=C([H])N(C3=C([H])C([H])=C(Cl)C([H])=C3[H])N=N2)([H])[H])C(OC([H])([H])[H])=C1[H])[H])([H])([H])[H]	7.00078
N(C(=NN=C(C1=C([H])C([H])=C([H])C([H])=C1[H])[H])C(C(O[H])(C1=C([H])C([H])=C([H])C2=C(C(=C(C([H])=C12)[H])[H])[H])[H])([H])[H])([H])[H]	7
C(C1=C([H])C(C([H])([H])[H])=C([H])C(C(=O)N(OC(C(C(C(C(C(=O)N(O[H])[H])([H])[H])([H])[H])([H])[H])([H])[H])([H])[H])[H])=C1[H])([H])([H])[H]	7
C(OC1=C([H])C([H])=C(C(C(C(C(=O)N(C([H])([H])[H])O[H])([H])[H])([H])[H])(P(=O)(O[H])O[H])[H])C([H])=C1[H])([H])([H])[H]	7
C(C(C(C(N(C1=C2C(C(C(C([H])([H])C2=NC2=C(C(=C(C([H])=C12)[H])[H])[H])([H])[H])([H])[H])([H])[H])[H])([H])[H])([H])[H])([H])[H])(C(C(N(C1=C2C(C(C(C([H])([H])C2=NC2=C(C(=C(C([H])=C12)[H])[H])[H])([H])[H])([H])[H])([H])[H])[H])([H])[H])([H])[H])([H])[H]	7
C(N(C(=O)C(C(C(C(C(C(N(C(=O)C1=C([H])N=C([H])S1)[H])(C1=NC([H])=C(C2=C([H])C([H])=C3C(=C(N=C([H])C3=C2[H])C(F)(F)F)[H])N1[H])[H])([H])[H])([H])[H])([H])[H])([H])[H])([H])[H])[H])([H])([H])[H]	7
C(N(C(=O)C(C(C(C(C(C(N(C(=O)C1=C([H])N=C([H])S1)[H])(C1=NC([H])=C(C2=C([H])C([H])=C3C(=C(OC([H])([H])[H])N=C([H])C3=C2[H])[H])N1[H])[H])([H])[H])([H])[H])([H])[H])([H])[H])([H])[H])[H])([H])([H])[H]	7
C(N1C([H])([H])C([H])([H])C(N(C2C([H])=C([H])C3=NC(=C(C4=C([H])C([H])=C(N(C5=NC(C([H])([H])[H])=C([H])C([H])=C5F)[H])C([H])=C4[H])N3N=2)[H])[H])([H])C([H])([H])C1([H])[H])([H])([H])[H]	7
C(OC(=O)C1C([H])=C([H])C(OC2=C([H])C([H])=C3C(OB(O[H])C3=C2[H])([H])[H])=NN=1)([H])([H])[H]	7
O=C(N(C(C(C(N(C(C(C(C(C(C(C(N(C(C(C(N(C(=O)N(C(C(C1=C([H])C([H])=C([H])C([H])=C1[H])(C1=C([H])C([H])=C([H])C([H])=C1[H])[H])([H])[H])[H])[H])([H])[H])([H])[H])([H])[H])[H])([H])[H])([H])[H])([H])[H])([H])[H])([H])[H])([H])[H])([H])[H])[H])([H])[H])([H])[H])([H])[H])[H])N(C(C(C1=C([H])C([H])=C([H])C([H])=C1[H])(C1=C([H])C([H])=C([H])C([H])=C1[H])[H])([H])[H])[H]	7
C(C1(C(C(C(=O)N(C2=C([H])C([H])=C([H])C(N([H])[H])=C2[H])[H])([H])[H])([H])[H])OOC2(C([H])([H])C([H])([H])C([H])([H])C([H])([H])C2([H])[H])OO1)([H])([H])[H]	6.99183
C(C(C([H])([H])[H])(C(C(C1SC(N(C(=O)C2=C([H])C(N(C(=O)C3=C([H])C([H])=C(C(=C(C4=C([H])C([H])=C5C(=C(C(=C([H])C5=N4)[H])[H])[H])[H])[H])C([H])=C3[H])[H])=C([H])N2C([H])([H])[H])[H])=NC=1C(=O)N(C(C(N1C([H])([H])C([H])([H])OC([H])([H])C1([H])[H])([H])[H])([H])[H])[H])([H])[H])([H])[H])[H])([H])([H])[H]	6.98716
C(C(C([H])([H])[H])(C([H])([H])[H])C(=O)N(C(C(=O)N(O[H])[H])(C1=C([H])C([H])=C(C2C([H])=C([H])SC=2[H])C([H])=C1[H])[H])[H])([H])([H])[H]	6.98716
C(OC1=C([H])C([H])=C(OC2=C([H])C([H])=C([H])C([H])=C2N(C(=NC2=C([H])C([H])=C(Cl)C([H])=C2[H])N(C(C(N(C2=C([H])C([H])=NC3=C(C(Cl)=C(C([H])=C23)[H])[H])[H])([H])[H])([H])[H])[H])[H])C([H])=C1[H])([H])([H])[H]	6.98615
C(N1C(=O)N(C2=C([H])C([H])=C(C(F)(F)F)C([H])=C2[H])C2=C1C(=NC1=C([H])C([H])=C(C3=C([H])C([H])=C(N([H])[H])N=C3[H])C([H])=C12)[H])([H])([H])[H]	6.98297
S=C(N(C(C(C(N(C(C(C(C(C(C(N(C(C(C(N(C(=S)N(C(C1=C([H])C([H])=C([H])C([H])=C1[H])([H])[H])[H])[H])([H])[H])([H])[H])([H])[H])[H])([H])[H])([H])[H])([H])[H])([H])[H])([H])[H])([H])[H])[H])([H])[H])([H])[H])([H])[H])[H])N(C(C1=C([H])C([H])=C([H])C([H])=C1[H])([H])[H])[H]	6.97469
C(N1C([H])([H])C([H])([H])N(C(=O)C(C(C2=C([H])C([H])=C([H])C([H])=C2[H])([H])[H])(N(C2=C([H])C([H])=NC3=C(C(Cl)=C(C([H])=C23)[H])[H])[H])[H])C([H])([H])C1([H])[H])([H])([H])[H]	6.96297
N(C(=O)C1=C([H])C([H])=C(C2=C([H])C([H])=C3N=C(C4N([H])C(=O)N(C5=C([H])C([H])=C([H])C(C(F)(F)F)=C5[H])C=4C3=C2[H])[H])C([H])=C1[H])([H])[H]	6.96257
C(C(C([H])([H])[H])(C([H])([H])[H])C(=O)N(C(C(=O)N(O[H])[H])(C1=C([H])C([H])=C(C2=C([H])C([H])=C(F)C([H])=C2F)C([H])=C1[H])[H])[H])([H])([H])[H]	6.96257
C(OC1=C([H])C([H])=C(OC2=C([H])C([H])=C([H])C([H])=C2N(C(=NC2=C([H])C([H])=C([H])C([H])=C2[H])N(C(C(C(C(N(C2=C([H])C([H])=NC3=C(C(Cl)=C(C([H])=C23)[H])[H])[H])([H])[H])([H])[H])([H])[H])([H])[H])[H])[H])C([H])=C1[H])([H])([H])[H]	6.96257
N(C(=NN=C(C1=C([H])C([H])=C(C(F)(F)F)C([H])=C1[H])[H])C(C(O[H])(C1=C([H])C([H])=C([H])C2=C(C(=C(C([H])=C12)[H])[H])[H])[H])([H])[H])([H])[H]	6.95861
C(C1OC(C(=O)C(=C(C2=C([H])C([H])=C(C(=O)N(C(C(N(C3=C([H])C([H])=NC4=C(C(Cl)=C(C([H])=C34)[H])[H])[H])([H])[H])([H])[H])[H])C([H])=C2[H])[H])[H])=C([H])C=1[H])([H])([H])[H]	6.95861
C(C(C(C(C(C(N(C1=C2C(C(C(C([H])([H])C2=NC2=C(C(=C(C([H])=C12)[H])[H])[H])([H])[H])([H])[H])([H])[H])[H])([H])[H])([H])[H])([H])[H])([H])[H])([H])[H])(C(C(C(C(N(C1=C2C(C(C(C([H])([H])C2=NC2=C(C(=C(C([H])=C12)[H])[H])[H])([H])[H])([H])[H])([H])[H])[H])([H])[H])([H])[H])([H])[H])([H])[H])([H])[H]	6.95861
C(C(C([H])([H])[H])(C(C(N1C(=O)N(C(C([H])([H])[H])(C([H])([H])[H])[H])C(=O)C21C([H])([H])C([H])([H])N(C(C1=C([H])C(Cl)=C([H])C([H])=C1O[H])([H])[H])C([H])([H])C2([H])[H])([H])[H])([H])[H])[H])([H])([H])[H]	6.95861
C(OC1=C([H])C([H])=C2N=C3C([H])([H])C([H])([H])C([H])([H])C([H])([H])C3=C(N(C(C(C(C(C(C(C(C(C(N(C3=C4C(C(C(C([H])([H])C4=NC4=C(C(=C(OC([H])([H])[H])C([H])=C34)[H])[H])([H])[H])([H])[H])([H])[H])[H])([H])[H])([H])[H])([H])[H])([H])[H])([H])[H])([H])[H])([H])[H])([H])[H])([H])[H])[H])C2=C1[H])([H])([H])[H]	6.95861
C(C(C(C(C(N(C1=C2C(C(C(C([H])([H])C2=NC2=C(C(=C(C([H])=C12)[H])[H])[H])([H])[H])([H])[H])([H])[H])[H])([H])[H])([H])[H])([H])[H])([H])[H])(C(C(C(N(C1=C2C(C(C(C([H])([H])C2=NC2=C(C(=C(C([H])=C12)[H])[H])[H])([H])[H])([H])[H])([H])[H])[H])([H])[H])([H])[H])([H])[H])([H])[H]	6.95861
FC1=C([H])C([H])=C([H])N=C1N(C1N=C([H])C(C2=C([H])N=C3C(=C(C(N(C4(C([H])([H])C([H])([H])N([H])C4([H])[H])[H])[H])=NN23)[H])[H])=C([H])N=1)[H]	6.95861
C(C(C(C(N(C(C(C(N(C(C1(C([H])([H])C([H])([H])C([H])([H])C([H])([H])C([H])([H])C1([H])[H])[H])([H])[H])[H])([H])[H])([H])[H])([H])[H])[H])([H])[H])([H])[H])([H])[H])(C(C(C(N(C(C(C(N(C(C1(C([H])([H])C([H])([H])C([H])([H])C([H])([H])C([H])([H])C1([H])[H])[H])([H])[H])[H])([H])[H])([H])[H])([H])[H])[H])([H])[H])([H])[H])([H])[H])([H])[H]	6.95861
C(N1C([H])([H])C([H])([H])N(C(=O)C(C(C(N(C2=C([H])C([H])=NC3=C(C(Cl)=C(C([H])=C23)[H])[H])[H])(C(=O)N2C([H])([H])C([H])([H])N(C([H])([H])[H])C([H])([H])C2([H])[H])[H])([H])[H])([H])[H])C([H])([H])C1([H])[H])([H])([H])[H]	6.94577
C(N(OC(=O)C([H])([H])[H])C(=O)C(C(C(C1=C([H])C([H])=C(F)C(F)=C1[H])(P(=O)(OC(OC(=O)OC(C([H])([H])[H])(C([H])([H])[H])C([H])([H])[H])([H])[H])OC(OC(=O)OC(C([H])([H])[H])(C([H])([H])[H])C([H])([H])[H])([H])[H])[H])([H])[H])([H])[H])([H])([H])[H]	6.9431
C(N1C(=O)N(C2=C([H])C([H])=C([H])C(C(F)(F)F)=C2[H])C2=C1C(=NC1=C([H])C([H])=C(C3=C([H])C([H])=C(O[H])C([H])=C3[H])C([H])=C12)[H])([H])([H])[H]	6.9431
C(C(C(C(C1=C([H])C(C(O[H])(C2(C([H])([H])C3(C(C([H])([H])N2C(C3(C(=C([H])[H])[H])[H])([H])[H])([H])[H])[H])[H])[H])=C2C(=C(C(=C([H])C2=N1)[H])[H])[H])([H])[H])([H])[H])(C1(C([H])([H])C([H])([H])C2(C3(C([H])([H])C(OC(=O)C([H])([H])[H])([H])C4(C(C(C(C([H])([H])C4(C([H])([H])[H])C3(C(C([H])([H])C12C([H])([H])[H])([H])[H])[H])([H])[H])(OC(=O)C([H])([H])[H])[H])([H])[H])[H])[H])[H])[H])[H])([H])([H])[…	6.93779
C(OC1=C([H])C(O[H])=C(C(=O)C(=C(C2=C([H])C([H])=C(OC(C3=C([H])N(C4=C([H])C([H])=C(F)C([H])=C4Cl)N=N3)([H])[H])C(OC([H])([H])[H])=C2[H])[H])[H])C(OC([H])([H])[H])=C1[H])([H])([H])[H]	6.93508
C(N1C([H])([H])C([H])([H])N(C(=O)C(C(O[H])([H])[H])(N(C2=C([H])C([H])=NC3=C(C(Cl)=C(C([H])=C23)[H])[H])[H])[H])C([H])([H])C1([H])[H])([H])([H])[H]	6.93479
C(OC1=C([H])C(O[H])=C(C(=O)C(=C(C2=C([H])C([H])=C(OC(C3=C([H])N(C4=C([H])C([H])=C(F)C([H])=C4Cl)N=N3)([H])[H])C(OC(C3=C([H])N(C4=C([H])C([H])=C(F)C([H])=C4Cl)N=N3)([H])[H])=C2[H])[H])[H])C(OC([H])([H])[H])=C1[H])([H])([H])[H]	6.93463
C(N1C([H])=C2C3=C([H])C(Br)=C([H])C([H])=C3N=C2C2=C(C(F)=C(C([H])=C12)[H])[H])([H])([H])[H]	6.92336
C(OC1=C([H])C(O[H])=C(C(=O)C(=C(C2=C([H])C([H])=C(OC(C3=C([H])N(C4=C([H])C([H])=C([H])C([H])=C4Cl)N=N3)([H])[H])C(OC(C3=C([H])N(C4=C([H])C([H])=C([H])C([H])=C4Cl)N=N3)([H])[H])=C2[H])[H])[H])C(OC([H])([H])[H])=C1[H])([H])([H])[H]	6.92157
C(C(C([H])([H])[H])(C1=C([H])C([H])=C(C(=O)N(OC(C(C(C(C(C(=O)N(O[H])[H])([H])[H])([H])[H])([H])[H])([H])[H])([H])[H])[H])C([H])=C1[H])[H])([H])([H])[H]	6.92082
C(N(O[H])C(=O)C(C(C(C1=C([H])C([H])=C(F)C(F)=C1[H])(P(=O)(O[H])O[H])[H])([H])[H])([H])[H])([H])([H])[H]	6.92082
C(C1=C([H])C([H])=C(C(=O)N(OC(C(C(C(C(C(=O)N(O[H])[H])([H])[H])([H])[H])([H])[H])([H])[H])([H])[H])[H])C([H])=C1C([H])([H])[H])([H])([H])[H]	6.92082
BrC1=C([H])C([H])=C(SC(C(=O)C2=C([H])N([H])C3=C(C(=C(Br)C([H])=C23)[H])[H])([H])[H])C([H])=C1[H]	6.92082
C(N1C([H])=C(OC(C2=C([H])C([H])=C([H])C([H])=C2[H])([H])[H])C(=O)C([H])=C1C(N(C(C(C(C(N(C1=C([H])C([H])=NC2=C(C(Cl)=C(C([H])=C12)[H])[H])[H])([H])[H])([H])[H])([H])[H])([H])[H])[H])([H])[H])([H])([H])[H]	6.92082
N(C1(C([H])([H])C([H])([H])C(N(C2C([H])=C([H])C3=NC(=C(C4=C([H])C([H])=C(N(C5=NC([H])=C(F)C([H])=C5F)[H])C([H])=C4[H])N3N=2)[H])[H])([H])C([H])([H])C1([H])[H])[H])([H])[H]	6.92082
C(OC(=O)C1=C([H])C([H])=C(OC2=C([H])C([H])=C3C(OB(O[H])C3=C2[H])([H])[H])C([H])=N1)([H])([H])[H]	6.92082
C(OC1=C([H])C([H])=C(OC2=C([H])C([H])=C([H])C([H])=C2N(C(=NC2=C([H])C([H])=C([H])C([H])=C2[H])N(C(C(C(N(C2=C([H])C([H])=NC3=C(C(Cl)=C(C([H])=C23)[H])[H])[H])([H])[H])([H])[H])([H])[H])[H])[H])C([H])=C1[H])([H])([H])[H]	6.91973
C(OC1=C([H])C([H])=C2N=C(C(C(C(C([H])([H])[H])(C3(C([H])([H])C([H])([H])C4(C5(C([H])([H])C(O[H])([H])C6(C(C(O[H])(C(C([H])([H])C6(C([H])([H])[H])C5(C(C([H])([H])C34C([H])([H])[H])([H])[H])[H])([H])[H])[H])([H])[H])[H])[H])[H])[H])[H])([H])[H])([H])[H])C(=C(C(O[H])(C3(C([H])([H])C4(C(C([H])([H])N3C(C4(C(=C([H])[H])[H])[H])([H])[H])([H])[H])[H])[H])[H])C2=C1[H])[H])([H])([H])[H]	6.90833
C(OC1=C([H])C([H])=C(OC2=C([H])C([H])=C([H])C([H])=C2N(C(=NC2=C([H])C([H])=C(Cl)C([H])=C2[H])N(C(C(C(C(N(C2=C([H])C([H])=NC3=C(C(Cl)=C(C([H])=C23)[H])[H])[H])([H])[H])([H])[H])([H])[H])([H])[H])[H])[H])C([H])=C1[H])([H])([H])[H]	6.907
C(C(C([H])([H])[H])(C([H])([H])[H])C(=O)N(C(C(=O)N(O[H])[H])(C1=C([H])C([H])=C(C2=C(F)C([H])=C(F)C([H])=C2F)C([H])=C1[H])[H])[H])([H])([H])[H]	6.90309
ClC1=C([H])C([H])=C(Cl)C(OC2=C([H])C([H])=C(N(C(=NC3=C([H])C([H])=C([H])C(Cl)=C3[H])N(C(C(C(C(N(C3=C([H])C([H])=NC4=C(C(Cl)=C(C([H])=C34)[H])[H])[H])([H])[H])([H])[H])([H])[H])([H])[H])[H])[H])C([H])=C2[H])=C1[H]	6.89963
C(C(C([H])([H])[H])(C([H])([H])[H])C(=O)N(C(C(=O)N(O[H])[H])(C1=C([H])C([H])=C(C2=C([H])C([H])=C(F)C([H])=C2[H])C([H])=C1[H])[H])[H])([H])([H])[H]	6.89963
C(C(C([H])([H])[H])(C([H])([H])[H])C(=O)N(C(C(=O)N(O[H])[H])(C1=C([H])C([H])=C(C2=C([H])C(F)=C(F)C(F)=C2[H])C([H])=C1[H])[H])[H])([H])([H])[H]	6.89963
C(OC1=C([H])C(O[H])=C(C(=O)C(=C(C2=C([H])C([H])=C(OC(C3=C([H])N(C4=C([H])C([H])=C(F)C([H])=C4F)N=N3)([H])[H])C(OC(C3=C([H])N(C4=C([H])C([H])=C(F)C([H])=C4F)N=N3)([H])[H])=C2[H])[H])[H])C(OC([H])([H])[H])=C1[H])([H])([H])[H]	6.89928
C(N1C([H])=C(C(C(N([H])[H])([H])[H])([H])[H])C2C(=O)C3=C(C(=O)C1=2)N([H])C([H])=C([H])S3(=O)=O)([H])([H])[H]	6.89279
O(C1=C(C(=O)C(=C(C2=C([H])C([H])=C([H])C(Cl)=C2[H])[H])[H])C(=O)OC2=C(C(=C(C([H])=C12)[H])[H])[H])[H]	6.89094
C(OC1=C([H])C(OC([H])([H])[H])=C2C(=O)C(=C(OC2=C1[H])C1=C([H])C([H])=C(OC(C2=C([H])N(C3=C([H])C([H])=C([H])C([H])=C3Cl)N=N2)([H])[H])C(OC(C2=C([H])N(C3=C([H])C([H])=C([H])C([H])=C3Cl)N=N2)([H])[H])=C1[H])[H])([H])([H])[H]	6.89028
C(OC1=C([H])C(O[H])=C(C(=O)C(=C(C2=C([H])C([H])=C(OC(C3=C([H])N(C4=C([H])C([H])=C([H])C([H])=C4Cl)N=N3)([H])[H])C(OC([H])([H])[H])=C2[H])[H])[H])C(OC([H])([H])[H])=C1[H])([H])([H])[H]	6.8864
O(N(C(=O)C(C(C(C(C(C(C(=O)N(C1=C([H])C([H])=C([H])C([H])=C1[H])[H])([H])[H])([H])[H])([H])[H])([H])[H])([H])[H])([H])[H])[H])[H]	6.88606
C(C(C([H])([H])[H])(C([H])([H])[H])C(=O)N(C(C(=O)N(O[H])[H])(C1=C([H])C([H])=C(C2=C(F)C(F)=C(F)C(F)=C2F)C([H])=C1[H])[H])[H])([H])([H])[H]	6.88606
C(C(C([H])([H])[H])(S(=O)(=O)N(C(=O)C1C([H])=NC(OC2=C([H])C([H])=C3C(OB(O[H])C3=C2[H])([H])[H])=C([H])N=1)[H])[H])([H])([H])[H]	6.88606
C(C(C([H])([H])[H])(C([H])([H])[H])C(=O)N(C(C(=O)N(O[H])[H])(C1=C([H])C([H])=C(C2=C([H])C([H])=C([H])C([H])=C2F)C([H])=C1[H])[H])[H])([H])([H])[H]	6.88273
O=C(N(C(C(C(N(C(C(C(C(C(C(C(N(C(C(C(N(C(=O)N(C(C1=C([H])C([H])=C([H])C([H])=C1[H])(C1=C([H])C([H])=C([H])C([H])=C1[H])[H])[H])[H])([H])[H])([H])[H])([H])[H])[H])([H])[H])([H])[H])([H])[H])([H])[H])([H])[H])([H])[H])([H])[H])[H])([H])[H])([H])[H])([H])[H])[H])N(C(C1=C([H])C([H])=C([H])C([H])=C1[H])(C1=C([H])C([H])=C([H])C([H])=C1[H])[H])[H]	6.88273
C(OC1=C([H])C(OC([H])([H])[H])=C2C(=O)C(=C(OC2=C1[H])C1=C([H])C([H])=C(OC(C2=C([H])N(C3=C([H])C([H])=C(F)C([H])=C3F)N=N2)([H])[H])C(OC(C2=C([H])N(C3=C([H])C([H])=C(F)C([H])=C3F)N=N2)([H])[H])=C1[H])[H])([H])([H])[H]	6.87933
C(C(C(C(C1=C([H])C(C(O[H])(C2(C([H])([H])C3(C(C([H])([H])N2C(C3(C(=C([H])[H])[H])[H])([H])[H])([H])[H])[H])[H])[H])=C2C(=C(C(=C([H])C2=N1)[H])[H])[H])([H])[H])([H])[H])(C1(C([H])([H])C([H])([H])C2(C3(C([H])([H])C([H])([H])C4(C(C(O[H])(C(C([H])([H])C4(C([H])([H])[H])C3(C(C(O[H])([H])C12C([H])([H])[H])([H])[H])[H])([H])[H])[H])([H])[H])[H])[H])[H])[H])[H])([H])([H])[H]	6.87387
C(N1C([H])=C2C3=C([H])C([H])=C4C(=C(C(=C([H])C4=C3N=C2C2=C(C(Cl)=C(C([H])=C12)[H])[H])[H])[H])[H])([H])([H])[H]	6.8655
C(N(C(C(C1=C([H])N(C([H])([H])[H])C2C(=O)C3=C(C(=O)C1=2)S(=O)(=O)C([H])=C([H])N3[H])([H])[H])([H])[H])[H])([H])([H])[H]	6.86328
C(C(C([H])([H])[H])(C([H])([H])[H])C(=O)N(C(C(=O)N(O[H])[H])(C1=C([H])C([H])=C(C2=C([H])C([H])=C(F)C(F)=C2[H])C([H])=C1[H])[H])[H])([H])([H])[H]	6.85699
C(OC1=C([H])C(O[H])=C(C(=O)C(=C(C2=C([H])C([H])=C(OC([H])([H])[H])C(OC(C3=C([H])N(C4=C([H])C([H])=C(F)C(Cl)=C4[H])N=N3)([H])[H])=C2[H])[H])[H])C(OC([H])([H])[H])=C1[H])([H])([H])[H]	6.85613
C(C1=C([H])C([H])=C(C2=C([H])C3N=C(N(C(C([H])([H])[H])(C([H])([H])[H])C([H])([H])[H])[H])N(C(=O)C=3S2)[H])C([H])=C1[H])([H])([H])[H]	6.85387
N(C1(C([H])([H])C([H])([H])C(N(C2C([H])=C([H])C3=NC(=C(C4=C([H])C([H])=C(N(C5=NC([H])=C([H])C([H])=C5F)[H])C([H])=C4[H])N3N=2)[H])[H])([H])C([H])([H])C1([H])[H])[H])([H])[H]	6.85387
C(N(C([H])([H])[H])C(=O)N1C([H])=NC(SC2(C([H])([H])C3(C(C([H])([H])C2(C3([H])[H])[H])([H])[H])[H])[H])=N1)([H])([H])[H]	6.85078
C(C(OC(=O)C1=C([H])N([H])C2=C(C(=C(C(C3=C([H])C([H])=C(OC(F)(F)F)C([H])=C3[H])([H])[H])C([H])=C2C1=O)[H])[H])([H])[H])([H])([H])[H]	6.84924
C(OC1=C([H])C(OC([H])([H])[H])=C2C(=O)C(=C(OC2=C1[H])C1=C([H])C([H])=C(OC(C2=C([H])N(C3=C([H])C([H])=C(F)C(Cl)=C3[H])N=N2)([H])[H])C(OC(C2=C([H])N(C3=C([H])C([H])=C(F)C(Cl)=C3[H])N=N2)([H])[H])=C1[H])[H])([H])([H])[H]	6.84878
C(C(C([H])([H])[H])(C([H])([H])[H])C(=O)N(C(C(=O)N(O[H])[H])(C1=C([H])C([H])=C(C2=C(F)C([H])=C([H])C([H])=C2F)C([H])=C1[H])[H])[H])([H])([H])[H]	6.84771
C(C(N(C1=C([H])C([H])=NC2=C(C(Cl)=C(C([H])=C12)[H])[H])[H])(C(=O)N(C(C(C(N(C([H])([H])[H])C([H])([H])[H])([H])[H])([H])[H])([H])[H])[H])[H])([H])([H])[H]	6.84704
C(C(O[H])(C(N(C1=C([H])C([H])=NC2=C(C(Cl)=C(C([H])=C12)[H])[H])[H])(C(=O)N1C([H])([H])C([H])([H])N(C([H])([H])[H])C([H])([H])C1([H])[H])[H])[H])([H])([H])[H]	6.84619
ClC1=C([H])C([H])=C2C(N(C3=C([H])C([H])=C(S(=O)(=O)N(C4=NC([H])=C([H])S4)[H])C([H])=C3[H])[H])=C(C(=NC2=C1[H])[H])[H]	6.84406
C(C(C([H])([H])[H])(C([H])([H])[H])C(=O)N(C(C(=O)N(O[H])[H])(C1=C([H])C([H])=C(C2=C([H])C(F)=C([H])C(F)=C2[H])C([H])=C1[H])[H])[H])([H])([H])[H]	6.84164
O=C(N(C(C(C(N(C(C(C(C(C(C(C(N(C(C(C(N(C(=O)N(C(C(C(C1=C([H])C([H])=C([H])C([H])=C1[H])(C1=C([H])C([H])=C([H])C([H])=C1[H])[H])([H])[H])([H])[H])[H])[H])([H])[H])([H])[H])([H])[H])[H])([H])[H])([H])[H])([H])[H])([H])[H])([H])[H])([H])[H])([H])[H])[H])([H])[H])([H])[H])([H])[H])[H])N(C(C(C(C1=C([H])C([H])=C([H])C([H])=C1[H])(C1=C([H])C([H])=C([H])C([H])=C1[H])[H])([H])[H])([H])[H])[H]	6.84164
C(C(C(N(C([H])([H])[H])C(=O)N1C([H])=NC(S(=O)(=O)C2(C([H])([H])C3(C(C([H])([H])C2(C3([H])[H])[H])([H])[H])[H])[H])=N1)([H])[H])([H])[H])([H])([H])[H]	6.83863
C(OC1=C([H])C(O[H])=C(C(=O)C(=C(C2=C([H])C([H])=C(OC(C3=C([H])N(C4=C([H])C([H])=C(F)C(Cl)=C4[H])N=N3)([H])[H])C(OC(C3=C([H])N(C4=C([H])C([H])=C(F)C(Cl)=C4[H])N=N3)([H])[H])=C2[H])[H])[H])C(OC([H])([H])[H])=C1[H])([H])([H])[H]	6.83036
ClC1=C([H])C([H])=C(Cl)C(OC2=C([H])C([H])=C([H])C([H])=C2N(C(=NC2=C([H])C([H])=C([H])C(Cl)=C2[H])N(C(C(C(C(N(C2=C([H])C([H])=NC3=C(C(Cl)=C(C([H])=C23)[H])[H])[H])([H])[H])([H])[H])([H])[H])([H])[H])[H])[H])=C1[H]	6.82719
C(OC1=C([H])C([H])=C2C(=O)C(=C(N([H])C2=C1[H])C1=C([H])C([H])=C([H])C(C2=C([H])C([H])=C(OC(F)(F)F)C([H])=C2[H])=N1)C([H])([H])[H])([H])([H])[H]	6.82681
C(OC1=C([H])C([H])=C(C(=C(C(=O)C2=C([H])C([H])=C(N3C([H])=NC([H])=N3)C([H])=C2[H])[H])[H])C([H])=C1[H])([H])([H])[H]	6.8258
C(N1C([H])([H])C([H])([H])N(C(=O)C(N(C2=C([H])C([H])=NC3=C(C(Cl)=C(C([H])=C23)[H])[H])[H])([H])[H])C([H])([H])C1([H])[H])([H])([H])[H]	6.82574
C(OC1=C([H])C([H])=C2N=C(C(=C(C(O[H])(C3(C([H])([H])C4(C(C([H])([H])N3C(C4(C(=C([H])[H])[H])[H])([H])[H])([H])[H])[H])[H])[H])C2=C1[H])[H])[H])([H])([H])[H]	6.82391
C(C(C([H])([H])[H])(OC1=C([H])C([H])=C(C(=O)N(OC(C(C(C(C(C(=O)N(O[H])[H])([H])[H])([H])[H])([H])[H])([H])[H])([H])[H])[H])C([H])=C1[H])[H])([H])([H])[H]	6.82391
C(N1C([H])=C(O[H])C(=O)C([H])=C1C(N(C(C(C(C(C(C(N(C1=C([H])C([H])=NC2=C(C(Cl)=C(C([H])=C12)[H])[H])[H])([H])[H])([H])[H])([H])[H])([H])[H])([H])[H])([H])[H])[H])([H])[H])([H])([H])[H]	6.82391
C(OC1=C([H])C([H])=C2C(=O)C(=C(N([H])C2=C1[H])C1=C([H])C(C2=C([H])C([H])=C(OC(F)(F)F)C([H])=C2[H])=C([H])C([H])=N1)C([H])([H])[H])([H])([H])[H]	6.82391
C(OC1=C([H])C(O[H])=C(C(=O)C(=C(C2=C([H])C([H])=C(OC([H])([H])[H])C(OC(C3=C([H])N(C4=C([H])C([H])=C([H])C([H])=C4Cl)N=N3)([H])[H])=C2[H])[H])[H])C(OC([H])([H])[H])=C1[H])([H])([H])[H]	6.81291
C(OC1=C([H])C([H])=C2N=C(C(C(C(C([H])([H])[H])(C3(C([H])([H])C([H])([H])C4(C5(C([H])([H])C(OC(=O)C([H])([H])[H])([H])C6(C(C(C(C([H])([H])C6(C([H])([H])[H])C5(C(C([H])([H])C34C([H])([H])[H])([H])[H])[H])([H])[H])(OC(=O)C([H])([H])[H])[H])([H])[H])[H])[H])[H])[H])[H])([H])[H])([H])[H])C(=C(C(O[H])(C3(C([H])([H])C4(C(C([H])([H])N3C(C4(C(=C([H])[H])[H])[H])([H])[H])([H])[H])[H])[H])[H])C2=C1[H])[H])(…	6.81079
O(C1=C(C(=O)C(=C(C2=C([H])C([H])=C(Cl)C([H])=C2[H])[H])[H])C(=O)OC2=C(C(=C(C([H])=C12)[H])[H])[H])[H]	6.80662
C(N1C(=O)N(C2=C([H])C([H])=C([H])C(C(F)(F)F)=C2[H])C2=C1C(=NC1=C([H])C([H])=C(C3=C([H])C([H])=C(O[H])N=C3[H])C([H])=C12)[H])([H])([H])[H]	6.80134
O(C1=C([H])N(C2(C([H])([H])C2([H])[H])[H])C(C(N(C(C(C(N(C2=C([H])C([H])=NC3=C(C(Cl)=C(C([H])=C23)[H])[H])[H])([H])[H])([H])[H])([H])[H])[H])([H])[H])=C([H])C1=O)[H]	6.79588
C(C(=O)N(O[H])C(C(C(P(=O)(O[H])O[H])([H])[H])([H])[H])([H])[H])([H])([H])[H]	6.79588
O(N(C(=O)C(C(C(C(C(ON(C(=O)C1=C([H])C([H])=C(C2=C([H])C([H])=C([H])C([H])=C2[H])C([H])=C1[H])[H])([H])[H])([H])[H])([H])[H])([H])[H])([H])[H])[H])[H]	6.79588
C(N(C(C(C1=C([H])N([H])C2C(=O)C3=C(C(=O)C1=2)S(=O)(=O)C([H])=C([H])N3[H])([H])[H])([H])[H])[H])([H])([H])[H]	6.79588
C(C(C([H])([H])[H])(C([H])([H])[H])C(=O)N(C(C(=O)N(O[H])[H])(C1=C([H])C([H])=C(C2=C([H])C([H])=C([H])C(F)=C2[H])C([H])=C1[H])[H])[H])([H])([H])[H]	6.79048
C(OC1=C([H])C(OC([H])([H])[H])=C2C(=O)C(=C(OC2=C1[H])C1=C([H])C([H])=C(OC(C2=C([H])N(C3=C([H])C([H])=C(Cl)C([H])=C3[H])N=N2)([H])[H])C(OC(C2=C([H])N(C3=C([H])C([H])=C(Cl)C([H])=C3[H])N=N2)([H])[H])=C1[H])[H])([H])([H])[H]	6.78971
C(C(N(C([H])([H])[H])C(=O)N1C([H])=NC(S(=O)(=O)C2=C(C([H])([H])[H])C([H])=C(C([H])([H])[H])C([H])=C2C([H])([H])[H])=N1)([H])[H])([H])([H])[H]	6.78516
C(C(OC(=O)C1=C([H])N([H])C2=C(C(=C(OC3=C([H])C([H])=C([H])C([H])=C3[H])C([H])=C2C1=O)[H])[H])([H])[H])([H])([H])[H]	6.78516
C(N1C([H])=C2C3=C([H])C(F)=C([H])C([H])=C3N=C2C2=C(C(Cl)=C(C([H])=C12)[H])[H])([H])([H])[H]	6.78042
C(C(C([H])([H])[H])(C([H])([H])[H])N(C1=NC2C(=C(SC=2C(=O)N1[H])C1=C([H])C([H])=C(Cl)C([H])=C1[H])[H])[H])([H])([H])[H]	6.77469
C(C(C([H])([H])[H])(C([H])([H])[H])C(=O)N(C(C(=O)N(O[H])[H])(C1=C([H])C([H])=C(Br)C([H])=C1[H])[H])[H])([H])([H])[H]	6.77211
C(N(C(C(C(N(C1=C([H])C([H])=NC2=C(C(Cl)=C(C([H])=C12)[H])[H])[H])([H])[H])([H])[H])([H])[H])C(C1=C([H])C(=O)C(O[H])=C([H])N1C1(C([H])([H])C1([H])[H])[H])([H])[H])([H])([H])[H]	6.76955
C(C(C(N(C1=C2C(C(C(C([H])([H])C2=NC2=C(C(=C(C([H])=C12)[H])[H])[H])([H])[H])([H])[H])([H])[H])[H])([H])[H])([H])[H])(C(N(C1=C2C(C(C(C([H])([H])C2=NC2=C(C(=C(C([H])=C12)[H])[H])[H])([H])[H])([H])[H])([H])[H])[H])([H])[H])([H])[H]	6.76955
C(C(C(C(OC1=C([H])C([H])=C(C(=O)N(OC(C(C(C(C(C(=O)N(O[H])[H])([H])[H])([H])[H])([H])[H])([H])[H])([H])[H])[H])C([H])=C1[H])([H])[H])([H])[H])([H])[H])([H])([H])[H]	6.76955
C(OC1=C([H])C([H])=C2N=C(C(C(C(C([H])([H])[H])(C3(C([H])([H])C([H])([H])C4(C5(C(O[H])([H])C(O[H])([H])C6(C(C(O[H])(C(C([H])([H])C6(C([H])([H])[H])C5(C(C([H])([H])C34C([H])([H])[H])([H])[H])[H])([H])[H])[H])([H])[H])[H])[H])[H])[H])[H])([H])[H])([H])[H])C(=C(C(O[H])(C3(C([H])([H])C4(C(C([H])([H])N3C(C4(C(=C([H])[H])[H])[H])([H])[H])([H])[H])[H])[H])[H])C2=C1[H])[H])([H])([H])[H]	6.76904
C(N1C([H])=C2C3=C([H])C(Cl)=C([H])C([H])=C3N=C2C2=C(C(Cl)=C(C([H])=C12)[H])[H])([H])([H])[H]	6.76397
C(OC(=O)C(=C(C1=C([H])C([H])=C(OC2=C([H])C([H])=C([H])C([H])=C2N(C(=NC2=C([H])C([H])=C([H])C([H])=C2[H])N(C(C(C(N(C2=C([H])C([H])=NC3=C(C(Cl)=C(C([H])=C23)[H])[H])[H])([H])[H])([H])[H])([H])[H])[H])[H])C([H])=C1[H])[H])C([H])([H])[H])([H])([H])[H]	6.7582
C(OC1=C([H])C([H])=C(C(=C(C(=O)C2=C(O[H])C3=C(C(=C(C([H])=C3OC2=O)[H])[H])[H])[H])[H])C([H])=C1OC([H])([H])[H])([H])([H])[H]	6.75457
O=C(N1C([H])([H])C([H])([H])C([H])([H])C1([H])[H])N1C([H])=NC(SC2(C([H])([H])C3(C(C([H])([H])C2(C3([H])[H])[H])([H])[H])[H])[H])=N1	6.74958
C(N1C([H])=C2C3=C([H])C(Br)=C([H])C([H])=C3N=C2C2=C(C(=C(C(F)=C12)[H])[H])[H])([H])([H])[H]	6.74958
C(C1=C([H])C([H])=C(C2=C([H])C([H])=C3N=C(C4N([H])C(=O)N(C5=C([H])C([H])=C([H])C(C(F)(F)F)=C5[H])C=4C3=C2[H])[H])C([H])=N1)([H])([H])[H]	6.74473
N(C(=NN=C(C1=C([H])C([H])=C(F)C(F)=C1[H])[H])C(C(O[H])(C1=C([H])C([H])=C([H])C2=C(C(=C(C([H])=C12)[H])[H])[H])[H])([H])[H])([H])[H]	6.74473
C(N(C(C1=C([H])C([H])=C([H])C([H])=C1F)([H])[H])C(=O)N1C([H])=NC(S(=O)(=O)C2(C([H])([H])C3(C(C([H])([H])C2(C3([H])[H])[H])([H])[H])[H])[H])=N1)([H])([H])[H]	6.74473
N(C1(C([H])([H])C([H])([H])C(N(C2C([H])=C([H])C3=NC(=C(C4=C([H])N=C(N(C5=C([H])C([H])=C([H])C([H])=C5[H])[H])N=C4[H])N3N=2)[H])[H])([H])C([H])([H])C1([H])[H])[H])([H])[H]	6.74473
C(N1C([H])=C2C3=C([H])C(Br)=C([H])C([H])=C3N=C2C2=C(C(Cl)=C(C([H])=C12)[H])[H])([H])([H])[H]	6.74041
C(C(C([H])([H])[H])(N(C1=NC2C(=C(SC=2C(=O)N1[H])C1=C([H])C([H])=C(C([H])([H])[H])C([H])=C1[H])[H])[H])[H])([H])([H])[H]	6.73993
C(OC1=C([H])C(O[H])=C(C(=O)C(=C(C2=C([H])C([H])=C(OC([H])([H])[H])C(OC(C3=C([H])N(C4=C([H])C([H])=C(F)C([H])=C4F)N=N3)([H])[H])=C2[H])[H])[H])C(OC([H])([H])[H])=C1[H])([H])([H])[H]	6.73935
C(OC1=C([H])C(O[H])=C(C(=O)C(=C(C2=C([H])C([H])=C(OC(C3=C([H])N(C4=C([H])C([H])=C(Cl)C([H])=C4[H])N=N3)([H])[H])C(OC(C3=C([H])N(C4=C([H])C([H])=C(Cl)C([H])=C4[H])N=N3)([H])[H])=C2[H])[H])[H])C(OC([H])([H])[H])=C1[H])([H])([H])[H]	6.73896
C(C(C(C(C1=C([H])C(C(O[H])(C2(C([H])([H])C3(C(C([H])([H])N2C(C3(C(=C([H])[H])[H])[H])([H])[H])([H])[H])[H])[H])[H])=C2C(=C(C(=C([H])C2=N1)[H])[H])[H])([H])[H])([H])[H])(C1(C([H])([H])C([H])([H])C2(C3(C(O[H])([H])C(O[H])([H])C4(C(C(O[H])(C(C([H])([H])C4(C([H])([H])[H])C3(C(C([H])([H])C12C([H])([H])[H])([H])[H])[H])([H])[H])[H])([H])[H])[H])[H])[H])[H])[H])([H])([H])[H]	6.73802
C(C(N1C(=O)N(C2=C([H])C([H])=C([H])C(C(F)(F)F)=C2[H])C2=C1C(=NC1=C([H])C([H])=C(C3=C([H])C([H])=C(N([H])[H])N=C3[H])C([H])=C12)[H])([H])[H])([H])([H])[H]	6.73755
C(C(C([H])([H])[H])(OC(=O)C1=C([H])N([H])C2=C(C(=C(OC3=C([H])C([H])=C([H])C([H])=C3[H])C([H])=C2C1=O)[H])[H])[H])([H])([H])[H]	6.73542
C(N1C(=O)N(C2=C([H])C([H])=C([H])C(C(F)(F)F)=C2[H])C2=C1C(=NC1=C([H])C([H])=C(C3=C([H])C([H])=C([H])C(C#N)=C3[H])C([H])=C12)[H])([H])([H])[H]	6.73518
C(C1(C([H])([H])C(C(C(=C([H])[H])C([H])([H])[H])([H])[H])([H])C2([H])C3(C(C(C(C2=C([H])[H])([H])[H])([H])[H])(N=C=S)C(C([H])([H])[H])(C(C([H])([H])C13[H])([H])[H])[H])[H])[H])([H])([H])[H]	6.72469
ClC1=C([H])C([H])=C2C(N(C(C(C(C(C(C(N(C(C3=C([H])C(=O)C(OC(C4=C([H])C([H])=C([H])C([H])=C4[H])([H])[H])=C([H])N3C3(C([H])([H])C3([H])[H])[H])([H])[H])[H])([H])[H])([H])[H])([H])[H])([H])[H])([H])[H])([H])[H])[H])=C(C(=NC2=C1[H])[H])[H]	6.72125
N(C(=NN=C(C1=C([H])C([H])=C(F)C([H])=C1F)[H])C(C(O[H])(C1=C([H])C([H])=C([H])C2=C(C(=C(C([H])=C12)[H])[H])[H])[H])([H])[H])([H])[H]	6.72125
C(C1=C([H])C([H])=C([H])C(C(=O)N(OC(C(C(C(C(C(=O)N(O[H])[H])([H])[H])([H])[H])([H])[H])([H])[H])([H])[H])[H])=C1[H])([H])([H])[H]	6.72125
C(N(C(C(C(N(C1=C([H])C([H])=NC2=C(C(Cl)=C(C([H])=C12)[H])[H])[H])([H])[H])([H])[H])([H])[H])C(C1=C([H])C(=O)C(O[H])=C([H])N1C([H])([H])[H])([H])[H])([H])([H])[H]	6.72125
C(C1=C([H])C([H])=C(C(=NN=C(N([H])[H])C(C(O[H])(C2=C([H])C([H])=C([H])C3=C(C(=C(C([H])=C23)[H])[H])[H])[H])([H])[H])[H])C([H])=C1[H])([H])([H])[H]	6.72125
ClC1=C([H])C([H])=C(Cl)C(OC2=C([H])C([H])=C([H])C([H])=C2N(C(=NC2=C([H])C([H])=C([H])C([H])=C2[H])N(C(C(C(C(N(C2=C([H])C([H])=NC3=C(C(Cl)=C(C([H])=C23)[H])[H])[H])([H])[H])([H])[H])([H])[H])([H])[H])[H])[H])=C1[H]	6.71128
C(OC1=C([H])C([H])=C2N=C(C(C(C(C([H])([H])[H])(C3(C([H])([H])C([H])([H])C4(C5(C([H])([H])C([H])([H])C6(C(C(C(C([H])([H])C6(C([H])([H])[H])C5(C(C(OC(=O)C([H])([H])[H])([H])C34C([H])([H])[H])([H])[H])[H])([H])[H])(OC(=O)C([H])([H])[H])[H])([H])[H])[H])[H])[H])[H])[H])([H])[H])([H])[H])C(=C(C(O[H])(C3(C([H])([H])C4(C(C([H])([H])N3C(C4(C(=C([H])[H])[H])[H])([H])[H])([H])[H])[H])[H])[H])C2=C1[H])[H])(…	6.70997
C(N(C(C1=C([H])C([H])=C(F)C([H])=C1[H])([H])[H])C(=O)N1C([H])=NC(S(=O)(=O)C2(C([H])([H])C3(C(C([H])([H])C2(C3([H])[H])[H])([H])[H])[H])[H])=N1)([H])([H])[H]	6.70553
C(OC1=C([H])C(OC([H])([H])[H])=C2C(=O)C(=C(OC2=C1[H])C1=C([H])C([H])=C(OC(C2=C([H])N(C3=C([H])C([H])=C(F)C([H])=C3Cl)N=N2)([H])[H])C(OC(C2=C([H])N(C3=C([H])C([H])=C(F)C([H])=C3Cl)N=N2)([H])[H])=C1[H])[H])([H])([H])[H]	6.70463
C(C(N(C(C([H])([H])[H])([H])[H])C(C(C(N(C1=C([H])C(Cl)=C([H])C2=NC3C4=C(C(Cl)=C(C([H])=C4N(C(C(N4C([H])([H])C([H])([H])OC([H])([H])C4([H])[H])([H])[H])([H])[H])C=3C([H])=C12)[H])[H])[H])([H])[H])([H])[H])([H])[H])([H])[H])([H])([H])[H]	6.70115
C(C1=C([H])C([H])=C(C(=C(C(=O)C2=C(O[H])C3=C(C(=C(C([H])=C3OC2=O)[H])[H])[H])[H])[H])C([H])=C1[H])([H])([H])[H]	6.70083
C(N(OC(=O)C(C([H])([H])[H])(C([H])([H])[H])C([H])([H])[H])C(=O)C(C(C(C1=C([H])C([H])=C(F)C(F)=C1[H])(P(=O)(OC(OC(=O)OC(C([H])([H])[H])(C([H])([H])[H])C([H])([H])[H])([H])[H])OC(OC(=O)OC(C([H])([H])[H])(C([H])([H])[H])C([H])([H])[H])([H])[H])[H])([H])[H])([H])[H])([H])([H])[H]	6.69897
C(SC1=C([H])C([H])=C([H])C([H])=C1C(=O)N(C1=NC(C2=C([H])C([H])=C([H])C([H])=N2)=C([H])S1)[H])([H])([H])[H]	6.69897
C(N1C([H])=C(O[H])C(=O)C([H])=C1C(N(C(C(C(C(N(C1=C([H])C([H])=NC2=C(C(Cl)=C(C([H])=C12)[H])[H])[H])([H])[H])([H])[H])([H])[H])([H])[H])[H])([H])[H])([H])([H])[H]	6.69897
C(C(OC1(C([H])([H])C([H])([H])C2=NC3=C([H])C(Cl)=C([H])C([H])=C3C(N(C(C(C(C(C(C(C(C(C(N(C3=C4C(C(C(C([H])([H])C4=NC4=C(C(Cl)=C(C([H])=C34)[H])[H])([H])[H])(OC(C([H])([H])[H])([H])[H])[H])([H])[H])[H])([H])[H])([H])[H])([H])[H])([H])[H])([H])[H])([H])[H])([H])[H])([H])[H])([H])[H])[H])=C2C1([H])[H])[H])([H])[H])([H])([H])[H]	6.69897
C(N1C([H])([H])C([H])([H])C(N(C2C([H])=C([H])C3=NC(=C(C4=C([H])C([H])=C(N(C5=NC([H])=C(F)C([H])=C5F)[H])C([H])=C4[H])N3N=2)[H])[H])([H])C([H])([H])C1([H])[H])([H])([H])[H]	6.69897
FC(F)(F)OC1=C([H])C([H])=C(C(N2C([H])([H])C3=C(C(=O)C4=C([H])C([H])=C([H])C([H])=C4N3[H])C2([H])[H])([H])[H])C([H])=C1[H]	6.69897
C(OC1=C([H])C([H])=C2C(=O)C(=C(N([H])C2=C1[H])C1=C([H])C([H])=C(C2=C([H])C([H])=C(Cl)C(Cl)=C2[H])N=C1[H])C([H])([H])[H])([H])([H])[H]	6.69897
C(C1=C(C2=C([H])C([H])=C(C3=C([H])C([H])=C(OC(F)(F)F)C([H])=C3[H])N=C2[H])N([H])C2=C(C(O[H])=C(C([H])=C2C1=O)[H])[H])([H])([H])[H]	6.69465
C(OC1=C([H])C([H])=C(OC2=C([H])C([H])=C(N(C(=NC3=C([H])C([H])=C(Cl)C([H])=C3[H])N(C(C(C(N(C3=C([H])C([H])=NC4=C(C(Cl)=C(C([H])=C34)[H])[H])[H])([H])[H])([H])[H])([H])[H])[H])[H])C([H])=C2[H])C([H])=C1[H])([H])([H])[H]	6.69016
C(OC1=C([H])C([H])=C(C(=C(C(=O)C2=C([H])C([H])=C(N3C([H])([H])C([H])([H])C([H])([H])C3([H])[H])C([H])=C2[H])[H])[H])C([H])=C1[H])([H])([H])[H]	6.68835
C(N(O[H])C(=O)C(C(C(C1=C([H])C([H])=C(C([H])([H])[H])C([H])=C1[H])(P(=O)(O[H])O[H])[H])([H])[H])([H])[H])([H])([H])[H]	6.67778
C(N1C([H])=C(O[H])C(=O)C([H])=C1C(N(C(C(N(C1=C([H])C([H])=NC2=C(C(Cl)=C(C([H])=C12)[H])[H])[H])([H])[H])([H])[H])[H])([H])[H])([H])([H])[H]	6.67778
C(C(C(C1(C([H])([H])C([H])([H])C2=NC3=C([H])C([H])=C(Cl)C([H])=C3C(N([H])[H])=C2C1([H])[H])[H])([H])[H])([H])[H])([H])([H])[H]	6.67778
C(C(C(OC1=C([H])C([H])=C(C(=O)N(OC(C(C(C(C(C(=O)N(O[H])[H])([H])[H])([H])[H])([H])[H])([H])[H])([H])[H])[H])C([H])=C1[H])([H])[H])([H])[H])([H])([H])[H]	6.67778
C(C(C(C(C(OC1=C([H])C([H])=C(C(=O)N(OC(C(C(C(C(C(=O)N(O[H])[H])([H])[H])([H])[H])([H])[H])([H])[H])([H])[H])[H])C([H])=C1[H])([H])[H])([H])[H])([H])[H])([H])[H])([H])([H])[H]	6.67778
C(C(N1C(=O)N(C(C(C(C([H])([H])[H])(C([H])([H])[H])[H])([H])[H])([H])[H])C2(C([H])([H])C([H])([H])N(C(C3=C([H])C(Br)=C([H])C([H])=C3O[H])([H])[H])C([H])([H])C2([H])[H])C1=O)([H])[H])([H])([H])[H]	6.67778
C(C1=C([H])C([H])=C([H])C2=NC(=C(C([H])=C12)[H])[H])(C1=NOC(C2=C([H])C([H])=C([H])N=C2OC2(C([H])([H])C([H])([H])N([H])C([H])([H])C2([H])[H])[H])=N1)([H])[H]	6.67778
S=C(N(C(C(C(N(C(C(C(C(C(C(N(C(C(C(N(C(=S)N(C(C1=C([H])C([H])=C([H])C([H])=C1[H])(C1=C([H])C([H])=C([H])C([H])=C1[H])[H])[H])[H])([H])[H])([H])[H])([H])[H])[H])([H])[H])([H])[H])([H])[H])([H])[H])([H])[H])([H])[H])[H])([H])[H])([H])[H])([H])[H])[H])N(C(C1=C([H])C([H])=C([H])C([H])=C1[H])(C1=C([H])C([H])=C([H])C([H])=C1[H])[H])[H]	6.67572
C(OC1=C([H])C(O[H])=C(C(=O)C(=C(C2=C([H])C([H])=C(OC([H])([H])[H])C(OC(C3=C([H])N(C4=C([H])C([H])=C(Cl)C([H])=C4[H])N=N3)([H])[H])=C2[H])[H])[H])C(OC([H])([H])[H])=C1[H])([H])([H])[H]	6.67545
C(OC1=C([H])C([H])=C2N=C3C(C2=C1[H])=C([H])N(C([H])([H])[H])C1=C(C(=C(Cl)C([H])=C31)[H])[H])([H])([H])[H]	6.6749
N(C1N=C([H])C(C2=C([H])C([H])=C3N=C(C4N([H])C(=O)N(C5=C([H])C([H])=C([H])C(C(F)(F)F)=C5[H])C=4C3=C2[H])[H])=C([H])N=1)([H])[H]	6.67162
FC(F)(F)C1=C([H])C([H])=C([H])C(N2C(=O)N([H])C3=C(N=C4C([H])=C([H])C(C5=C([H])C([H])=C6N(C(=NC6=C5[H])[H])[H])=C([H])C4=C23)[H])=C1[H]	6.66959
C(C(N1C(=O)N(C(C(C(C([H])([H])[H])(C([H])([H])[H])[H])([H])[H])([H])[H])C2(C([H])([H])C([H])([H])N(C(C3=C([H])C(Cl)=C([H])C([H])=C3O[H])([H])[H])C([H])([H])C2([H])[H])C1=O)([H])[H])([H])([H])[H]	6.65758
C(C1=C([H])C([H])=C(C(=O)N(OC(C(C(C(C(C(=O)N(O[H])[H])([H])[H])([H])[H])([H])[H])([H])[H])([H])[H])[H])C([H])=C1[H])([H])([H])[H]	6.65758
C(N1C([H])([H])C([H])([H])N(C(C(N(C2C([H])=C([H])C3=NC(=C(C4=C([H])N=C(N(C5=NC([H])=C([H])C([H])=C5F)[H])N=C4[H])N3N=2)[H])[H])([H])[H])([H])[H])C([H])([H])C1([H])[H])([H])([H])[H]	6.65758
C(N1C([H])=C2C3=C([H])C([H])=C([H])C([H])=C3N=C2C2=C(C(Cl)=C(C([H])=C12)[H])[H])([H])([H])[H]	6.65502
C(OC1=C([H])C([H])=C(C(=C(C(=O)C2=C(O[H])C3=C(C(=C(C([H])=C3OC2=O)[H])[H])[H])[H])[H])C(OC([H])([H])[H])=C1OC([H])([H])[H])([H])([H])[H]	6.65305
C(N1C([H])([H])C([H])([H])N(C(=O)C(C(C2=C([H])N([H])C3=C(C(=C(C([H])=C23)[H])[H])[H])([H])[H])(N(C2=C([H])C([H])=NC3=C(C(Cl)=C(C([H])=C23)[H])[H])[H])[H])C([H])([H])C1([H])[H])([H])([H])[H]	6.6515
C(OC1=C([H])C([H])=C(C(=C(C(=O)C2=C(O[H])C3=C(C(=C(C([H])=C3OC2=O)[H])[H])[H])[H])[H])C([H])=C1[H])([H])([H])[H]	6.65094
C(C(C([H])([H])[H])(C([H])([H])[H])C(=O)N(C(C(=O)N(O[H])[H])(C1=C([H])C([H])=C(N2C([H])=C([H])C([H])=N2)C([H])=C1[H])[H])[H])([H])([H])[H]	6.64397
N(C1=C([H])C([H])=C(C(=O)N(C(C(=O)N(O[H])[H])(C2=C([H])C([H])=C(N3C([H])=C([H])C([H])=N3)C([H])=C2[H])[H])[H])C([H])=C1[H])([H])[H]	6.64207
C(C(C([H])([H])[H])(C(C(N(C(=O)C(N(C(=O)C(C(C(ON(C(=N[H])N([H])[H])[H])([H])[H])([H])[H])(N(C(=O)OC(C1=C([H])C([H])=C([H])C([H])=C1[H])([H])[H])[H])[H])[H])(C(C([H])([H])[H])(C([H])([H])[H])[H])[H])[H])(C(O[H])(C(C(=O)N(C(C(C1=C([H])C([H])=C([H])C([H])=C1[H])([H])[H])([H])[H])[H])([H])[H])[H])[H])([H])[H])[H])([H])([H])[H]	6.64016
C(C(OC(=O)C1=C([H])N([H])C2=C(C(=C(OC3=C([H])C([H])=C(OC(F)(F)F)C([H])=C3[H])C([H])=C2C1=O)[H])[H])([H])[H])([H])([H])[H]	6.63865
C(C(OC1=C([H])C([H])=C(C(=O)N(OC(C(C(C(C(C(=O)N(O[H])[H])([H])[H])([H])[H])([H])[H])([H])[H])([H])[H])[H])C([H])=C1[H])([H])[H])([H])([H])[H]	6.63827
C(N1C([H])=C(O[H])C(=O)C([H])=C1C(N(C(C(C(N(C1=C([H])C([H])=NC2=C(C(Cl)=C(C([H])=C12)[H])[H])[H])([H])[H])([H])[H])([H])[H])[H])([H])[H])([H])([H])[H]	6.63827
C(C(N1C(=O)N(C(C2=C([H])C([H])=C(C(F)(F)F)C([H])=C2[H])([H])[H])C2(C([H])([H])C([H])([H])N(C(C3=C([H])C(Cl)=C([H])C([H])=C3O[H])([H])[H])C([H])([H])C2([H])[H])C1=O)([H])[H])([H])([H])[H]	6.63827
C(OC1=C([H])C(OC([H])([H])[H])=C2C(=O)C(=C(OC2=C1[H])C1=C([H])C([H])=C(OC(C2=C([H])N(C3=C([H])C([H])=C([H])C([H])=C3Cl)N=N2)([H])[H])C(OC([H])([H])[H])=C1[H])[H])([H])([H])[H]	6.63424
N(C1=C([H])C([H])=C([H])C(C(=O)N(C(C(=O)N(O[H])[H])(C2=C([H])C([H])=C(N3C([H])=C([H])C([H])=N3)C([H])=C2[H])[H])[H])=C1[H])([H])[H]	6.63264
C(OC1=C([H])C(C(=C(C(=O)C2=C([H])C([H])=C(N3C([H])([H])C([H])([H])N([H])C([H])([H])C3([H])[H])C([H])=C2[H])[H])[H])=C([H])C(OC([H])([H])[H])=C1OC([H])([H])[H])([H])([H])[H]	6.62833
FC1=C([H])C([H])=C([H])C(N(C2N=C(N(C3=C([H])C([H])=C(N(C4=C([H])C([H])=NC5=C(C(Cl)=C(C([H])=C45)[H])[H])[H])C([H])=C3[H])[H])N=C(N3C([H])([H])C([H])([H])C([H])([H])C([H])([H])C3([H])[H])N=2)[H])=C1[H]	6.6235
ClC1=C([H])C([H])=C2C(N(C(C(C(N(C(C3=C([H])C(=O)C(OC(C4=C([H])C([H])=C([H])C([H])=C4[H])([H])[H])=C([H])N3C3(C([H])([H])C3([H])[H])[H])([H])[H])[H])([H])[H])([H])[H])([H])[H])[H])=C(C(=NC2=C1[H])[H])[H]	6.61979
C(C(C(OC1=C([H])C([H])=C([H])C([H])=C1C(=O)N(OC(C(C(C(C(C(=O)N(O[H])[H])([H])[H])([H])[H])([H])[H])([H])[H])([H])[H])[H])([H])[H])([H])[H])([H])([H])[H]	6.61979
C(C(C(C(=NN=C(N([H])[H])C(C(O[H])(C1=C([H])C([H])=C([H])C2=C(C(=C(C([H])=C12)[H])[H])[H])[H])([H])[H])C1=C([H])C([H])=C([H])C([H])=C1[H])([H])[H])([H])[H])([H])([H])[H]	6.61979
C(C(C(OC1=C([H])C([H])=C([H])C(C(=O)N(OC(C(C(C(C(C(=O)N(O[H])[H])([H])[H])([H])[H])([H])[H])([H])[H])([H])[H])[H])=C1[H])([H])[H])([H])[H])([H])([H])[H]	6.61979
ClC1=C([H])C([H])=C2N=C(C(=C(N3C([H])([H])C([H])([H])C(C(N4C([H])([H])C([H])([H])C(C5=C([H])N([H])C6=C(C(=C(C([H])=C56)[H])[H])[H])([H])C([H])([H])C4([H])[H])([H])[H])([H])C([H])([H])C3([H])[H])C2=C1[H])[H])[H]	6.61979
C(OC1=C([H])C([H])=C(OC2=C([H])C([H])=C([H])C([H])=C2N(C(=NC2=C([H])C([H])=C(Cl)C([H])=C2[H])N(C(C(C(N(C2=C([H])C([H])=NC3=C(C(Cl)=C(C([H])=C23)[H])[H])[H])([H])[H])([H])[H])([H])[H])[H])[H])C([H])=C1[H])([H])([H])[H]	6.61831
C(OC1=C([H])C([H])=C2N=C(C(C(C(C([H])([H])[H])(C3(C([H])([H])C([H])([H])C4(C5(C([H])([H])C([H])([H])C6(C(C(O[H])(C(C([H])([H])C6(C([H])([H])[H])C5(C(C(O[H])([H])C34C([H])([H])[H])([H])[H])[H])([H])[H])[H])([H])[H])[H])[H])[H])[H])[H])([H])[H])([H])[H])C(=C(C(O[H])(C3(C([H])([H])C4(C(C([H])([H])N3C(C4(C(=C([H])[H])[H])[H])([H])[H])([H])[H])[H])[H])[H])C2=C1[H])[H])([H])([H])[H]	6.61816
C(C(C(C(N1C(=N[H])N([H])C(C2=C([H])C([H])=C(OC([H])([H])[H])C([H])=C2[H])(C2=C([H])C([H])=C(OC([H])([H])[H])C([H])=C2[H])C1=O)([H])[H])(C1=C([H])C([H])=C([H])C([H])=C1[H])[H])([H])[H])([H])([H])[H]	6.61261
C(OC1=C([H])C([H])=C(C(=C(C(=O)C2=C([H])C([H])=C(N3C([H])([H])C([H])([H])OC([H])([H])C3([H])[H])C([H])=C2[H])[H])[H])C([H])=C1[H])([H])([H])[H]	6.6121
C(C(N(C(C([H])([H])[H])([H])[H])C(C(N(C1=C([H])C(Cl)=C([H])C2=NC3C4=C(C(Cl)=C(C([H])=C4N(C(C(N4C([H])([H])C([H])([H])C([H])([H])C4([H])[H])([H])[H])([H])[H])C=3C([H])=C12)[H])[H])[H])([H])[H])([H])[H])([H])[H])([H])([H])[H]	6.61083
C(C(N(C(C([H])([H])[H])([H])[H])C(C(C(C(C([H])([H])[H])(N(C1=C([H])C(Cl)=C([H])C2=NC3C4=C(C(=C(C([H])=C4N(C(C(N4C([H])([H])C([H])([H])C([H])([H])C4([H])[H])([H])[H])([H])[H])C=3C([H])=C12)[H])[H])[H])[H])[H])([H])[H])([H])[H])([H])[H])([H])[H])([H])([H])[H]	6.61083
O=C(N(C(C(C(N(C(C(C(C(C(N(C(C(C(N(C(=O)N(C1=C([H])C([H])=C([H])C([H])=C1[H])[H])[H])([H])[H])([H])[H])([H])[H])[H])([H])[H])([H])[H])([H])[H])([H])[H])([H])[H])[H])([H])[H])([H])[H])([H])[H])[H])N(C1=C([H])C([H])=C([H])C([H])=C1[H])[H]	6.60906
C(C(C([H])([H])[H])(C([H])([H])[H])C(=O)N(C(C(=O)N(O[H])[H])(C1=C([H])C([H])=C(C(=NO[H])N([H])[H])C([H])=C1[H])[H])[H])([H])([H])[H]	6.6038
S=C(N(C(C(C(N(C(C(C(C(C(N(C(C(C(N(C(=S)N(C(C1=C([H])C([H])=C([H])C([H])=C1[H])([H])[H])[H])[H])([H])[H])([H])[H])([H])[H])[H])([H])[H])([H])[H])([H])[H])([H])[H])([H])[H])[H])([H])[H])([H])[H])([H])[H])[H])N(C(C1=C([H])C([H])=C([H])C([H])=C1[H])([H])[H])[H]	6.6038
C(OC1=C([H])C(OC([H])([H])[H])=C([H])C(C(=C(C(=O)C2=C([H])C([H])=C(N3C([H])([H])C([H])([H])C([H])([H])C3([H])[H])C([H])=C2[H])[H])[H])=C1[H])([H])([H])[H]	6.60233
C(C(OC1=C([H])C(C(=NN=C(N([H])[H])C(C(O[H])(C2=C([H])C([H])=C([H])C3=C(C(=C(C([H])=C23)[H])[H])[H])[H])([H])[H])[H])=C([H])C([H])=C1O[H])([H])[H])([H])([H])[H]	6.60206
N(C(=NN=C(C1=C([H])C([H])=C(Cl)C(Cl)=C1[H])[H])C(C(O[H])(C1=C([H])C([H])=C([H])C2=C(C(=C(C([H])=C12)[H])[H])[H])[H])([H])[H])([H])[H]	6.60206
C(C(C([H])([H])[H])(N([H])[H])C(OC(=O)C1C([H])=NC(OC2=C([H])C([H])=C3C(OB(O[H])C3=C2[H])([H])[H])=C([H])N=1)([H])[H])([H])([H])[H]	6.60206
S=C(N(C(C(C(N(C(C(C(C(C(C(C(N(C(C(C(N(C(=S)N(C(C(C(C1=C([H])C([H])=C([H])C([H])=C1[H])(C1=C([H])C([H])=C([H])C([H])=C1[H])[H])([H])[H])([H])[H])[H])[H])([H])[H])([H])[H])([H])[H])[H])([H])[H])([H])[H])([H])[H])([H])[H])([H])[H])([H])[H])([H])[H])[H])([H])[H])([H])[H])([H])[H])[H])N(C(C(C(C1=C([H])C([H])=C([H])C([H])=C1[H])(C1=C([H])C([H])=C([H])C([H])=C1[H])[H])([H])[H])([H])[H])[H]	6.59688
C(N(C(C1=C([H])C([H])=C([H])C([H])=C1[H])([H])[H])C(=O)N1C([H])=NC(S(=O)(=O)C2(C([H])([H])C3(C(C([H])([H])C2(C3([H])[H])[H])([H])[H])[H])[H])=N1)([H])([H])[H]	6.59176
O(N(C(=O)C(C(C(C(C(ON(C(=O)C1=C([H])C([H])=C(C(F)(F)F)C([H])=C1[H])[H])([H])[H])([H])[H])([H])[H])([H])[H])([H])[H])[H])[H]	6.58503
C(C1C([H])=C(N(C2=C([H])C([H])=C(C(F)(F)F)C([H])=C2[H])[H])N2N=C(N=C2N=1)[H])([H])([H])[H]	6.58503
C(C(C(C(C1=C([H])C([H])=C(C(=O)N(OC(C(C(C(C(C(=O)N(O[H])[H])([H])[H])([H])[H])([H])[H])([H])[H])([H])[H])[H])C([H])=C1[H])([H])[H])([H])[H])([H])[H])([H])([H])[H]	6.58503
C(C1OC(C(=O)C(=C(C2=C([H])C([H])=C(C(=O)N(C(C(OC(C(OC(C(N(C3=C([H])C([H])=NC4=C(C(Cl)=C(C([H])=C34)[H])[H])[H])([H])[H])([H])[H])([H])[H])([H])[H])([H])[H])([H])[H])[H])C([H])=C2[H])[H])[H])=C([H])C=1[H])([H])([H])[H]	6.58503
C(N1C([H])([H])C([H])([H])C(N(C2C([H])=C([H])C3=NC(=C(C4=C([H])N=C(N(C5=NC([H])=C([H])C([H])=C5F)[H])N=C4[H])N3N=2)[H])[H])([H])C1([H])[H])([H])([H])[H]	6.58503
C(N(C(=O)C(C(C(C(C(C(N(C(=O)C1=C([H])N=C([H])S1)[H])(C1=NC([H])=C(C2=C([H])C([H])=C3C(=C(N=C([H])C3=C2[H])[H])[H])N1[H])[H])([H])[H])([H])[H])([H])[H])([H])[H])([H])[H])[H])([H])([H])[H]	6.56864
FC1=C([H])C([H])=C([H])N=C1N(C1N=C([H])C(C2=C([H])N=C3C(=C(C(=NN23)N2C([H])([H])C([H])([H])N([H])C([H])([H])C2([H])[H])[H])[H])=C([H])N=1)[H]	6.56864
N(C1(C([H])([H])C([H])([H])C(N(C2C([H])=C([H])C3=NC(=C(C4=C([H])N=C(N(C5=NC([H])=C(C(F)(F)F)C([H])=C5F)[H])N=C4[H])N3N=2)[H])[H])([H])C([H])([H])C1([H])[H])[H])([H])[H]	6.56864
C(C(C([H])([H])[H])(C(N(C1=C([H])C([H])=NC2=C(C(Cl)=C(C([H])=C12)[H])[H])[H])(C(=O)N1C([H])([H])C([H])([H])N(C([H])([H])[H])C([H])([H])C1([H])[H])[H])[H])([H])([H])[H]	6.56735
N(C1=C([H])C([H])=C([H])C(C2=C([H])C([H])=C3N=C(C4N([H])C(=O)N(C5=C([H])C([H])=C([H])C(C(F)(F)F)=C5[H])C=4C3=C2[H])[H])=C1[H])([H])[H]	6.56067
C(C(N1C(=O)N(C(C(C(C([H])([H])[H])(C([H])([H])[H])[H])([H])[H])([H])[H])C2(C([H])([H])C([H])([H])N(C(C3=C(O[H])C([H])=C([H])C(Cl)=C3Cl)([H])[H])C([H])([H])C2([H])[H])C1=O)([H])[H])([H])([H])[H]	6.55284
N(C1=C([H])C([H])=C(C2=C([H])C([H])=C3N=C(C4N([H])C(=O)N(C5=C([H])C([H])=C([H])C(C(F)(F)F)=C5[H])C=4C3=C2[H])[H])C([H])=C1[H])([H])[H]	6.54821
C(OC(=O)C(=C(C1=C([H])C([H])=C(OC2=C([H])C([H])=C([H])C([H])=C2N(C(=NC2=C([H])C([H])=C([H])C([H])=C2[H])N(C(C(C(C(N(C2=C([H])C([H])=NC3=C(C(Cl)=C(C([H])=C23)[H])[H])[H])([H])[H])([H])[H])([H])[H])([H])[H])[H])[H])C([H])=C1[H])[H])C([H])([H])[H])([H])([H])[H]	6.54212
C(C(C([H])([H])[H])(C(C(N(C(=O)C1(C([H])([H])C([H])([H])C(=O)C([H])([H])C1([H])[H])[H])[H])(C(=O)N(C(C(C(C1=C([H])C([H])=C([H])C([H])=C1[H])([H])[H])([H])[H])(C(=C(S(=O)(=O)C1=C([H])C([H])=C([H])C([H])=C1[H])[H])[H])[H])[H])[H])([H])[H])[H])([H])([H])[H]	6.54121
C(OC1=C([H])C([H])=C(C(C(C(C(=O)N(C([H])([H])[H])O[H])([H])[H])([H])[H])(P(=O)(O[H])O[H])[H])C([H])=C1OC([H])([H])[H])([H])([H])[H]	6.5376
C(N(C(C1=C([H])C([H])=C(S(=O)(=O)C([H])([H])[H])C([H])=C1[H])([H])[H])C(=O)N1C([H])=NC(S(=O)(=O)C2(C([H])([H])C3(C(C([H])([H])C2(C3([H])[H])[H])([H])[H])[H])[H])=N1)([H])([H])[H]	6.5376
C(C(N1C(=O)N(C(C(C2=C([H])C([H])=C([H])C([H])=C2[H])([H])[H])([H])[H])C2(C([H])([H])C([H])([H])N(C(C3=C([H])C(Cl)=C([H])C([H])=C3O[H])([H])[H])C([H])([H])C2([H])[H])C1=O)([H])[H])([H])([H])[H]	6.5376
C(C(N1C(=O)N(C(C(C(C([H])([H])[H])(C([H])([H])[H])[H])([H])[H])([H])[H])C2(C([H])([H])C([H])([H])N(C(C3=C([H])C(C4=C([H])C([H])=C([H])C([H])=C4[H])=C([H])C([H])=C3O[H])([H])[H])C([H])([H])C2([H])[H])C1=O)([H])[H])([H])([H])[H]	6.5376
FC1=C([H])C([H])=C([H])N=C1N(C1=C([H])C([H])=C(C2=C([H])N=C3C(=C(C(N(C4(C([H])([H])C([H])([H])C(N5C([H])([H])C([H])([H])C([H])([H])C5([H])[H])([H])C([H])([H])C4([H])[H])[H])[H])=NN23)[H])[H])C([H])=C1[H])[H]	6.5376
C(N1C([H])=C2C3=C([H])C(Br)=C([H])C([H])=C3N=C2C2=C(C(=C(F)C(F)=C12)[H])[H])([H])([H])[H]	6.5373
C(C(C([H])([H])[H])(C([H])([H])[H])OC(=O)N(C(C(=O)N(O[H])[H])(C1=C([H])C([H])=C(Br)C([H])=C1[H])[H])[H])([H])([H])[H]	6.53313
N(=C(N(C(C(C(N(C(C(C(C(C(C(C(N(C(C(C(N(C(=N[H])N(C(=N[H])N(C(C(C(C1=C([H])C([H])=C([H])C([H])=C1[H])(C1=C([H])C([H])=C([H])C([H])=C1[H])[H])([H])[H])([H])[H])[H])[H])[H])([H])[H])([H])[H])([H])[H])[H])([H])[H])([H])[H])([H])[H])([H])[H])([H])[H])([H])[H])([H])[H])[H])([H])[H])([H])[H])([H])[H])[H])N(C(=N[H])N(C(C(C(C1=C([H])C([H])=C([H])C([H])=C1[H])(C1=C([H])C([H])=C([H])C([H])=C1[H])[H])([H])[H…	6.52578
O(C1=C([H])N(C2(C([H])([H])C2([H])[H])[H])C(C(N(C(C(N(C2=C([H])C([H])=NC3=C(C(Cl)=C(C([H])=C23)[H])[H])[H])([H])[H])([H])[H])[H])([H])[H])=C([H])C1=O)[H]	6.52288
C(C(C([H])([H])[H])(C1=C([H])C([H])=C(C2=C(C(O[H])(C(N(C3=C([H])C([H])=C(Br)C([H])=C3[H])[H])([H])[H])C3=C([H])C([H])=C(Cl)C([H])=C3[H])N=NN2C(C2=C([H])C([H])=C([H])C([H])=C2[H])([H])[H])C([H])=C1[H])[H])([H])([H])[H]	6.52288
C(C(C([H])([H])[H])(C([H])([H])[H])C1=C([H])C([H])=C2S(O)C(C3(C(OC(C4=C([H])C([H])=C([H])C([H])=C4[H])([H])[H])([H])C(OC(C4=C([H])C([H])=C([H])C([H])=C4[H])([H])[H])([H])C(C(OC(C4=C([H])C([H])=C([H])C([H])=C4[H])([H])[H])([H])[H])([H])OC3([H])C2=C1[H])[H])([H])[H])([H])([H])[H]	6.52288
C(N(C(C(C(N(C1=C([H])C([H])=NC2=C(C(Cl)=C(C([H])=C12)[H])[H])[H])([H])[H])([H])[H])([H])[H])C(C1=C([H])C(=O)C(OC(C2=C([H])C([H])=C([H])C([H])=C2[H])([H])[H])=C([H])N1C([H])([H])[H])([H])[H])([H])([H])[H]	6.52288
FC1=C([H])C([H])=C([H])N=C1N(C1=C([H])C([H])=C(C2=C([H])N=C3C(=C(C(N(C4(C([H])([H])C([H])([H])C(N5C([H])([H])C([H])([H])C([H])([H])C5([H])[H])([H])C([H])([H])C4([H])[H])[H])[H])=NN23)[H])[H])C([H])=N1)[H]	6.52288
C(N(C(=O)C(C(C(C(C(C(N(C(=O)C1=C([H])N=C([H])S1)[H])(C1=NC([H])=C(C2=C([H])C([H])=C3C(=C(C(=C([H])C3=C2[H])[H])[H])[H])N1[H])[H])([H])[H])([H])[H])([H])[H])([H])[H])([H])[H])[H])([H])([H])[H]	6.52288
N(C1(C([H])([H])C([H])([H])C(N(C2C([H])=C([H])C3=NC(=C(C4=C([H])C([H])=C(N(C5=NC([H])=C(Cl)C([H])=C5F)[H])C([H])=C4[H])N3N=2)[H])[H])([H])C([H])([H])C1([H])[H])[H])([H])[H]	6.52288
O(B1OC([H])([H])C2=C(C(=C(OC3C([H])=NC(C(=O)O[H])=C([H])N=3)C([H])=C12)[H])[H])[H]	6.52288
C(C1=NN(C([H])([H])[H])C(C([H])([H])[H])=C1C(C1OC(C2SC3=C(C(=C(C([H])=C3C=2OC2(C([H])([H])C([H])([H])N([H])C([H])([H])C2([H])[H])[H])[H])[H])[H])=NN=1)([H])[H])([H])([H])[H]	6.51999
C(C1(C(C(C(=O)N(C2=C([H])C([H])=C([H])C(N(C(=O)C(C(C3(C([H])([H])[H])OOC4(C([H])([H])C([H])([H])C([H])([H])C([H])([H])C4([H])[H])OO3)([H])[H])([H])[H])[H])=C2[H])[H])([H])[H])([H])[H])OOC2(C([H])([H])C([H])([H])C([H])([H])C([H])([H])C2([H])[H])OO1)([H])([H])[H]	6.51542
C(N(C(C1=C([H])C([H])=C([H])C(Cl)=C1[H])([H])[H])C(=O)N1C([H])=NC(S(=O)(=O)C2(C([H])([H])C3(C(C([H])([H])C2(C3([H])[H])[H])([H])[H])[H])[H])=N1)([H])([H])[H]	6.51286
ClC1=C([H])C([H])=C(Cl)C(OC2=C([H])C([H])=C(N(C(=NC3=C([H])C([H])=C([H])C([H])=C3[H])N(C(C(C(C(N(C3=C([H])C([H])=NC4=C(C(Cl)=C(C([H])=C34)[H])[H])[H])([H])[H])([H])[H])([H])[H])([H])[H])[H])[H])C([H])=C2[H])=C1[H]	6.5123
C(OC1=C([H])C([H])=C(C(OC(C(=O)N(C([H])([H])[H])O[H])([H])[H])(P(=O)(O[H])O[H])[H])C([H])=C1[H])([H])([H])[H]	6.50864
N(C1(C([H])([H])C([H])([H])C(N(C2C([H])=C([H])C3=NC(=C(C4=C([H])N=C(N(C5C([H])=NC([H])=C([H])N=5)[H])N=C4[H])N3N=2)[H])[H])([H])C([H])([H])C1([H])[H])[H])([H])[H]	6.50864
C(N(C(=O)C(C(C(C(C(C(N(C(=O)C12C([H])([H])C([H])([H])N(C(C1([H])[H])([H])[H])C([H])([H])C2([H])[H])[H])(C1=NC([H])=C(C2=C([H])C([H])=C3C(=C(C(=C([H])C3=C2[H])[H])[H])[H])N1[H])[H])([H])[H])([H])[H])([H])[H])([H])[H])([H])[H])[H])([H])([H])[H]	6.50864
S=C(N(C(C(C(N(C(C(C(C(C(C(N(C(C(C(N(C(=S)N(C(C(C(C1=C([H])C([H])=C([H])C([H])=C1[H])(C1=C([H])C([H])=C([H])C([H])=C1[H])[H])([H])[H])([H])[H])[H])[H])([H])[H])([H])[H])([H])[H])[H])([H])[H])([H])[H])([H])[H])([H])[H])([H])[H])([H])[H])[H])([H])[H])([H])[H])([H])[H])[H])N(C(C(C(C1=C([H])C([H])=C([H])C([H])=C1[H])(C1=C([H])C([H])=C([H])C([H])=C1[H])[H])([H])[H])([H])[H])[H]	6.50864
FC(F)(F)C1=C([H])C([H])=C([H])C(N2C(=O)N([H])C3=C(N=C4C([H])=C([H])C(C5=C([H])C([H])=NC([H])=C5[H])=C([H])C4=C23)[H])=C1[H]	6.50446
C(OC1=C([H])C([H])=C([H])C(C2(N([H])C(=N[H])N(C3(C([H])([H])C([H])([H])C([H])([H])C([H])([H])C3([H])[H])[H])C2=O)C2=C([H])C([H])=C([H])C(C3=C([H])C([H])=NC([H])=C3[H])=C2[H])=C1[H])([H])([H])[H]	6.49757
C(C(OC(=O)C1=C([H])N(C2(C([H])([H])C2([H])[H])[H])C2=C(C(N3C([H])([H])C([H])([H])N(C(C4=C([H])C([H])=C([H])C([H])=C4[H])([H])[H])C([H])([H])C3([H])[H])=C(F)C([H])=C2C1=O)[H])([H])[H])([H])([H])[H]	6.49485
C(C(N(C(C([H])([H])[H])([H])[H])C(C(C(N(C1=C([H])C(Cl)=C([H])C2=NC3C4=C(C(=C(C([H])=C4N(C(C(N4C([H])([H])C([H])([H])OC([H])([H])C4([H])[H])([H])[H])([H])[H])C=3C([H])=C12)[H])[H])[H])[H])([H])[H])([H])[H])([H])[H])([H])[H])([H])([H])[H]	6.49485
C(N(C(=O)C1C([H])=NC(OC2=C([H])C([H])=C3C(OB(O[H])C3=C2[H])([H])[H])=C([H])N=1)[H])([H])([H])[H]	6.49485
C(C1=C(C2=C([H])C([H])=C(C3=C([H])C([H])=C(OC(F)(F)F)C([H])=C3[H])N=C2[H])N([H])C2=C(C(=C(O[H])C([H])=C2C1=O)[H])[H])([H])([H])[H]	6.48678
S=C(N(C(C(C(N(C(C(C(C(N(C(C(C(N(C(=S)N(C(C(C1=C([H])C([H])=C([H])C([H])=C1[H])(C1=C([H])C([H])=C([H])C([H])=C1[H])[H])([H])[H])[H])[H])([H])[H])([H])[H])([H])[H])[H])([H])[H])([H])[H])([H])[H])([H])[H])[H])([H])[H])([H])[H])([H])[H])[H])N(C(C(C1=C([H])C([H])=C([H])C([H])=C1[H])(C1=C([H])C([H])=C([H])C([H])=C1[H])[H])([H])[H])[H]	6.4828
C(C(C([H])([H])[H])(OC1=NN(C2C([H])=C([H])C(C3(C([H])([H])C3([H])[H])[H])=NN=2)C(C([H])([H])[H])=C1OC1=C(F)C([H])=C([H])C([H])=C1F)[H])([H])([H])[H]	6.48149
C(N(C(=O)C(C(C(C(C(C(N(C(=O)C1=C([H])N=C([H])S1)[H])(C1=NC([H])=C(C2=C([H])C([H])=C3N(C(=C([H])C3=C2[H])[H])[H])N1[H])[H])([H])[H])([H])[H])([H])[H])([H])[H])([H])[H])[H])([H])([H])[H]	6.48149
C(OC1=C([H])C(C(=C(C(=O)C2=C(O[H])C3=C(C(=C(C([H])=C3OC2=O)[H])[H])[H])[H])[H])=C([H])C([H])=C1O[H])([H])([H])[H]	6.4801
C(C(C([H])([H])[H])(C([H])([H])[H])OC(=O)N(C(C(=O)N(O[H])[H])(C1=C([H])C([H])=C(C(=NO[H])N([H])[H])C([H])=C1[H])[H])[H])([H])([H])[H]	6.47625
BrC1=C([H])C([H])=C(N(C(=O)C2=C(N3C([H])([H])C([H])([H])C([H])([H])C([H])([H])C3([H])[H])C([H])=C(C3=C([H])C([H])=C([H])C([H])=C3[H])OC2=O)[H])C([H])=C1[H]	6.47237
O=C(N(C(C(C(N(C(C(C(C(C(C(N(C(C(C(N(C(=O)N(C(C1=C([H])C([H])=C([H])C([H])=C1[H])([H])[H])[H])[H])([H])[H])([H])[H])([H])[H])[H])([H])[H])([H])[H])([H])[H])([H])[H])([H])[H])([H])[H])[H])([H])[H])([H])[H])([H])[H])[H])N(C(C1=C([H])C([H])=C([H])C([H])=C1[H])([H])[H])[H]	6.4698
FC1=C([H])C([H])=C2N(C3=C(N(C(C(C(N4C([H])([H])C([H])([H])OC([H])([H])C4([H])[H])([H])[H])([H])[H])([H])[H])[H])N=C([H])N=C3C2=C1[H])[H]	6.46218
C(C1=C2C(=C(N=C([H])C2=C(C([H])([H])[H])C2C3=C([H])C([H])=C([H])C([H])=C3N([H])C1=2)[H])[H])([H])([H])[H]	6.45593
C(C(C(C(C(C(OC1=C([H])C([H])=C(C(=O)N(OC(C(C(C(C(C(=O)N(O[H])[H])([H])[H])([H])[H])([H])[H])([H])[H])([H])[H])[H])C([H])=C1[H])([H])[H])([H])[H])([H])[H])([H])[H])([H])[H])([H])([H])[H]	6.45593
N(C(=O)C1C([H])=NC(OC2=C([H])C([H])=C3C(OB(O[H])C3=C2[H])([H])[H])=C([H])N=1)([H])[H]	6.45593
O(N(C(=O)C(N(C(=O)C1=C([H])C([H])=C([H])C([H])=C1F)[H])(C1=C([H])C([H])=C(N2C([H])=C([H])C([H])=N2)C([H])=C1[H])[H])[H])[H]	6.45469
C(OC1=C([H])C(C(=C(C(=O)C2=C([H])C([H])=C(N3C([H])([H])C([H])([H])C([H])([H])C3([H])[H])C([H])=C2[H])[H])[H])=C([H])C(OC([H])([H])[H])=C1OC([H])([H])[H])([H])([H])[H]	6.45124
S=C(N(C(C(C(N(C(C(C(C(N(C(C(C(N(C(=S)N(C(C1=C([H])C([H])=C([H])C([H])=C1[H])([H])[H])[H])[H])([H])[H])([H])[H])([H])[H])[H])([H])[H])([H])[H])([H])[H])([H])[H])[H])([H])[H])([H])[H])([H])[H])[H])N(C(C1=C([H])C([H])=C([H])C([H])=C1[H])([H])[H])[H]	6.44977
C(OC1=C([H])C([H])=C(OC2=C([H])C([H])=C([H])C([H])=C2N(C(=NC2=C([H])C([H])=C([H])C(Cl)=C2[H])N(C(C(C(N(C2=C([H])C([H])=NC3=C(C(Cl)=C(C([H])=C23)[H])[H])[H])([H])[H])([H])[H])([H])[H])[H])[H])C([H])=C1[H])([H])([H])[H]	6.43276
C(N(C(C(C(N(C1=C([H])C([H])=NC2=C(C(Cl)=C(C([H])=C12)[H])[H])[H])([H])[H])([H])[H])([H])[H])C(=O)C1=C([H])C([H])=C(C(=C(C(=O)C2OC(C([H])([H])[H])=C([H])C=2[H])[H])[H])C([H])=C1[H])([H])([H])[H]	6.4318
C(N(C(C1=C([H])C([H])=C([H])C(F)=C1[H])([H])[H])C(=O)N1C([H])=NC(S(=O)(=O)C2(C([H])([H])C3(C(C([H])([H])C2(C3([H])[H])[H])([H])[H])[H])[H])=N1)([H])([H])[H]	6.42829
ClC1=C([H])C([H])=C2C(C3=NC4=C(C(Cl)=C(C(N(C(C(N5C([H])([H])C([H])([H])C([H])([H])C5([H])[H])([H])[H])([H])[H])[H])=C4C([H])=C3N2C(C(N2C([H])([H])C([H])([H])C([H])([H])C2([H])[H])([H])[H])([H])[H])[H])[H])=C1[H]	6.42597
C(OC1=C([H])C([H])=C(C(=NN=C(N([H])[H])C(C(O[H])(C2=C([H])C([H])=C3C(=C(C(=C([H])C3=C2[H])[H])[H])[H])[H])([H])[H])[H])C([H])=C1[H])([H])([H])[H]	6.42022
C(OC1=C([H])C([H])=C(C2(N([H])C(=N[H])N(C(C3(C([H])([H])C([H])([H])C([H])([H])C([H])([H])C3([H])[H])[H])([H])[H])C2=O)C2=C([H])C([H])=C(OC([H])([H])[H])C([H])=C2[H])C([H])=C1[H])([H])([H])[H]	6.4168
N(C1=C([H])C([H])=C(C2=C([H])C([H])=C3N=C(C4N([H])C(=O)N(C5=C([H])C([H])=C(C#N)C([H])=C5[H])C=4C3=C2[H])[H])C([H])=N1)([H])[H]	6.41341
C(N1C([H])=C(OC(C2=C([H])C([H])=C([H])C([H])=C2[H])([H])[H])C(=O)C([H])=C1C(N(C(C(C(C(C(C(N(C1=C([H])C([H])=NC2=C(C(Cl)=C(C([H])=C12)[H])[H])[H])([H])[H])([H])[H])([H])[H])([H])[H])([H])[H])([H])[H])[H])([H])[H])([H])([H])[H]	6.40894
C(C(C([H])([H])[H])(C([H])([H])[H])C1=C([H])C([H])=C2C(C3(OC(C(OC(C4=C([H])C([H])=C([H])C([H])=C4[H])([H])[H])([H])[H])([H])C(OC(C4=C([H])C([H])=C([H])C([H])=C4[H])([H])[H])([H])C(OC(C4=C([H])C([H])=C([H])C([H])=C4[H])([H])[H])([H])C3(C(S2(=O)=O)([H])[H])[H])[H])=C1[H])([H])([H])[H]	6.40894
C(N1C([H])([H])C([H])([H])C(N(C2C([H])=C([H])C3=NC(=C(C4=C([H])C([H])=C(N(C5=NC([H])=C([H])C([H])=C5F)[H])N=C4[H])N3N=2)[H])[H])([H])C([H])([H])C1([H])[H])([H])([H])[H]	6.40894
C(C1=C(C2=C([H])C([H])=C([H])C(C3=C([H])C([H])=C(OC(F)(F)F)C([H])=C3[H])=N2)N([H])C2=C(C(=C(C([H])=C2C1=O)[H])[H])[H])([H])([H])[H]	6.40894
C(C(C([H])([H])[H])(C(C(C1SC(N(C(=O)C2=C([H])C(N(C(=O)C3=C([H])C([H])=C(C(=C(C4=C([H])C([H])=C5C(=C(C(=C([H])C5=C4[H])[H])[H])[H])[H])[H])C([H])=C3[H])[H])=C([H])N2C([H])([H])[H])[H])=NC=1C(=O)N(C(C(N1C([H])([H])C([H])([H])OC([H])([H])C1([H])[H])([H])[H])([H])[H])[H])([H])[H])([H])[H])[H])([H])([H])[H]	6.40894
C(C(N(C(C([H])([H])[H])([H])[H])C(C(C(N(C1=C([H])C(Cl)=C([H])C2=NC3C4=C(C(Cl)=C(C([H])=C4N(C(C(N4C([H])([H])C([H])([H])C([H])([H])C4([H])[H])([H])[H])([H])[H])C=3C([H])=C12)[H])[H])[H])([H])[H])([H])[H])([H])[H])([H])[H])([H])([H])[H]	6.40671
ClC1=C([H])C([H])=C2C(N(C3=C([H])C([H])=C(S(=O)(=O)N(C4N=C([H])C([H])=C([H])N=4)[H])C([H])=C3[H])[H])=C(C(=NC2=C1[H])[H])[H]	6.40256
C(C(N(C(C([H])([H])[H])([H])[H])C(C(N(C1=C([H])C(Cl)=C([H])C2=NC3C4=C(C(Cl)=C(C([H])=C4N(C(C(N(C(C([H])([H])[H])([H])[H])C(C([H])([H])[H])([H])[H])([H])[H])([H])[H])C=3C([H])=C12)[H])[H])[H])([H])[H])([H])[H])([H])[H])([H])([H])[H]	6.40121
C(C(=NN=C(N([H])[H])C(C(O[H])(C1=C([H])C([H])=C([H])C2=C(C(=C(C([H])=C12)[H])[H])[H])[H])([H])[H])C1=C([H])C([H])=C(F)C([H])=C1[H])([H])([H])[H]	6.39794
C(C(N(C1=C2C(C(C(C([H])([H])C2=NC2=C(C(=C(C([H])=C12)[H])[H])[H])([H])[H])([H])[H])([H])[H])[H])([H])[H])(N(C1=C2C(C(C(C([H])([H])C2=NC2=C(C(=C(C([H])=C12)[H])[H])[H])([H])[H])([H])[H])([H])[H])[H])([H])[H]	6.39794
C(N1C([H])([H])C([H])([H])C(N(C2C([H])=C([H])C3=NC(=C(C4=C([H])C([H])=C(N(C5=C([H])C([H])=C([H])C([H])=N5)[H])C(F)=C4[H])N3N=2)[H])[H])([H])C([H])([H])C1([H])[H])([H])([H])[H]	6.39794
S=C(N(C(C(C(N(C(C(C(C(C(C(C(N(C(C(C(N(C(=S)N(C(C(C1=C([H])C([H])=C([H])C([H])=C1[H])(C1=C([H])C([H])=C([H])C([H])=C1[H])[H])([H])[H])[H])[H])([H])[H])([H])[H])([H])[H])[H])([H])[H])([H])[H])([H])[H])([H])[H])([H])[H])([H])[H])([H])[H])[H])([H])[H])([H])[H])([H])[H])[H])N(C(C(C1=C([H])C([H])=C([H])C([H])=C1[H])(C1=C([H])C([H])=C([H])C([H])=C1[H])[H])([H])[H])[H]	6.39254
ClC1=C([H])C([H])=C2C(C3=NC4=C(C(Cl)=C(C(N(C(C(C(N5C([H])([H])C([H])([H])OC([H])([H])C5([H])[H])([H])[H])([H])[H])([H])[H])[H])=C4C([H])=C3N2C(C(N2C([H])([H])C([H])([H])C([H])([H])C2([H])[H])([H])[H])([H])[H])[H])[H])=C1[H]	6.39041
O=C(N(C(C(C(N(C(C(C(C(N(C(C(C(N(C(=O)N(C(C(C1=C([H])C([H])=C([H])C([H])=C1[H])(C1=C([H])C([H])=C([H])C([H])=C1[H])[H])([H])[H])[H])[H])([H])[H])([H])[H])([H])[H])[H])([H])[H])([H])[H])([H])[H])([H])[H])[H])([H])[H])([H])[H])([H])[H])[H])N(C(C(C1=C([H])C([H])=C([H])C([H])=C1[H])(C1=C([H])C([H])=C([H])C([H])=C1[H])[H])([H])[H])[H]	6.38934
C(C(N1C(=O)N(C(C(C(C([H])([H])[H])(C([H])([H])[H])[H])([H])[H])([H])[H])C2(C([H])([H])C([H])([H])N(C(C3=C(O[H])C([H])=C([H])C([H])=C3Cl)([H])[H])C([H])([H])C2([H])[H])C1=O)([H])[H])([H])([H])[H]	6.38722
C(C(OC(=O)C1=C([H])N(C2(C([H])([H])C2([H])[H])[H])C2=C(C(N3C([H])([H])C([H])([H])N(C(C(C45C([H])([H])C6(C([H])([H])C(C(C(C6([H])[H])(C4([H])[H])[H])([H])[H])([H])C5([H])[H])[H])([H])[H])([H])[H])C([H])([H])C3([H])[H])=C(F)C([H])=C2C1=O)[H])([H])[H])([H])([H])[H]	6.38722
C(N1C([H])([H])C([H])([H])C(N(C2C([H])=C([H])C3=NC(=C(C4=C([H])C([H])=C(N(C5=NC([H])=C([H])C([H])=C5F)[H])C([H])=C4[H])N3N=2)[H])[H])([H])C([H])([H])C1([H])[H])([H])([H])[H]	6.38722
O(C1=C([H])C([H])=C(C2=C([H])C([H])=C3N=C(C4N([H])C(=O)N(C5=C([H])C([H])=C([H])C(C(F)(F)F)=C5[H])C=4C3=C2[H])[H])C([H])=N1)[H]	6.3851
C(C1(C(C(C(=O)N(C(C2=C([H])C([H])=C([H])C(C(N(C(=O)C(C(C3(C([H])([H])[H])OOC4(C([H])([H])C([H])([H])C([H])([H])C([H])([H])C4([H])[H])OO3)([H])[H])([H])[H])[H])([H])[H])=C2[H])([H])[H])[H])([H])[H])([H])[H])OOC2(C([H])([H])C([H])([H])C([H])([H])C([H])([H])C2([H])[H])OO1)([H])([H])[H]	6.38143
C(N1C([H])=C(C(C(N([H])[H])([H])[H])([H])[H])C2C(=O)C3=C(C(=O)C1=2)S(=O)(=O)C([H])=C([H])N3[H])([H])([H])[H]	6.38091
O=C(N1C([H])([H])C([H])([H])C([H])([H])C1([H])[H])N1C([H])=NC(S(=O)(=O)C(C2=C([H])C([H])=C([H])C([H])=C2[H])([H])[H])=N1	6.37882
N(=C1N([H])C(C2=C([H])C([H])=C([H])C([H])=C2[H])(C2=C([H])C([H])=C([H])C(OC3=C([H])C([H])=C([H])C([H])=C3[H])=C2[H])C(=O)N1C1(C([H])([H])C([H])([H])C([H])([H])C([H])([H])C1([H])[H])[H])[H]	6.37263
C(C(C(N(C(=S)N(C(C(C(N(C(C(C(C(C(C(N(C(C(C(N(C(=S)N(C(C(C([H])([H])[H])([H])[H])([H])[H])[H])[H])([H])[H])([H])[H])([H])[H])[H])([H])[H])([H])[H])([H])[H])([H])[H])([H])[H])([H])[H])[H])([H])[H])([H])[H])([H])[H])[H])[H])([H])[H])([H])[H])([H])([H])[H]	6.37161
C(OC1=C([H])C([H])=C(C2(N([H])C(=N[H])N(C3(C([H])([H])C([H])([H])C([H])([H])C([H])([H])C([H])([H])C3([H])[H])[H])C2=O)C2=C([H])C([H])=C(OC([H])([H])[H])C([H])=C2[H])C([H])=C1[H])([H])([H])[H]	6.36957
O(N(C(=O)C(N(C(=O)C1=C([H])C([H])=C([H])C(F)=C1[H])[H])(C1=C([H])C([H])=C(N2C([H])=C([H])C([H])=N2)C([H])=C1[H])[H])[H])[H]	6.36754
C(C(N1C(=O)N(C2(C([H])([H])C([H])([H])C([H])([H])C2([H])[H])[H])C2(C([H])([H])C([H])([H])N(C(C3=C([H])C(Cl)=C([H])C([H])=C3O[H])([H])[H])C([H])([H])C2([H])[H])C1=O)([H])[H])([H])([H])[H]	6.36653
S=C(N(C(C(C(N(C(C(C(C(N(C(C(C(N(C(=S)N(C(C1=C([H])C([H])=C([H])C([H])=C1[H])(C1=C([H])C([H])=C([H])C([H])=C1[H])[H])[H])[H])([H])[H])([H])[H])([H])[H])[H])([H])[H])([H])[H])([H])[H])([H])[H])[H])([H])[H])([H])[H])([H])[H])[H])N(C(C1=C([H])C([H])=C([H])C([H])=C1[H])(C1=C([H])C([H])=C([H])C([H])=C1[H])[H])[H]	6.36351
C(OC1=C([H])C([H])=C(C2(N([H])C(=N[H])N(C3(C([H])([H])C([H])([H])N(C(=O)OC(C([H])([H])[H])(C([H])([H])[H])C([H])([H])[H])C([H])([H])C3([H])[H])[H])C2=O)C2=C([H])C([H])=C(OC([H])([H])[H])C([H])=C2[H])C([H])=C1[H])([H])([H])[H]	6.36051
S=C(N(C(C(C(N(C(C(C(C(C(C(N(C(C(C(N(C(=S)N(C(C(C1=C([H])C([H])=C([H])C([H])=C1[H])(C1=C([H])C([H])=C([H])C([H])=C1[H])[H])([H])[H])[H])[H])([H])[H])([H])[H])([H])[H])[H])([H])[H])([H])[H])([H])[H])([H])[H])([H])[H])([H])[H])[H])([H])[H])([H])[H])([H])[H])[H])N(C(C(C1=C([H])C([H])=C([H])C([H])=C1[H])(C1=C([H])C([H])=C([H])C([H])=C1[H])[H])([H])[H])[H]	6.36051
C(C(C([H])([H])[H])(C(C(C1SC(N(C(=O)C2=C([H])C(N(C(=O)C3=C([H])C([H])=C(C(=C(C4=C([H])N=C5C(=C(C(=C([H])C5=C4[H])[H])[H])[H])[H])[H])C([H])=C3[H])[H])=C([H])N2C([H])([H])[H])[H])=NC=1C(=O)N(C(C(C(N(C([H])([H])[H])C([H])([H])[H])([H])[H])([H])[H])([H])[H])[H])([H])[H])([H])[H])[H])([H])([H])[H]	6.35952
C(N1C(=O)N(C2=C([H])C([H])=C([H])C(C(F)(F)F)=C2[H])C2=C1C(=NC1=C([H])C([H])=C(C3=C([H])C([H])=C([H])C([H])=C3[H])C([H])=C12)[H])([H])([H])[H]	6.35458
ClC1=NC2=C(C(=C(C([H])=C2C([H])=C1C(=C(C(=O)C1=C([H])C([H])=C(N2C([H])([H])C([H])([H])OC([H])([H])C2([H])[H])C([H])=C1[H])[H])[H])[H])[H])[H]	6.34725
C(N(C(=O)C(C(C(C(C(C(N(C(=O)C1=C([H])N=C([H])S1)[H])(C1=NC([H])=C(C2=C([H])C([H])=C(C3=C([H])C([H])=NN3[H])C([H])=C2[H])N1[H])[H])([H])[H])([H])[H])([H])[H])([H])[H])([H])[H])[H])([H])([H])[H]	6.34679
C(OC1=C([H])C([H])=C2N=C(C(=C(C(OC(C3=C([H])N(C(C4=C([H])C([H])=C(C([H])([H])[H])C([H])=C4[H])([H])[H])N=N3)([H])[H])(C3(C([H])([H])C4(C(C([H])([H])N3C(C4(C(=C([H])[H])[H])[H])([H])[H])([H])[H])[H])[H])[H])C2=C1[H])[H])[H])([H])([H])[H]	6.34679
C(N1C(=O)N(C2=C([H])C([H])=C([H])C(C(F)(F)F)=C2[H])C2=C1C(=NC1=C([H])C([H])=C(C3=C([H])C([H])=C(S(=O)(=O)N([H])[H])C([H])=C3[H])C([H])=C12)[H])([H])([H])[H]	6.34486
C(C(C(=O)N(C(C(=O)N(O[H])[H])(C1=C([H])C([H])=C(N2C([H])=C([H])C([H])=N2)C([H])=C1[H])[H])[H])([H])[H])([H])([H])[H]	6.34199
C(C(N(C(C([H])([H])[H])([H])[H])C(C(C(C(C([H])([H])[H])(N(C1=C([H])C(Cl)=C([H])C2=NC3C4=C(C(Cl)=C(C([H])=C4N(C(C(N4C([H])([H])C([H])([H])C([H])([H])C4([H])[H])([H])[H])([H])[H])C=3C([H])=C12)[H])[H])[H])[H])([H])[H])([H])[H])([H])[H])([H])[H])([H])([H])[H]	6.34104
C(OC1=C([H])C([H])=C(C2(N([H])C(=N[H])N(C3(C([H])([H])C([H])([H])OC([H])([H])C3([H])[H])[H])C2=O)C2=C([H])C([H])=C(OC([H])([H])[H])C([H])=C2[H])C([H])=C1[H])([H])([H])[H]	6.33819
C(C(N1C(=O)N(C(C(C(C([H])([H])[H])(C([H])([H])[H])[H])([H])[H])([H])[H])C2(C([H])([H])C([H])([H])N(C(C3=C([H])C(Cl)=C([H])C(Cl)=C3O[H])([H])[H])C([H])([H])C2([H])[H])C1=O)([H])[H])([H])([H])[H]	6.33724
C(OC1=C([H])C(N(C(C([H])([H])[H])(C(C(C(N([H])[H])([H])[H])([H])[H])([H])[H])[H])[H])=C2N=C(C(=C([H])C2=C1[H])[H])[H])([H])([H])[H]	6.33724
C(C1=C([H])C([H])=C(N(C2N=C([H])C(C3=C([H])N=C4C(=C(C(N(C5(C([H])([H])C([H])([H])C(N([H])[H])([H])C([H])([H])C5([H])[H])[H])[H])=NN34)[H])[H])=C([H])N=2)[H])N=C1[H])([H])([H])[H]	6.33724
C(OC1=C([H])C([H])=C(C2(N([H])C(=N[H])N(C(C3(C([H])([H])C([H])([H])OC([H])([H])C3([H])[H])[H])([H])[H])C2=O)C2=C([H])C([H])=C(OC([H])([H])[H])C([H])=C2[H])C([H])=C1[H])([H])([H])[H]	6.33442
C(OC1=C([H])C([H])=C(C2(N([H])C(=N[H])N(C3(C([H])([H])C([H])([H])C([H])([H])C([H])([H])C3([H])[H])[H])C2=O)C2=C([H])C([H])=C(OC([H])([H])[H])C([H])=C2[H])C([H])=C1[H])([H])([H])[H]	6.33442
C(C(OC1=C([H])C([H])=C(C2(N([H])C(=N[H])N(C3(C([H])([H])C([H])([H])C([H])([H])C([H])([H])C3([H])[H])[H])C2=O)C2=C([H])C([H])=C(OC(C([H])([H])[H])([H])[H])C([H])=C2[H])C([H])=C1[H])([H])[H])([H])([H])[H]	6.33161
ClC1=C([H])C(N(C(C(N2C([H])([H])C([H])([H])C([H])([H])C2([H])[H])([H])[H])([H])[H])[H])=C2C(=C3C(=NC2=C1[H])C1=C(C(=C(C([H])=C1N3C(C(N1C([H])([H])C([H])([H])C([H])([H])C1([H])[H])([H])[H])([H])[H])[H])[H])[H])[H]	6.32975
C(C(C([H])([H])[H])(C([H])([H])[H])C(=O)N(C(C(=O)N(O[H])[H])(C1=C([H])C([H])=C([H])C(C(=NO[H])N([H])[H])=C1[H])[H])[H])([H])([H])[H]	6.32883
C(C(C([H])([H])[H])(C1SC(N(C(=O)C2=C([H])C(N(C(=O)C3=C([H])C(N(C(=O)C4=C([H])C5=C(C(=C(C([H])=C5C([H])=N4)[H])[H])[H])[H])=C([H])N3C([H])([H])[H])[H])=C([H])N2C([H])([H])[H])[H])=NC=1C(=O)N(C(C(N1C([H])([H])C([H])([H])OC([H])([H])C1([H])[H])([H])[H])([H])[H])[H])[H])([H])([H])[H]	6.32883
ClC1=C([H])C(N(C(C(C(N2C([H])([H])C([H])([H])OC([H])([H])C2([H])[H])([H])[H])([H])[H])([H])[H])[H])=C2C(=C3C(=NC2=C1[H])C1=C(C(=C(C([H])=C1N3C(C(N1C([H])([H])C([H])([H])C([H])([H])C1([H])[H])([H])[H])([H])[H])[H])[H])[H])[H]	6.32883
C(C(C([H])([H])[H])(OC1=NN(C2C([H])=C([H])C(C([H])([H])[H])=NN=2)C(C([H])([H])[H])=C1OC1=C(F)C([H])=C([H])C([H])=C1F)[H])([H])([H])[H]	6.3279
N(C(C1C([H])=NC(OC2=C([H])C([H])=C3C(OB(O[H])C3=C2[H])([H])[H])=C([H])N=1)([H])[H])([H])[H]	6.3279
C(C(C([H])([H])[H])(C([H])([H])[H])C(=O)OC(OP(=O)(C(C(C(N(O[H])C(=O)[H])([H])[H])([H])[H])([H])[H])OC(OC(=O)C(C([H])([H])[H])(C([H])([H])[H])C([H])([H])[H])([H])[H])([H])[H])([H])([H])[H]	6.31876
C(N1C([H])([H])C([H])([H])C(N(C2C([H])=C([H])C3=NC(=C(C4=C([H])C(F)=C(N(C5=C([H])C([H])=C([H])C([H])=N5)[H])C(F)=C4[H])N3N=2)[H])[H])([H])C([H])([H])C1([H])[H])([H])([H])[H]	6.31876
C(C(N(C(C([H])([H])[H])([H])[H])C(C(C(N(C1=C([H])C(Cl)=C([H])C2=NC3C4=C(C(=C(C([H])=C4N(C(C(N4C([H])([H])C([H])([H])C([H])([H])C4([H])[H])([H])[H])([H])[H])C=3C([H])=C12)[H])[H])[H])[H])([H])[H])([H])[H])([H])[H])([H])[H])([H])([H])[H]	6.31876
C(C(N(C1=C2C(C(C(C([H])([H])C2=NC2=C(C(=C(C([H])=C12)[H])[H])[H])([H])[H])([H])[H])([H])[H])[H])([H])[H])(C(N(C1=C2C(C(C(C([H])([H])C2=NC2=C(C(=C(C([H])=C12)[H])[H])[H])([H])[H])([H])[H])([H])[H])[H])([H])[H])([H])[H]	6.3098
C(N(C(=O)C(C(C(C(C(C(N(C(=O)C1=C([H])N=C([H])S1)[H])(C1=NC([H])=C(C2=C([H])C3=C(C(=C(C([H])=C3N([H])C2=O)[H])[H])[H])N1[H])[H])([H])[H])([H])[H])([H])[H])([H])[H])([H])[H])[H])([H])([H])[H]	6.30103
N(C(=NN=C(C1OC([H])=C([H])C=1[H])[H])C(C(O[H])(C1=C([H])C([H])=C([H])C2=C(C(=C(C([H])=C12)[H])[H])[H])[H])([H])[H])([H])[H]	6.29243
C(OC1=C([H])C([H])=C(C2(N([H])C(=N[H])N(C(C(C(C3=C([H])C([H])=C([H])C([H])=C3[H])([H])[H])([H])[H])([H])[H])C2=O)C2=C([H])C([H])=C(OC([H])([H])[H])C([H])=C2[H])C([H])=C1[H])([H])([H])[H]	6.29073
C(N(C([H])([H])[H])C1=C([H])C([H])=C(C(=C(C(=O)C2=C(O[H])C3=C(C(=C(C([H])=C3OC2=O)[H])[H])[H])[H])[H])C([H])=C1[H])([H])([H])[H]	6.28997
C(C(N(C(C([H])([H])[H])([H])[H])C(C(N(C1=C([H])C(Cl)=C([H])C2=NC3C4=C(C(Cl)=C(C([H])=C4N(C(C(N4C([H])([H])C([H])([H])OC([H])([H])C4([H])[H])([H])[H])([H])[H])C=3C([H])=C12)[H])[H])[H])([H])[H])([H])[H])([H])[H])([H])([H])[H]	6.28988
C(N(C(=O)C(C(C(C(C(C(N(C(=O)C12C([H])([H])C([H])([H])N(C(C1([H])[H])([H])[H])C([H])([H])C2([H])[H])[H])(C1=NC([H])=C(C2=C([H])C3=C(C(=C(C([H])=C3N=C2OC([H])([H])[H])[H])[H])[H])N1[H])[H])([H])[H])([H])[H])([H])[H])([H])[H])([H])[H])[H])([H])([H])[H]	6.284
C(N1C(=O)N(C2=C([H])C([H])=C([H])C(C(F)(F)F)=C2[H])C2=C1C(=NC1=C([H])C([H])=C(C3=C([H])C([H])=C(C([H])([H])[H])C([H])=C3[H])C([H])=C12)[H])([H])([H])[H]	6.28067
S=C(N(C(C(C(N(C(C(C(C(N(C(C(C(N(C(=S)N(C(C(C(C1=C([H])C([H])=C([H])C([H])=C1[H])(C1=C([H])C([H])=C([H])C([H])=C1[H])[H])([H])[H])([H])[H])[H])[H])([H])[H])([H])[H])([H])[H])[H])([H])[H])([H])[H])([H])[H])([H])[H])[H])([H])[H])([H])[H])([H])[H])[H])N(C(C(C(C1=C([H])C([H])=C([H])C([H])=C1[H])(C1=C([H])C([H])=C([H])C([H])=C1[H])[H])([H])[H])([H])[H])[H]	6.27737
O(N=C1C2=C(C3=C([H])C([H])=C(Cl)C([H])=C3N=C2N(C(C(N2C([H])([H])C([H])([H])C([H])([H])C([H])([H])C2([H])[H])([H])[H])([H])[H])[H])C2=C(C(=C(C([H])=C12)[H])[H])[H])[H]	6.27572
N(C1=C([H])C([H])=C(C2=C([H])C([H])=C3N=C(C4N([H])C(=O)N(C5=C([H])C([H])=C(C(F)(F)F)C([H])=C5[H])C=4C3=C2[H])[H])C([H])=N1)([H])[H]	6.27572
C(C(C([H])([H])[H])(C(=O)N(C(C(=O)N(O[H])[H])(C1=C([H])C([H])=C(N2C([H])=C([H])C([H])=N2)C([H])=C1[H])[H])[H])[H])([H])([H])[H]	6.27409
C(C1=C([H])C([H])=C([H])C(C2(N([H])C(=N[H])N(C3(C([H])([H])C([H])([H])C([H])([H])C([H])([H])C3([H])[H])[H])C2=O)C2=C([H])C([H])=C([H])C(C([H])([H])[H])=C2[H])=C1[H])([H])([H])[H]	6.27327
C(OC1=C([H])C([H])=C(C2(N([H])C(=N[H])N(C3(C([H])([H])C([H])([H])C([H])([H])C([H])([H])C3([H])[H])[H])C2=O)C2=C([H])C([H])=C([H])C([H])=C2[H])C([H])=C1[H])([H])([H])[H]	6.27327
ClC1=C([H])C(N(C(C(C(N2C([H])([H])C([H])([H])C([H])([H])C([H])([H])C2([H])[H])([H])[H])([H])[H])([H])[H])[H])=C2C(=C3C(=NC2=C1[H])C1=C(C(=C(C([H])=C1N3C(C(N1C([H])([H])C([H])([H])C([H])([H])C1([H])[H])([H])[H])([H])[H])[H])[H])[H])[H]	6.27165
C(C(C([H])([H])[H])(N(C(C([H])([H])[H])(C([H])([H])[H])[H])C(=O)N1C([H])=NC(SC2(C([H])([H])C3(C(C([H])([H])C2(C3([H])[H])[H])([H])[H])[H])[H])=N1)[H])([H])([H])[H]	6.27003
C(N(O[H])C(=O)C(OC(C1=C([H])C([H])=C(F)C(F)=C1[H])(P(=O)(O[H])O[H])[H])([H])[H])([H])([H])[H]	6.26761
C(N1C([H])=C(OC(C2=C([H])C([H])=C([H])C([H])=C2[H])([H])[H])C(=O)C([H])=C1C(N(C(C(N(C1=C([H])C([H])=NC2=C(C(Cl)=C(C([H])=C12)[H])[H])[H])([H])[H])([H])[H])[H])([H])[H])([H])([H])[H]	6.26761
C(C1=C([H])C([H])=C(C(=NN=C(N([H])[H])C(C(O[H])(C2=C([H])C([H])=C3C(=C(C(=C([H])C3=C2[H])[H])[H])[H])[H])([H])[H])[H])C([H])=C1[H])([H])([H])[H]	6.26761
C(C1OC(C(=O)C(=C(C2=C([H])C([H])=C(C(=O)N3C([H])([H])C([H])([H])N(C4=C([H])C([H])=NC5=C(C(Cl)=C(C([H])=C45)[H])[H])C([H])([H])C3([H])[H])C([H])=C2[H])[H])[H])=C([H])C=1[H])([H])([H])[H]	6.26761
O(B1OC([H])([H])C2=C(C(=C(OC3=C([H])C([H])=C(C(=O)O[H])N=C3[H])C([H])=C12)[H])[H])[H]	6.26761
C(OC1=C([H])C([H])=C([H])C(C(=C(C2=C([H])C([H])=C(C(=O)N(C3C([H])=C(C(=O)N(C4=NC(C(=O)N(C(C(C(N(C([H])([H])[H])C([H])([H])[H])([H])[H])([H])[H])([H])[H])[H])=C(C(C(C(C([H])([H])[H])(C([H])([H])[H])[H])([H])[H])([H])[H])S4)[H])N(C([H])([H])[H])C=3[H])[H])C([H])=C2[H])[H])[H])=C1[H])([H])([H])[H]	6.2644
C(N(C(C1=C([H])C([H])=C(C(F)(F)F)C([H])=C1[H])([H])[H])C(=O)N1C([H])=NC(S(=O)(=O)C2(C([H])([H])C3(C(C([H])([H])C2(C3([H])[H])[H])([H])[H])[H])[H])=N1)([H])([H])[H]	6.25649
C(C(N1C(=O)N(C(C2=C([H])C([H])=C(OC([H])([H])[H])C([H])=C2[H])([H])[H])C2(C([H])([H])C([H])([H])N(C(C3=C([H])C(Cl)=C([H])C([H])=C3O[H])([H])[H])C([H])([H])C2([H])[H])C1=O)([H])[H])([H])([H])[H]	6.25181
C(C(N1C(=O)N(C(C(C(C([H])([H])[H])(C([H])([H])[H])[H])([H])[H])([H])[H])C2(C([H])([H])C([H])([H])N(C(C3=C([H])C(OC([H])([H])[H])=C([H])C([H])=C3O[H])([H])[H])C([H])([H])C2([H])[H])C1=O)([H])[H])([H])([H])[H]	6.25181
C(C(N1C(=O)N(C(C2=C([H])C([H])=C([H])C([H])=C2[H])([H])[H])C2(C([H])([H])C([H])([H])N(C(C3=C([H])C(Cl)=C([H])C([H])=C3O[H])([H])[H])C([H])([H])C2([H])[H])C1=O)([H])[H])([H])([H])[H]	6.25181
C(N(C(=O)C(C(C(C(C(C(N(C(=O)C1=C([H])N=C([H])S1)[H])(C1=NC([H])=C(C2=C([H])C3=C(C(=C(C([H])=C3N=C2OC([H])([H])[H])[H])[H])[H])N1[H])[H])([H])[H])([H])[H])([H])[H])([H])[H])([H])[H])[H])([H])([H])[H]	6.24413
C(N(C(=O)C(C(C(C(C(C(N(C(=O)C1=C([H])N=C([H])S1)[H])(C1=NC([H])=C(C2=C([H])C([H])=C(C3=C([H])SC([H])=N3)C([H])=C2[H])N1[H])[H])([H])[H])([H])[H])([H])[H])([H])[H])([H])[H])[H])([H])([H])[H]	6.24413
C(N(C([H])([H])[H])C(=O)N1C([H])=NC(S(=O)(=O)C2=C([H])C([H])=C(Cl)C([H])=C2[H])=N1)([H])([H])[H]	6.24336
C(C1ON=C(N(S(=O)(=O)C2=C([H])C([H])=C(N(C3=C([H])C([H])=NC4=C(C(Cl)=C(C([H])=C34)[H])[H])[H])C([H])=C2[H])[H])C=1[H])([H])([H])[H]	6.24042
C(N1C(=O)N(C2=C([H])C([H])=C([H])C(C(F)(F)F)=C2[H])C2=C1C(=NC1=C([H])C([H])=C(C3=C([H])C([H])=C(S(=O)(=O)C([H])([H])[H])C([H])=C3[H])C([H])=C12)[H])([H])([H])[H]	6.23807
C(N1C([H])=C2C3=C([H])C(Br)=C([H])C([H])=C3N=C2C2=C(C(=C(C([H])=C12)[H])C(F)(F)F)[H])([H])([H])[H]	6.2371
O(N(C(=O)C(C(C(C(C(ON(C(=O)C1=C([H])C([H])=C(F)C([H])=C1[H])[H])([H])[H])([H])[H])([H])[H])([H])[H])([H])[H])[H])[H]	6.23657
C(N1C([H])=C(OC(C2=C([H])C([H])=C([H])C([H])=C2[H])([H])[H])C(=O)C([H])=C1C(N(C(C(C(N(C1=C([H])C([H])=NC2=C(C(Cl)=C(C([H])=C12)[H])[H])[H])([H])[H])([H])[H])([H])[H])[H])([H])[H])([H])([H])[H]	6.23657
C(C(N(C(C([H])([H])[H])([H])[H])C(=O)N1C([H])=NC(S(=O)(=O)C2(C([H])([H])C3(C(C([H])([H])C2(C3([H])[H])[H])([H])[H])[H])[H])=N1)([H])[H])([H])([H])[H]	6.23284
C(N1C([H])=C2C3=C([H])C([H])=C([H])C([H])=C3N=C2C2=C(C(=C(C([H])=C12)[H])[H])[H])([H])([H])[H]	6.23284
C(OC1=C([H])C([H])=C(C2(N([H])C(=N[H])N(C3(C([H])([H])C([H])([H])C([H])([H])C([H])([H])C3([H])[H])[H])C2=O)C2=C([H])C([H])=C([H])C(C3=C([H])C([H])=C([H])N=C3[H])=C2[H])C([H])=C1[H])([H])([H])[H]	6.22548
C(C(C([H])([H])[H])(C([H])([H])[H])N(C(=O)N(C(C(=O)N(O[H])[H])(C1=C([H])C([H])=C(N2C([H])=C([H])C([H])=N2)C([H])=C1[H])[H])[H])[H])([H])([H])[H]	6.22403
C(C(=C1C2(C3(C([H])=C(C4(C([H])([H])C56C7=C([H])C([H])=C([H])C([H])=C7N7C8=C9C%10(C%11(C%12=C([H])C([H])=C([H])C([H])=C%12N%10C8=C(C57[H])C5(C(=C(C([H])([H])[H])[H])C([H])([H])N4C6(C5([H])[H])[H])[H])C([H])([H])C([H])([H])N4C(C(C9(C([H])([H])C%114[H])[H])=C(C([H])([H])[H])[H])([H])[H])[H])[H])C(=O)N4C3(C3(C(C([H])([H])N(C3(C2([H])[H])[H])C1([H])[H])([H])[H])C1=C([H])C([H])=C([H])C([H])=C14)[H])[H…	6.22185
C(N(C(C1=C([H])C([H])=C(Cl)C([H])=C1[H])([H])[H])C(=O)N1C([H])=NC(S(=O)(=O)C2(C([H])([H])C3(C(C([H])([H])C2(C3([H])[H])[H])([H])[H])[H])[H])=N1)([H])([H])[H]	6.2204
C(C(C([H])([H])[H])(C(C(N1C(=O)N(C(C(C(C2=C([H])C([H])=NC([H])=C2[H])([H])[H])([H])[H])([H])[H])C(=O)C21C([H])([H])C([H])([H])N(C(C1=C([H])C(Cl)=C([H])C([H])=C1O[H])([H])[H])C([H])([H])C2([H])[H])([H])[H])([H])[H])[H])([H])([H])[H]	6.21467
C(OC1=C([H])C([H])=C(C2(N([H])C(=N[H])N(C3(C([H])([H])C([H])([H])C([H])([H])C3([H])[H])[H])C2=O)C2=C([H])C([H])=C(OC([H])([H])[H])C([H])=C2[H])C([H])=C1[H])([H])([H])[H]	6.21396
C(C(=O)N(C(C(=O)N(O[H])[H])(C1=C([H])C([H])=C(N2C([H])=C([H])C([H])=N2)C([H])=C1[H])[H])[H])([H])([H])[H]	6.20831
O(N(C(=O)C(C(C(C(C(ON(C(=O)C1OC([H])=C([H])C=1[H])[H])([H])[H])([H])[H])([H])[H])([H])[H])([H])[H])[H])[H]	6.20761
O=C(N1C([H])([H])C([H])([H])C([H])([H])C([H])([H])C1([H])[H])N1C([H])=NC(S(=O)(=O)C2(C([H])([H])C3(C(C([H])([H])C2(C3([H])[H])[H])([H])[H])[H])[H])=N1	6.20343
C(C(C(N(C1=C2C(C(C(C([H])([H])C2=NC2=C(C(=C(C([H])=C12)[H])[H])[H])([H])[H])([H])[H])([H])[H])[H])([H])[H])([H])[H])(C(C(N(C1=C2C(C(C(C([H])([H])C2=NC2=C(C(=C(C([H])=C12)[H])[H])[H])([H])[H])([H])[H])([H])[H])[H])([H])[H])([H])[H])([H])[H]	6.20066
C(N(C(=O)C(C(C(C(C(C(N(C(=O)C1=C([H])N=C([H])S1)[H])(C1=NC([H])=C(C2=C([H])C([H])=C3N(N=C([H])C3=C2[H])[H])N1[H])[H])([H])[H])([H])[H])([H])[H])([H])[H])([H])[H])[H])([H])([H])[H]	6.20066
C(C(C([H])([H])[H])(C([H])([H])[H])OC(=O)N(C(C(=O)N(O[H])[H])(C1=C([H])C([H])=C(C2=C([H])C([H])=C([H])C([H])=C2F)C([H])=C1[H])[H])[H])([H])([H])[H]	6.1986
N(=C1N([H])C(C2=C([H])C([H])=C([H])C([H])=C2[H])(C2=C([H])C([H])=C([H])C(OC(C3=C([H])C([H])=C([H])C([H])=C3[H])([H])[H])=C2[H])C(=O)N1C1(C([H])([H])C([H])([H])C([H])([H])C([H])([H])C1([H])[H])[H])[H]	6.19314
S=C(N(C(C(C(N(C(C(C(C(C(C(C(N(C(C(C(N(C(=S)N(C(C1=C([H])C([H])=C([H])C([H])=C1[H])(C1=C([H])C([H])=C([H])C([H])=C1[H])[H])[H])[H])([H])[H])([H])[H])([H])[H])[H])([H])[H])([H])[H])([H])[H])([H])[H])([H])[H])([H])[H])([H])[H])[H])([H])[H])([H])[H])([H])[H])[H])N(C(C1=C([H])C([H])=C([H])C([H])=C1[H])(C1=C([H])C([H])=C([H])C([H])=C1[H])[H])[H]	6.19314
O=C(N(C(C(C(N(C(C(C(N(C(C(C(N(C(=O)N(C(C(C(C1=C([H])C([H])=C([H])C([H])=C1[H])(C1=C([H])C([H])=C([H])C([H])=C1[H])[H])([H])[H])([H])[H])[H])[H])([H])[H])([H])[H])([H])[H])[H])([H])[H])([H])[H])([H])[H])[H])([H])[H])([H])[H])([H])[H])[H])N(C(C(C(C1=C([H])C([H])=C([H])C([H])=C1[H])(C1=C([H])C([H])=C([H])C([H])=C1[H])[H])([H])[H])([H])[H])[H]	6.18509
ClC1=C([H])C([H])=C(N=C(N(C(C(C(C(N(C2=C([H])C([H])=NC3=C(C(Cl)=C(C([H])=C23)[H])[H])[H])([H])[H])([H])[H])([H])[H])([H])[H])[H])N(C2=C([H])C([H])=C([H])C([H])=C2OC2=C([H])C(Cl)=C([H])C([H])=C2Cl)[H])C([H])=C1[H]	6.18475
C(C(N(C(C([H])([H])[H])([H])[H])C(C(N(C1=C([H])C(Cl)=C([H])C2=NC3C4=C(C(=C(C([H])=C4N(C(C(N4C([H])([H])C([H])([H])C([H])([H])C4([H])[H])([H])[H])([H])[H])C=3C([H])=C12)[H])[H])[H])[H])([H])[H])([H])[H])([H])[H])([H])([H])[H]	6.1831
O=C(N(C(C(C(N(C(C(C(C(N(C(C(C(N(C(=O)N(C(C(C(C1=C([H])C([H])=C([H])C([H])=C1[H])(C1=C([H])C([H])=C([H])C([H])=C1[H])[H])([H])[H])([H])[H])[H])[H])([H])[H])([H])[H])([H])[H])[H])([H])[H])([H])[H])([H])[H])([H])[H])[H])([H])[H])([H])[H])([H])[H])[H])N(C(C(C(C1=C([H])C([H])=C([H])C([H])=C1[H])(C1=C([H])C([H])=C([H])C([H])=C1[H])[H])([H])[H])([H])[H])[H]	6.18243
N(C1(C([H])([H])C([H])([H])C(N(C2C([H])=C([H])C3=NC(=C(C4=C([H])N=C(N(C5=C([H])C([H])=C([H])N=C5[H])[H])N=C4[H])N3N=2)[H])[H])([H])C([H])([H])C1([H])[H])[H])([H])[H]	6.18046
ClC1=C([H])C([H])=C2C(C3=NC4=C(C(Cl)=C(C(N(C(C(C(N5C([H])([H])C([H])([H])C([H])([H])C([H])([H])C5([H])[H])([H])[H])([H])[H])([H])[H])[H])=C4C([H])=C3N2C(C(N2C([H])([H])C([H])([H])C([H])([H])C2([H])[H])([H])[H])([H])[H])[H])[H])=C1[H]	6.18046
C(N(C(C(C(N(C1=C([H])C([H])=NC2=C(C(Cl)=C(C([H])=C12)[H])[H])[H])([H])[H])([H])[H])([H])[H])C(C1=C([H])C(=O)C(OC(C2=C([H])C([H])=C([H])C([H])=C2[H])([H])[H])=C([H])N1C1(C([H])([H])C1([H])[H])[H])([H])[H])([H])([H])[H]	6.17393
C(C(OC(=O)C1=C([H])N([H])C2=C(C(=C(OC(C3=C([H])C([H])=C(OC(F)(F)F)C([H])=C3[H])([H])[H])C([H])=C2C1=O)[H])[H])([H])[H])([H])([H])[H]	6.17082
C(C(C([H])([H])[H])(C([H])([H])[H])OC(=O)N(C(C(=O)N(O[H])[H])(C1=C([H])C([H])=C([H])C(C(=NO[H])N([H])[H])=C1[H])[H])[H])([H])([H])[H]	6.16813
C(C(N(C(C([H])([H])[H])([H])[H])C(C1=C([H])C(N(C2=C([H])C([H])=NC([H])=C2[H])[H])=C([H])C([H])=C1O[H])([H])[H])([H])[H])([H])([H])[H]	6.16749
O=C(N(C(C(C(N(C(C(C(C(N(C(C(C(N(C(=O)N(C(C1=C([H])C([H])=C([H])C([H])=C1[H])(C1=C([H])C([H])=C([H])C([H])=C1[H])[H])[H])[H])([H])[H])([H])[H])([H])[H])[H])([H])[H])([H])[H])([H])[H])([H])[H])[H])([H])[H])([H])[H])([H])[H])[H])N(C(C1=C([H])C([H])=C([H])C([H])=C1[H])(C1=C([H])C([H])=C([H])C([H])=C1[H])[H])[H]	6.16052
C(OC1=C([H])C([H])=C(C2(N([H])C(=N[H])N(C3(C([H])([H])C([H])([H])N(C([H])([H])[H])C([H])([H])C3([H])[H])[H])C2=O)C2=C([H])C([H])=C(OC([H])([H])[H])C([H])=C2[H])C([H])=C1[H])([H])([H])[H]	6.15677
O(N(C(=O)C(N(C(=O)C1=C([H])C([H])=C(F)C([H])=C1[H])[H])(C1=C([H])C([H])=C(N2C([H])=C([H])C([H])=N2)C([H])=C1[H])[H])[H])[H]	6.15304
C(OC1=C([H])C([H])=C(C2(N([H])C(=N[H])N(C3(C([H])([H])C([H])([H])C3([H])[H])[H])C2=O)C2=C([H])C([H])=C(OC([H])([H])[H])C([H])=C2[H])C([H])=C1[H])([H])([H])[H]	6.14146
N(=C1N([H])C(C2=C([H])C([H])=C([H])C(C3=C([H])C([H])=C([H])N=C3[H])=C2[H])(C2=C([H])C([H])=C([H])C(C3=C([H])C([H])=C([H])N=C3[H])=C2[H])C(=O)N1C1(C([H])([H])C([H])([H])C([H])([H])C([H])([H])C1([H])[H])[H])[H]	6.13966
C(N(C(C1=C([H])C([H])=C([H])C([H])=C1Cl)([H])[H])C(=O)N1C([H])=NC(S(=O)(=O)C2(C([H])([H])C3(C(C([H])([H])C2(C3([H])[H])[H])([H])[H])[H])[H])=N1)([H])([H])[H]	6.13966
O(N(C(=O)C(C(C(C(C(ON(C(=O)C1=C([H])C([H])=C([H])C([H])=C1F)[H])([H])[H])([H])[H])([H])[H])([H])[H])([H])[H])[H])[H]	6.13668
N(C1(C([H])([H])C([H])([H])C(N(C2C([H])=C([H])C3=NC(=C(C4=C([H])N=C(N(C(C5=C([H])C([H])=C([H])N=C5[H])([H])[H])[H])N=C4[H])N3N=2)[H])[H])([H])C([H])([H])C1([H])[H])[H])([H])[H]	6.13668
O(C1=C(C(=O)N(C2=C([H])C([H])=C(Br)C([H])=C2[H])[H])C(=O)OC(C2=C([H])C([H])=C([H])C([H])=C2[H])=C1[H])[H]	6.12494
N(=C1N([H])C(C2=C([H])C([H])=C([H])C([H])=C2[H])(C2=C([H])C([H])=C([H])C(C3=C([H])C([H])=C([H])N=C3[H])=C2[H])C(=O)N1C1(C([H])([H])C([H])([H])C([H])([H])C([H])([H])C1([H])[H])[H])[H]	6.12494
O(C1=C(C(=O)C(=C(C2=C([H])C([H])=C([H])C([H])=C2[H])[H])[H])C(=O)OC2=C(C(=C(C([H])=C12)[H])[H])[H])[H]	6.12142
C(N1C([H])=C2C3=C([H])C(Br)=C([H])C([H])=C3N=C2C2=C(C(Cl)=C(C(F)=C12)[H])[H])([H])([H])[H]	6.12045
C(C(N1C(=O)N(C(C(C(C([H])([H])[H])(C([H])([H])[H])[H])([H])[H])([H])[H])C2(C([H])([H])C([H])([H])N(C(C3=C([H])C(O[H])=C([H])C(Cl)=C3[H])([H])[H])C([H])([H])C2([H])[H])C1=O)([H])[H])([H])([H])[H]	6.11919
O(C1=C([H])C([H])=C(N(C(=O)C2=C(N3C([H])([H])C([H])([H])C([H])([H])C([H])([H])C3([H])[H])C([H])=C(C3=C([H])C([H])=C([H])C([H])=C3[H])OC2=O)[H])C([H])=C1[H])[H]	6.11634
C(OC1=C([H])C([H])=C([H])C(C2(N([H])C(=N[H])N(C3(C([H])([H])C([H])([H])C([H])([H])C([H])([H])C3([H])[H])[H])C2=O)C2=C([H])C([H])=C([H])C(OC([H])([H])[H])=C2[H])=C1[H])([H])([H])[H]	6.11464
C(N1C([H])([H])C([H])([H])C(C(C2C([H])=C([H])C3=NC(=C(C4=C([H])N=C(N(C5=NC([H])=C([H])C([H])=C5F)[H])N=C4[H])N3N=2)[H])([H])[H])([H])C([H])([H])C1([H])[H])([H])([H])[H]	6.11351
C(N1C([H])=C(N(C(=O)C2=C([H])C(N(C(=O)C3=C([H])C([H])=C(C(=C(C4=C([H])C([H])=NC([H])=C4[H])[H])[H])C([H])=C3[H])[H])=C([H])N2C([H])([H])[H])[H])C([H])=C1C(=O)N(C(C(N1C([H])([H])C([H])([H])OC([H])([H])C1([H])[H])([H])[H])([H])[H])[H])([H])([H])[H]	6.10791
O(C1=C([H])C([H])=C(C2=C([H])C([H])=C3N=C(C4N([H])C(=O)N(C5=C([H])C([H])=C([H])C(C(F)(F)F)=C5[H])C=4C3=C2[H])[H])C([H])=C1[H])[H]	6.10735
C(C(C([H])([H])[H])(C([H])([H])[H])OC(=O)N(C(C(=O)N(O[H])[H])(C1=C([H])C([H])=C(N2C([H])=C([H])C([H])=N2)C([H])=C1[H])[H])[H])([H])([H])[H]	6.10624
C(OC1=C([H])C([H])=C([H])C(C2(N([H])C(=N[H])N(C3(C([H])([H])C([H])([H])C([H])([H])C([H])([H])C3([H])[H])[H])C2=O)C2=C([H])C([H])=C([H])C(C3=C([H])C([H])=C([H])N=C3[H])=C2[H])=C1[H])([H])([H])[H]	6.10403
C(OC1=C([H])C([H])=C2N=C(C(=C(C(OC(C3=C([H])N(C(C4=C([H])C([H])=C([H])C([H])=C4[H])([H])[H])N=N3)([H])[H])(C3(C([H])([H])C4(C(C([H])([H])N3C(C4(C(=C([H])[H])[H])[H])([H])[H])([H])[H])[H])[H])[H])C2=C1[H])[H])[H])([H])([H])[H]	6.10237
O=C(N(C(C(C(N(C(C(C(C(C(N(C(C(C(N(C(=O)N(C(C1=C([H])C([H])=C([H])C([H])=C1[H])([H])[H])[H])[H])([H])[H])([H])[H])([H])[H])[H])([H])[H])([H])[H])([H])[H])([H])[H])([H])[H])[H])([H])[H])([H])[H])([H])[H])[H])N(C(C1=C([H])C([H])=C([H])C([H])=C1[H])([H])[H])[H]	6.10073
C(C1(C([H])([H])C(C([H])([H])[H])([H])C(C2=C(O[H])C([H])=C([H])N(O[H])C2=O)([H])C(C([H])([H])[H])(C(=C([H])[H])[H])C1([H])[H])[H])([H])([H])[H]	6.09691
C(N1C([H])([H])C([H])([H])N(C2C([H])=C([H])C3=NC(=C(C4=C([H])N=C(N(C5=NC([H])=C([H])C([H])=C5F)[H])N=C4[H])N3N=2)[H])C([H])([H])C1([H])[H])([H])([H])[H]	6.09691
C(N1C([H])([H])C([H])([H])N(C(C(N(C2=NC3=C(C(=C(Cl)C([H])=C3C3C4=C([H])C([H])=C([H])C([H])=C4C(=NO[H])C2=3)[H])[H])[H])([H])[H])([H])[H])C([H])([H])C1([H])[H])([H])([H])[H]	6.08725
C(N1C(=O)N(C2(C([H])([H])C([H])([H])C([H])([H])C([H])([H])C2([H])[H])[H])C2=C1C(=NC1=C([H])C([H])=C(C3=C([H])C([H])=C(N([H])[H])N=C3[H])C([H])=C12)[H])([H])([H])[H]	6.07988
C(C(C([H])([H])[H])(C(C(N1C(=O)N(C(C2=C([H])C([H])=C([H])N=C2[H])([H])[H])C(=O)C21C([H])([H])C([H])([H])N(C(C1=C([H])C(Cl)=C([H])C([H])=C1O[H])([H])[H])C([H])([H])C2([H])[H])([H])[H])([H])[H])[H])([H])([H])[H]	6.07572
C(OC1=C([H])C([H])=C(C(N(C(C([H])([H])[H])(C([H])([H])[H])[H])C(=O)N2C([H])=NC(S(=O)(=O)C3(C([H])([H])C4(C(C([H])([H])C3(C4([H])[H])[H])([H])[H])[H])[H])=N2)([H])[H])C([H])=C1[H])([H])([H])[H]	6.07572
O(N=C1C2=C(C3=C([H])C(Cl)=C([H])C([H])=C3N=C2N(C(C(N2C([H])([H])C([H])([H])C([H])([H])C([H])([H])C2([H])[H])([H])[H])([H])[H])[H])C2=C(C(=C(C([H])=C12)[H])[H])[H])[H]	6.07417
S=C(N(C(C(C(N(C(C(C(C(C(C(N(C(C(C(N(C(=S)N(C1=C([H])C([H])=C([H])C([H])=C1[H])[H])[H])([H])[H])([H])[H])([H])[H])[H])([H])[H])([H])[H])([H])[H])([H])[H])([H])[H])([H])[H])[H])([H])[H])([H])[H])([H])[H])[H])N(C1=C([H])C([H])=C([H])C([H])=C1[H])[H]	6.07263
C(OC1=C([H])C([H])=C(C2(N([H])C(=N[H])N(C(C3=C([H])C([H])=C([H])C([H])=C3[H])([H])[H])C2=O)C2=C([H])C([H])=C(OC([H])([H])[H])C([H])=C2[H])C([H])=C1[H])([H])([H])[H]	6.06803
C(C1=C([H])C([H])=C(N(C(=O)C2=C(N3C([H])([H])C([H])([H])C([H])([H])C([H])([H])C3([H])[H])C([H])=C(C3=C([H])C([H])=C([H])C([H])=C3[H])OC2=O)[H])C([H])=C1[H])([H])([H])[H]	6.06601
C(N1C(=O)N(C2(C([H])([H])C2([H])[H])[H])C2=C1C(=NC1=C([H])C([H])=C(C3=C([H])C([H])=C(N([H])[H])N=C3[H])C([H])=C12)[H])([H])([H])[H]	6.06298
C(OC1=C([H])C([H])=C([H])C(C(=C(C2=C([H])C([H])=C([H])C(C(=O)N(C3C([H])=C(C(=O)N(C4=NC(C(=O)N(C(C(C(N(C([H])([H])[H])C([H])([H])[H])([H])[H])([H])[H])([H])[H])[H])=C(C(C(C(C([H])([H])[H])(C([H])([H])[H])[H])([H])[H])([H])[H])S4)[H])N(C([H])([H])[H])C=3[H])[H])=C2[H])[H])[H])=C1[H])([H])([H])[H]	6.06148
O(C(C(N(C1=C([H])C([H])=C(Br)C([H])=C1[H])[H])([H])[H])(C1=C([H])C([H])=C(Cl)C([H])=C1[H])C1N=NN(C(C2=C([H])C([H])=C([H])C([H])=C2[H])([H])[H])C=1C1=C([H])C([H])=C(Br)C([H])=C1[H])[H]	6.06048
C(C(N(C(=O)C1C([H])=NC(OC2=C([H])C([H])=C3C(OB(O[H])C3=C2[H])([H])[H])=C([H])N=1)[H])([H])[H])([H])([H])[H]	6.06048
FC(F)(F)C1=C([H])C([H])=C([H])C(N2C(=O)N([H])C3=C(N=C4C([H])=C([H])C(C5=C([H])C([H])=C([H])C(C#N)=C5[H])=C([H])C4=C23)[H])=C1[H]	6.05849
O(N(C(C(C(P(=O)(O[H])O[H])([H])[H])([H])[H])([H])[H])C(=O)[H])[H]	6.05552
C(C(N1C(=O)N(C(C(C(C([H])([H])[H])(C([H])([H])[H])[H])([H])[H])([H])[H])C2(C([H])([H])C([H])([H])N(C(C3=C([H])C(C([H])([H])[H])=C([H])C([H])=C3O[H])([H])[H])C([H])([H])C2([H])[H])C1=O)([H])[H])([H])([H])[H]	6.05552
C(C(N(C(C([H])([H])[H])([H])[H])C(=O)C(C(C([H])([H])[H])(C([H])([H])[H])[H])(N1C([H])=C(C(OC(C2(C([H])([H])C3(C(C([H])([H])N2C(C3(C(=C([H])[H])[H])[H])([H])[H])([H])[H])[H])[H])(C2=C([H])C([H])=NC3=C(C(=C(OC([H])([H])[H])C([H])=C23)[H])[H])[H])([H])[H])N=N1)[H])([H])[H])([H])([H])[H]	6.05552
C(C(OC(=O)C1=C([H])N(C2(C([H])([H])C2([H])[H])[H])C2=C(C(N3C([H])([H])C([H])([H])N([H])C([H])([H])C3([H])[H])=C(F)C([H])=C2C1=O)[H])([H])[H])([H])([H])[H]	6.05061
C(OC1=C([H])C([H])=C2N=C(C(=C(C(OC(C3=C([H])N(C(C(C(C4=C([H])C([H])=C([H])C([H])=C4[H])([H])[H])([H])[H])([H])[H])N=N3)([H])[H])(C3(C([H])([H])C4(C(C([H])([H])N3C(C4(C(=C([H])[H])[H])[H])([H])[H])([H])[H])[H])[H])[H])C2=C1[H])[H])[H])([H])([H])[H]	6.05061
O(C1=C(C(=O)N(C2=C([H])C([H])=C(F)C([H])=C2[H])[H])C(=O)OC(C2=C([H])C([H])=C([H])C([H])=C2[H])=C1[H])[H]	6.04576
C(C(C([H])([H])[H])(C(C(N(C(=O)C(C(C(C([H])([H])[H])(C([H])([H])[H])[H])([H])[H])(N(C(=O)N1C([H])([H])C([H])([H])OC([H])([H])C1([H])[H])[H])[H])[H])(C(=O)N(C(C(=O)N1C([H])([H])C([H])([H])C([H])([H])C1(C(OC1=C([H])C([H])=C(F)C([H])=C1[H])([H])[H])[H])(C1=C([H])C([H])=C([H])C([H])=C1[H])[H])[H])[H])([H])[H])[H])([H])([H])[H]	6.04576
C(C(C(C(C1=C([H])C([H])=C(C2=C([H])C([H])=C3C(=O)N(C(C4(C([H])([H])C([H])([H])C(C5=C([H])C([H])=C([H])C([H])=C5[H])([H])O4)[H])([H])[H])C(=NC3=C2[H])N([H])[H])C([H])=C1[H])([H])[H])([H])[H])([H])[H])([H])([H])[H]	6.04576
C(N(C(=O)C(C(C(C(C(C(N(C(=O)C1=C([H])N=C([H])S1)[H])(C1=NC([H])=C(C2=C([H])C([H])=C(N3C([H])=C([H])C([H])=N3)C([H])=C2[H])N1[H])[H])([H])[H])([H])[H])([H])[H])([H])[H])([H])[H])[H])([H])([H])[H]	6.04576
C(OC1=C([H])C([H])=C2N=C(C(=C(C(OC(C3=C([H])N(C4=C([H])C([H])=C(Cl)C([H])=C4[H])N=N3)([H])[H])(C3(C([H])([H])C4(C(C([H])([H])N3C(C4(C(=C([H])[H])[H])[H])([H])[H])([H])[H])[H])[H])[H])C2=C1[H])[H])[H])([H])([H])[H]	6.04576
C(C1(C(C(C(=O)N(C(C(C(C(N(C(=O)C(C(C2(C([H])([H])[H])OOC3(C([H])([H])C([H])([H])C([H])([H])C([H])([H])C3([H])[H])OO2)([H])[H])([H])[H])[H])([H])[H])([H])[H])([H])[H])([H])[H])[H])([H])[H])([H])[H])OOC2(C([H])([H])C([H])([H])C([H])([H])C([H])([H])C2([H])[H])OO1)([H])([H])[H]	6.04182
C(OC1=C([H])C([H])=C([H])C(C2(N([H])C(=N[H])N(C3(C([H])([H])C([H])([H])C([H])([H])C([H])([H])C3([H])[H])[H])C2=O)C2=C([H])C([H])=C([H])C([H])=C2[H])=C1[H])([H])([H])[H]	6.03763
C(C1(C(C(C(=O)N(C(C(N(C(=O)C(C(C2(C([H])([H])[H])OOC3(C([H])([H])C([H])([H])C([H])([H])C([H])([H])C3([H])[H])OO2)([H])[H])([H])[H])[H])([H])[H])([H])[H])[H])([H])[H])([H])[H])OOC2(C([H])([H])C([H])([H])C([H])([H])C([H])([H])C2([H])[H])OO1)([H])([H])[H]	6.02794
C(C(N1C(=O)N(C(C(C(C([H])([H])[H])(C([H])([H])[H])[H])([H])[H])([H])[H])C2(C([H])([H])C([H])([H])N(C(C3=C([H])C([H])=C(OC([H])([H])[H])C([H])=C3O[H])([H])[H])C([H])([H])C2([H])[H])C1=O)([H])[H])([H])([H])[H]	6.02687
N(S(=O)(=O)C1=C([H])C([H])=C(C2=C([H])C([H])=C3N=C(C4N([H])C(=O)N(C5=C([H])C([H])=C([H])C(C(F)(F)F)=C5[H])C=4C3=C2[H])[H])C([H])=C1[H])([H])[H]	6.02319
C(N(C([H])([H])[H])C(=O)C1C([H])=NC(OC2=C([H])C([H])=C3C(OB(O[H])C3=C2[H])([H])[H])=C([H])N=1)([H])([H])[H]	6.01773
C(N1C([H])=C(C2=C([H])C([H])=C(C(N(C(=O)OC(C([H])([H])[H])(C([H])([H])[H])C([H])([H])[H])[H])(C(=O)N(O[H])[H])[H])C([H])=C2[H])C([H])=N1)([H])([H])[H]	6.00966
C(OC1=C([H])C([H])=C2N=C(C(=C(C(OC(C3=C([H])N(C4=C([H])C([H])=C([H])C([H])=C4C#N)N=N3)([H])[H])(C3(C([H])([H])C4(C(C([H])([H])N3C(C4(C(=C([H])[H])[H])[H])([H])[H])([H])[H])[H])[H])[H])C2=C1[H])[H])[H])([H])([H])[H]	6
C(OC1=C([H])C([H])=C(C(N(C2(C([H])([H])C2([H])[H])[H])C(=O)N2C([H])=NC(S(=O)(=O)C3(C([H])([H])C4(C(C([H])([H])C3(C4([H])[H])[H])([H])[H])[H])[H])=N2)([H])[H])C([H])=C1[H])([H])([H])[H]	5.99012
C(N1C([H])([H])C([H])([H])N(C(C(N(C2=NC3=C(C(=C(Cl)C([H])=C3C3C4=C([H])C([H])=C([H])C([H])=C4C(=O)C2=3)[H])[H])[H])([H])[H])([H])[H])C([H])([H])C1([H])[H])([H])([H])[H]	5.98674
ClC1=C([H])C([H])=C([H])C(C2(N([H])C(=N[H])N(C3(C([H])([H])C([H])([H])C([H])([H])C([H])([H])C3([H])[H])[H])C2=O)C2=C([H])C([H])=C([H])C(Cl)=C2[H])=C1[H]	5.97469
ClC1=C([H])C([H])=C(C2(N([H])C(=N[H])N(C3(C([H])([H])C([H])([H])C([H])([H])C([H])([H])C3([H])[H])[H])C2=O)C2=C([H])C([H])=C(Cl)C([H])=C2[H])C([H])=C1[H]	5.97062
S=C(N(C(C(C(N(C(C(C(N(C(C(C(N(C(=S)N(C(C1=C([H])C([H])=C([H])C([H])=C1[H])(C1=C([H])C([H])=C([H])C([H])=C1[H])[H])[H])[H])([H])[H])([H])[H])([H])[H])[H])([H])[H])([H])[H])([H])[H])[H])([H])[H])([H])[H])([H])[H])[H])N(C(C1=C([H])C([H])=C([H])C([H])=C1[H])(C1=C([H])C([H])=C([H])C([H])=C1[H])[H])[H]	5.96617
O(B1OC([H])([H])C2=C(C(=C(OC3=C([H])C([H])=C(C(=O)O[H])C([H])=C3[H])C([H])=C12)[H])[H])[H]	5.96257
O(C(C(N(C1=C([H])C([H])=C(Br)C([H])=C1[H])[H])([H])[H])(C1=C([H])C([H])=C(Cl)C([H])=C1[H])C1N=NN(C(C2=C([H])C([H])=C([H])C([H])=C2[H])([H])[H])C=1C1=C([H])C([H])=C(F)C([H])=C1[H])[H]	5.95861
O(N1C(=O)C(C2=C([H])C([H])=C([H])C3=C(C(=C(C([H])=C23)[H])[H])[H])=C([H])C2=C(C(F)=C(C([H])=C12)[H])[H])[H]	5.95861
C(C(OC1=C([H])C(C(=NN=C(N([H])[H])C(C(O[H])(C2=C([H])C([H])=C3C(=C(C(=C([H])C3=C2[H])[H])[H])[H])[H])([H])[H])[H])=C([H])C([H])=C1O[H])([H])[H])([H])([H])[H]	5.95861
C(C(N1C(=O)N(C(C(C(C([H])([H])[H])(C([H])([H])[H])[H])([H])[H])([H])[H])C2(C([H])([H])C([H])([H])N(C(C3=C([H])C([H])=C([H])C([H])=C3O[H])([H])[H])C([H])([H])C2([H])[H])C1=O)([H])[H])([H])([H])[H]	5.95861
C(C(C(C([H])([H])[H])(C(N1C(=O)C2=C(C(=C(C([H])=C2C1=O)[H])[H])[H])(C(=O)N1C([H])([H])C([H])([H])N(C(=O)C(C(C([H])([H])[H])(C(C([H])([H])[H])([H])[H])[H])(N2C(=O)C3=C(C(=C(C([H])=C3C2=O)[H])[H])[H])[H])C([H])([H])C1([H])[H])[H])[H])([H])[H])([H])([H])[H]	5.95861
C(C(N1C(=O)N(C(C(C(C([H])([H])[H])(C([H])([H])[H])[H])([H])[H])([H])[H])C2(C([H])([H])C([H])([H])N(C(C3=C([H])C([H])=C([H])C(Cl)=C3O[H])([H])[H])C([H])([H])C2([H])[H])C1=O)([H])[H])([H])([H])[H]	5.95861
C(C(=C1C2(C3(C(O[H])([H])C4([H])C(C5(C6(C([H])([H])C7(N(C(C([H])([H])C87C5(N(C4=O)C4=C([H])C([H])=C([H])C([H])=C48)[H])([H])[H])C(C6=C(C([H])([H])[H])[H])([H])[H])[H])[H])[H])([H])N4C3(C3(C(C([H])([H])N(C3(C2([H])[H])[H])C1([H])[H])([H])[H])C1=C([H])C([H])=C([H])C([H])=C14)[H])[H])[H])[H])([H])([H])[H]	5.95861
C(C(C(C(C(C1=C([H])C([H])=C(C2=C([H])C([H])=C3C(=O)N(C(C4(C([H])([H])C([H])([H])C(C5=C([H])C([H])=C([H])C([H])=C5[H])([H])O4)[H])([H])[H])C(=NC3=C2[H])N([H])[H])C([H])=C1[H])([H])[H])([H])[H])([H])[H])([H])[H])([H])([H])[H]	5.95861
C(S(=O)(=O)C1=C([H])C([H])=C(C2=C([H])C([H])=C3N=C(C4N([H])C(=O)N(C5=C([H])C([H])=C([H])C(C(F)(F)F)=C5[H])C=4C3=C2[H])[H])C([H])=C1[H])([H])([H])[H]	5.95468
C(C1=C([H])C([H])=C([H])C([H])=C1C(=O)N(OC(C(C(C(C(C(=O)N(O[H])[H])([H])[H])([H])[H])([H])[H])([H])[H])([H])[H])[H])([H])([H])[H]	5.95078
C(C(C(N1C(=N[H])N([H])C(C2=C([H])C([H])=C(OC([H])([H])[H])C([H])=C2[H])(C2=C([H])C([H])=C(OC([H])([H])[H])C([H])=C2[H])C1=O)([H])[H])([H])[H])([H])([H])[H]	5.9431
C(C(=O)OC(C1(OC(C(C(=O)C(=C(C2=C([H])C([H])=C([H])C(N(S(=O)(=O)C3=C([H])C([H])=C(C([H])([H])[H])C([H])=C3[H])[H])=C2[H])[H])[H])([H])[H])([H])C(OC(=O)C([H])([H])[H])([H])C(OC(=O)C([H])([H])[H])([H])C1(OC(=O)C([H])([H])[H])[H])[H])([H])[H])([H])([H])[H]	5.9431
C(C1N=C([H])C([H])=C2C(C([H])([H])[H])=C3N([H])C4C(=C(C(=C([H])C=4C3=C([H])C=12)[H])[H])[H])([H])([H])[H]	5.92082
N(C1=NC2=C(C(=C(C([H])=C2C(=O)N1C(C1(C([H])([H])C([H])([H])C(C2=C([H])C([H])=C([H])C([H])=C2[H])([H])O1)[H])([H])[H])[H])C1=C([H])C([H])=C(C(C(C(C2=C([H])C([H])=C([H])C([H])=C2[H])([H])[H])([H])[H])([H])[H])C([H])=C1[H])[H])([H])[H]	5.92082
ClC1=C([H])C([H])=C([H])C(C(C2=NOC(C3SC4=C(C(=C(C([H])=C4C=3OC3(C([H])([H])C([H])([H])N([H])C([H])([H])C3([H])[H])[H])[H])[H])[H])=N2)([H])[H])=C1[H]	5.91721
C(C1=C([H])C([H])=C(C2(N([H])C(=N[H])N(C3(C([H])([H])C([H])([H])C([H])([H])C([H])([H])C3([H])[H])[H])C2=O)C2=C([H])C([H])=C(C([H])([H])[H])C([H])=C2[H])C([H])=C1[H])([H])([H])[H]	5.89963
C(N(C(C1=C([H])C([H])=C([H])C([H])=C1C(F)(F)F)([H])[H])C(=O)N1C([H])=NC(S(=O)(=O)C2(C([H])([H])C3(C(C([H])([H])C2(C3([H])[H])[H])([H])[H])[H])[H])=N1)([H])([H])[H]	5.8986
FC1=C([H])C([H])=C2C(=C(N([H])C2=C1[H])[H])C(=O)C(SC1=C([H])C([H])=C(Br)C([H])=C1[H])([H])[H]	5.88606
BrC1=C([H])C([H])=C(SC(C(=O)C2=C([H])N([H])C3=C(C(=C(C([H])=C23)[H])[H])[H])([H])[H])C([H])=C1[H]	5.88606
C(OC1=C([H])C([H])=C2N(O[H])C(=O)C(=C([H])C2=C1[H])C1=C([H])C([H])=C([H])C2=C(C(=C(C([H])=C12)[H])[H])[H])([H])([H])[H]	5.88606
C(OC1=C([H])C([H])=C2N(O[H])C(=O)C(=C([H])C2=C1[H])C1=C([H])C([H])=C([H])C([H])=C1C([H])([H])[H])([H])([H])[H]	5.88606
S=C(N(C(C(C(N(C(C(C(N(C(C(C(N(C(=S)N(C(C(C1=C([H])C([H])=C([H])C([H])=C1[H])(C1=C([H])C([H])=C([H])C([H])=C1[H])[H])([H])[H])[H])[H])([H])[H])([H])[H])([H])[H])[H])([H])[H])([H])[H])([H])[H])[H])([H])[H])([H])[H])([H])[H])[H])N(C(C(C1=C([H])C([H])=C([H])C([H])=C1[H])(C1=C([H])C([H])=C([H])C([H])=C1[H])[H])([H])[H])[H]	5.88074
O(C(C(N(C1=C([H])C([H])=C([H])C2=C(C(=C(C([H])=C12)[H])[H])[H])[H])([H])[H])(C1=C([H])C([H])=C(Cl)C([H])=C1[H])C1N=NN(C(C2=C([H])C([H])=C([H])C([H])=C2[H])([H])[H])C=1C1=C([H])C([H])=C(Cl)C([H])=C1[H])[H]	5.87615
N(C1=C([H])C([H])=C(C2=C([H])C([H])=C3N=C(C4N([H])C(=O)N(C5(C([H])([H])C([H])([H])C([H])([H])C([H])([H])C5([H])[H])[H])C=4C3=C2[H])[H])C([H])=N1)([H])[H]	5.86967
C(N1C([H])([H])C([H])([H])C([H])([H])C([H])([H])C1([H])[H])(C1=C([H])C([H])=C(C(N2C([H])([H])C([H])([H])C(C3=C([H])N([H])C4=C(C(=C(C([H])=C34)[H])[H])[H])([H])C([H])([H])C2([H])[H])([H])[H])C([H])=C1[H])([H])[H]	5.86967
C(C(N(C(=S)N(C(C(C(N(C(C(C(C(C(C(N(C(C(C(N(C(=S)N(C(C([H])([H])[H])([H])[H])[H])[H])([H])[H])([H])[H])([H])[H])[H])([H])[H])([H])[H])([H])[H])([H])[H])([H])[H])([H])[H])[H])([H])[H])([H])[H])([H])[H])[H])[H])([H])[H])([H])([H])[H]	5.8687
BrC1=C([H])C([H])=C([H])C([H])=C1C(=O)N(C1=NC(C2=C([H])C([H])=C([H])C([H])=N2)=C([H])S1)[H]	5.86646
C(C(C([H])([H])[H])(C1=C([H])C([H])=C2C(C(C(C3(C(C([H])([H])[H])(C(N4C(=O)C5=C(C(=C(C([H])=C5C4=O)[H])[H])[H])([H])[H])C([H])([H])C([H])([H])C([H])([H])C32C([H])([H])[H])[H])([H])[H])([H])[H])=C1[H])[H])([H])([H])[H]	5.86646
C(C(=O)OC1(C([H])([H])OC(C(C(=O)C(=C(C2=C([H])C([H])=C([H])C(N(S(=O)(=O)C3=C([H])C([H])=C(C([H])([H])[H])C([H])=C3[H])[H])=C2[H])[H])[H])([H])[H])([H])C(OC(=O)C([H])([H])[H])([H])C1(OC(=O)C([H])([H])[H])[H])[H])([H])([H])[H]	5.85699
ClC1=C([H])C([H])=C(SC(C(=O)C2=C([H])N([H])C3=C(C(=C(C([H])=C23)[H])[H])[H])([H])[H])C([H])=C1[H]	5.85387
O(N1C(=O)C(C2=C([H])C([H])=C([H])C3=C(C(=C(C([H])=C23)[H])[H])[H])=C([H])C2=C(F)C(=C(C([H])=C12)[H])[H])[H]	5.85387
C(C(N1C(=O)N(C(C(C(C([H])([H])[H])(C([H])([H])[H])[H])([H])[H])([H])[H])C2(C([H])([H])C([H])([H])N(C(C3=C([H])C(F)=C([H])C([H])=C3O[H])([H])[H])C([H])([H])C2([H])[H])C1=O)([H])[H])([H])([H])[H]	5.85387
O(C1=C([H])C([H])=C(N(C2=C([H])C([H])=NC3=C(C(Cl)=C(C([H])=C23)[H])[H])[H])C([H])=C1[H])[H]	5.85387
C(C(C([H])([H])[H])(C(C(C1SC(N(C(=O)C2=C([H])C(N(C(=O)C3=C([H])C4=C(C(=C(C([H])=C4C([H])=N3)[H])[H])[H])[H])=C([H])N2C([H])([H])[H])[H])=NC=1C(=O)N(C(C(C(N(C([H])([H])[H])C([H])([H])[H])([H])[H])([H])[H])([H])[H])[H])([H])[H])([H])[H])[H])([H])([H])[H]	5.85109
C(OC1=C([H])C(C(C(OC(=O)C2SC3=C(C(=C(C([H])=C3C=2OC2(C([H])([H])C([H])([H])N([H])C([H])([H])C2([H])[H])[H])[H])[H])[H])([H])[H])([H])[H])=C([H])C(OC([H])([H])[H])=C1[H])([H])([H])[H]	5.85078
C(C1=C([H])C([H])=C(N(C(=O)C2=C(O[H])C([H])=C(C3=C([H])C([H])=C([H])C([H])=C3[H])OC2=O)[H])C([H])=C1[H])([H])([H])[H]	5.84771
S=C(N(C(C(C(N(C(C(C(N(C(C(C(N(C(=S)N(C(C(C(C1=C([H])C([H])=C([H])C([H])=C1[H])(C1=C([H])C([H])=C([H])C([H])=C1[H])[H])([H])[H])([H])[H])[H])[H])([H])[H])([H])[H])([H])[H])[H])([H])[H])([H])[H])([H])[H])[H])([H])[H])([H])[H])([H])[H])[H])N(C(C(C(C1=C([H])C([H])=C([H])C([H])=C1[H])(C1=C([H])C([H])=C([H])C([H])=C1[H])[H])([H])[H])([H])[H])[H]	5.84345
O=C(N1C([H])([H])C([H])([H])C([H])([H])C1([H])[H])N1C([H])=NC(SC(C2=C([H])C([H])=C([H])C([H])=C2[H])([H])[H])=N1	5.84224
C(OC1=C([H])C([H])=C([H])C(C(C2=NOC(C3SC4=C(C(=C(C([H])=C4C=3OC3(C([H])([H])C([H])([H])N([H])C([H])([H])C3([H])[H])[H])[H])[H])[H])=N2)([H])[H])=C1[H])([H])([H])[H]	5.83863
C(C1(C([H])([H])[H])C([H])([H])OC(C2C([H])=NC(OC3=C([H])C([H])=C4C(OB(O[H])C4=C3[H])([H])[H])=C([H])N=2)=N1)([H])([H])[H]	5.83565
C(C1=C([H])C([H])=C(N(C2=NC(C3=C([H])C([H])=C([H])C([H])=N3)=C([H])S2)[H])C([H])=C1[H])([H])([H])[H]	5.83268
C(OC(OC([H])([H])[H])(C1=C([H])C([H])=C(C(=O)N(C2=NC(C3=C([H])C([H])=C([H])C([H])=N3)=C([H])S2)[H])C([H])=C1[H])[H])([H])([H])[H]	5.83121
O(C(C(N(C1=C([H])C([H])=C(I)C([H])=C1[H])[H])([H])[H])(C1=C([H])C([H])=C(Cl)C([H])=C1[H])C1N=NN(C(C2=C([H])C([H])=C([H])C([H])=C2[H])([H])[H])C=1C1=C([H])C([H])=C(Cl)C([H])=C1[H])[H]	5.82974
C(OC1=C([H])C([H])=C(C2(N([H])C(=N[H])N(C3(C([H])([H])C([H])([H])C([H])([H])C([H])([H])C3([H])[H])[H])C2=O)C2=C([H])C([H])=C([H])C(C3=C([H])C([H])=C([H])C([H])=C3[H])=C2[H])C([H])=C1[H])([H])([H])[H]	5.82681
C(C(N1C(=O)N(C(C2=C([H])C([H])=C(C#N)C([H])=C2[H])([H])[H])C2(C([H])([H])C([H])([H])N(C(C3=C([H])C(Cl)=C([H])C([H])=C3O[H])([H])[H])C([H])([H])C2([H])[H])C1=O)([H])[H])([H])([H])[H]	5.82391
C(OC1=C([H])C([H])=C2N=C(C(=C(C(=C(C([H])([H])[H])[H])[H])[H])[H])C3=C([H])C([H])=C([H])N3C2=C1[H])([H])([H])[H]	5.82391
N(C1(C([H])([H])C([H])([H])C(N(C2C([H])=C([H])C3=NC(=C(C4=C([H])N=C(N(C(C5=C([H])C([H])=C([H])C([H])=N5)([H])[H])[H])N=C4[H])N3N=2)[H])[H])([H])C([H])([H])C1([H])[H])[H])([H])[H]	5.82391
C(OC1=C([H])C([H])=C2N=C(C(=C(C(OC(C3=C([H])N(C(=C(N4N=NC5=C(C(=C(C([H])=C45)[H])[H])[H])[H])[H])N=N3)([H])[H])(C3(C([H])([H])C4(C(C([H])([H])N3C(C4(C(=C([H])[H])[H])[H])([H])[H])([H])[H])[H])[H])[H])C2=C1[H])[H])[H])([H])([H])[H]	5.82391
C(C(C(C1(C([H])([H])C([H])([H])C2=NC3=C([H])C([H])=C([H])C([H])=C3C(N([H])[H])=C2C1([H])[H])[H])([H])[H])([H])[H])([H])([H])[H]	5.81816
C(C(C([H])([H])[H])(C([H])([H])[H])C(=O)N(C(C(=O)N(O[H])[H])(C1=C([H])C([H])=C(F)C([H])=C1[H])[H])[H])([H])([H])[H]	5.81531
C(OC1=C([H])C([H])=C(C2=C([H])C(N3C([H])([H])C([H])([H])N(C([H])([H])[H])C([H])([H])C3([H])[H])=C(C(=O)N(C3=C([H])C([H])=C(O[H])C([H])=C3[H])[H])C(=O)O2)C([H])=C1[H])([H])([H])[H]	5.80465
C(C1=C([H])C([H])=C([H])C2C3=NC4=C(C(=C(C([H])=C4C3=C(N(C([H])([H])[H])C1=2)[H])[H])[H])[H])([H])([H])[H]	5.80427
FC1=C([H])C([H])=C(C2=C([H])C([H])=C3N=C(C4N([H])C(=O)N(C5=C([H])C([H])=C([H])C(C(F)(F)F)=C5[H])C=4C3=C2[H])[H])C([H])=C1[H]	5.8041
C(C(C([H])([H])[H])(C1=C([H])C([H])=C(C2=C(C(O[H])(C(N(C3=C([H])C([H])=C(F)C([H])=C3[H])[H])([H])[H])C3=C([H])C([H])=C(Cl)C([H])=C3[H])N=NN2C(C2=C([H])C([H])=C([H])C([H])=C2[H])([H])[H])C([H])=C1[H])[H])([H])([H])[H]	5.80134
O(C(C(N(C1=C([H])C([H])=C(Br)C([H])=C1[H])[H])([H])[H])(C1=C([H])C([H])=C(Cl)C([H])=C1[H])C1N=NN(C(C2=C([H])C([H])=C([H])C([H])=C2[H])([H])[H])C=1C1=C([H])C([H])=C(Cl)C([H])=C1[H])[H]	5.7986
C(C(C(C(=C(C(=C(C1=NC2C(=C(C(=C(OC([H])([H])[H])C=2N2C(=C(C([H])=C12)[H])[H])[H])[H])[H])[H])[H])[H])[H])([H])[H])([H])[H])([H])([H])[H]	5.79588
O(C1=C([H])C([H])=C(Cl)C([H])=C1C(=NN(C1=NN=C([H])C2=C(C(=C(C([H])=C12)[H])[H])[H])[H])[H])[H]	5.78357
O(C(C(N(C1=C([H])C([H])=C(Br)C([H])=C1[H])[H])([H])[H])(C1=C([H])C([H])=C(Br)C([H])=C1[H])C1N=NN(C(C2=C([H])C([H])=C([H])C([H])=C2[H])([H])[H])C=1C1=C([H])C([H])=C([H])C([H])=C1[H])[H]	5.78252
C(OC1=C([H])C(N(C(C(O[H])(C2=C([H])C([H])=C(Cl)C([H])=C2[H])C2N=NN(C(C3=C([H])C([H])=C([H])C([H])=C3[H])([H])[H])C=2C2=C([H])C([H])=C(Cl)C([H])=C2[H])([H])[H])[H])=C([H])C([H])=C1Br)([H])([H])[H]	5.78252
C(OC1=C([H])C([H])=C(C2(N([H])C(=N[H])N(C(C([H])([H])[H])(C([H])([H])[H])[H])C2=O)C2=C([H])C([H])=C(OC([H])([H])[H])C([H])=C2[H])C([H])=C1[H])([H])([H])[H]	5.77989
FC(F)(F)C1=C([H])C([H])=C([H])C(N2C(=O)N([H])C3=C(N=C4C([H])=C([H])C(C5=C([H])C([H])=C(Cl)C([H])=C5[H])=C([H])C4=C23)[H])=C1[H]	5.77211
C(C(C12C([H])([H])C([H])([H])C(C([H])([H])[H])(O1)C1(C([H])([H])C([H])([H])C3(C([H])([H])[H])C41C([H])([H])OC13C(C(C(C(=C([H])[H])C([H])([H])[H])(C(C([H])([H])[H])(C(C(C(=O)OC([H])([H])[H])([H])[H])([H])[H])C1([H])C(=O)C4([H])[H])[H])([H])[H])(OC(=O)C([H])([H])[H])[H])O2)([H])[H])([H])([H])[H]	5.76955
C(OC1=C([H])C([H])=C(C(C(C(C(=O)N(O[H])[H])([H])[H])([H])[H])(P(=O)(O[H])O[H])[H])C([H])=C1[H])([H])([H])[H]	5.76955
FC1=C([H])C([H])=C(SC(C(=O)C2=C([H])N([H])C3=C(C(=C(C([H])=C23)[H])[H])[H])([H])[H])C([H])=C1[H]	5.76955
ClC1=C([H])C([H])=C2N=C(N(C(C(N3C([H])([H])C([H])([H])C([H])([H])C([H])([H])C3([H])[H])([H])[H])([H])[H])[H])C3C(=O)C4=C(C(=C(C([H])=C4C=3C2=C1[H])[H])[H])[H]	5.76624
C(N1C(=O)N(C2=C([H])C([H])=C([H])C(C(F)(F)F)=C2[H])C2=C1C(=NC1=C([H])C([H])=C(C3=C([H])C([H])=C(Cl)C([H])=C3[H])C([H])=C12)[H])([H])([H])[H]	5.75696
C(N(C(=O)C(C(C(C(C(C(N(C(=O)C(N1C([H])=C([H])N=N1)([H])[H])[H])(C1=NC([H])=C(C2=C([H])C3=C(C(=C(C([H])=C3N=C2OC([H])([H])[H])[H])[H])[H])N1[H])[H])([H])[H])([H])[H])([H])[H])([H])[H])([H])[H])[H])([H])([H])[H]	5.75449
C(SC1=C([H])C([H])=C(C(=C(C2=C([H])C([H])=C3C(=C(C(=C([H])C3=N2)[H])C(=O)N(C2C([H])=C(C(=O)N(C3C([H])=C(C(=O)N(C(C(N4C([H])([H])C([H])([H])OC([H])([H])C4([H])[H])([H])[H])([H])[H])[H])N(C([H])([H])[H])C=3[H])[H])N(C([H])([H])[H])C=2[H])[H])[H])[H])[H])C([H])=C1[H])([H])([H])[H]	5.75301
C(C1=C([H])C([H])=C(C(O[H])(C(N(C2=C([H])C([H])=C(C([H])([H])[H])C(C([H])([H])[H])=C2[H])[H])([H])[H])C2N=NN(C(C3=C([H])C([H])=C([H])C([H])=C3[H])([H])[H])C=2C2=C([H])C([H])=C(Cl)C([H])=C2[H])C([H])=C1[H])([H])([H])[H]	5.74958
ClC1=C([H])C([H])=C(OC(C(=O)C2=C([H])N([H])C3=C(C(=C(C([H])=C23)[H])[H])[H])([H])[H])C([H])=C1[H]	5.74473
C(OC1=C([H])C([H])=C2C(C3(OC(C(OC(C4=C([H])C([H])=C([H])C([H])=C4[H])([H])[H])([H])[H])([H])C(OC(C4=C([H])C([H])=C([H])C([H])=C4[H])([H])[H])([H])C(OC(C4=C([H])C([H])=C([H])C([H])=C4[H])([H])[H])([H])C3(C(S2(=O)=O)([H])[H])[H])[H])=C1[H])([H])([H])[H]	5.74473
C(C(C(C(C1=C([H])C(C(O[H])(C2(C([H])([H])C3(C(C([H])([H])N2C(C3(C(=C([H])[H])[H])[H])([H])[H])([H])[H])[H])[H])[H])=C2C(=C(C(=C([H])C2=N1)[H])[H])[H])([H])[H])([H])[H])(C1(C([H])([H])C([H])([H])C2(C3(C(O[H])([H])C([H])([H])C4(C(C(O[H])(C(C([H])([H])C4(C([H])([H])[H])C3(C(C(O[H])([H])C12C([H])([H])[H])([H])[H])[H])([H])[H])[H])([H])[H])[H])[H])[H])[H])[H])([H])([H])[H]	5.74473
C(C1=C([H])C(Br)=C2N(C(=C(C(=O)C(SC3=C([H])C([H])=C(Br)C([H])=C3[H])([H])[H])C2=C1[H])[H])[H])([H])([H])[H]	5.74473
C(N1C([H])=C(N(C(=O)C2=C([H])C(N(C(=O)C3=C([H])C(N(C(=O)C4=C([H])C([H])=C(Cl)C([H])=C4Cl)[H])=C([H])N3C([H])([H])[H])[H])=C([H])N2C([H])([H])[H])[H])C([H])=C1C(=O)N(C(C(N1C([H])([H])C([H])([H])OC([H])([H])C1([H])[H])([H])[H])([H])[H])[H])([H])([H])[H]	5.74473
C(OC1=C([H])C([H])=C(C2(N([H])C(=N[H])N(C3(C([H])([H])C([H])([H])C([H])([H])C([H])([H])C3([H])[H])[H])C2=O)C2=C([H])C([H])=C([H])C(C3=C([H])C([H])=C([H])C([H])=N3)=C2[H])C([H])=C1[H])([H])([H])[H]	5.74232
C(OC1=C([H])C([H])=C2N=C(C(C(C(C([H])([H])[H])(C3(C([H])([H])C([H])([H])C4(C5(C(O[H])([H])C([H])([H])C6(C(C(O[H])(C(C([H])([H])C6(C([H])([H])[H])C5(C(C(O[H])([H])C34C([H])([H])[H])([H])[H])[H])([H])[H])[H])([H])[H])[H])[H])[H])[H])[H])([H])[H])([H])[H])C(=C(C(O[H])(C3(C([H])([H])C4(C(C([H])([H])N3C(C4(C(=C([H])[H])[H])[H])([H])[H])([H])[H])[H])[H])[H])C2=C1[H])[H])([H])([H])[H]	5.73993
O=C(OC1(C([H])([H])C([H])([H])C([H])([H])C([H])([H])C1([H])[H])[H])C1=C([H])N([H])C2=C(C(=C(OC3=C([H])C([H])=C([H])C([H])=C3[H])C([H])=C2C1=O)[H])[H]	5.73983
C(C(=O)OC(C1(OC(C(C(=O)C(=C(C2=C([H])C([H])=C(N(C(=S)N(C3=C([H])C([H])=C([H])C([H])=C3[H])[H])[H])C([H])=C2[H])[H])[H])([H])[H])([H])C(OC(=O)C([H])([H])[H])([H])C(OC(=O)C([H])([H])[H])([H])C1(OC(=O)C([H])([H])[H])[H])[H])([H])[H])([H])([H])[H]	5.73755
C(N(C(C1=C([H])C([H])=C([H])C(C(F)(F)F)=C1[H])([H])[H])C(=O)N1C([H])=NC(S(=O)(=O)C2(C([H])([H])C3(C(C([H])([H])C2(C3([H])[H])[H])([H])[H])[H])[H])=N1)([H])([H])[H]	5.73002
C(C(N(C([H])([H])[H])C(=O)N1C([H])=NC(SC2=C(C([H])([H])[H])C([H])=C(C([H])([H])[H])C([H])=C2C([H])([H])[H])=N1)([H])[H])([H])([H])[H]	5.72239
O(N1C(=O)C(C2=C([H])C([H])=C([H])C3=C(C(=C(C([H])=C23)[H])[H])[H])=C([H])C2=C3OC([H])([H])OC3=C(C([H])=C12)[H])[H]	5.72125
N(C(=NN=C(C1=C([H])C([H])=C(Cl)C(Cl)=C1[H])[H])C(C(O[H])(C1=C([H])C([H])=C2C(=C(C(=C([H])C2=C1[H])[H])[H])[H])[H])([H])[H])([H])[H]	5.72125
C(C(=O)OC(C1(OC(C(C(=O)C(=C(C2=C([H])C([H])=C([H])C(N(C(=S)N(C3=C([H])C([H])=C([H])C([H])=C3[H])[H])[H])=C2[H])[H])[H])([H])[H])([H])C(OC(=O)C([H])([H])[H])([H])C(OC(=O)C([H])([H])[H])([H])C1(OC(=O)C([H])([H])[H])[H])[H])([H])[H])([H])([H])[H]	5.71897
C(N1C([H])=C(N(C(=O)C2=C([H])C(N(C(=O)C3=C([H])C([H])=C(C(=C(C4C([H])=C([H])C5=NON=C5C=4[H])[H])[H])C([H])=C3[H])[H])=C([H])N2C([H])([H])[H])[H])C([H])=C1C(=O)N(C(C(N1C([H])([H])C([H])([H])OC([H])([H])C1([H])[H])([H])[H])([H])[H])[H])([H])([H])[H]	5.71534
C(OC1=C([H])C([H])=C(C(=C(C2=C([H])C([H])=C3C(=C(C(=C([H])C3=N2)[H])C(=O)N(C2C([H])=C(C(=O)N(C3C([H])=C(C(=O)N(C(C(N4C([H])([H])C([H])([H])OC([H])([H])C4([H])[H])([H])[H])([H])[H])[H])N(C([H])([H])[H])C=3[H])[H])N(C([H])([H])[H])C=2[H])[H])[H])[H])[H])C([H])=C1[H])([H])([H])[H]	5.71063
O(C(C(N(C1=C([H])C([H])=C(Br)C([H])=C1[H])[H])([H])[H])(C1=C([H])C([H])=C(Cl)C([H])=C1[H])C1N=NN(C(C2=C([H])C([H])=C([H])C([H])=C2[H])([H])[H])C=1C1=C([H])C([H])=C([H])C([H])=C1[H])[H]	5.70997
C(ON(C(=N[H])N(C(C(C(C(N(C(=O)OC(C1=C([H])C([H])=C([H])C([H])=C1[H])([H])[H])[H])(C(=O)N(C(C(C([H])([H])[H])(C([H])([H])[H])[H])(C(=O)N(C(C(C(C([H])([H])[H])(C([H])([H])[H])[H])([H])[H])(C(O[H])(C(C(=O)N(C(C(C1=C([H])C([H])=C([H])C([H])=C1[H])([H])[H])([H])[H])[H])([H])[H])[H])[H])[H])[H])[H])[H])([H])[H])([H])[H])([H])[H])[H])[H])([H])([H])[H]	5.70553
C(C(C([H])([H])[H])(C(C(C1SC(N(C(=O)C2=C([H])C(N(C(=O)C3=C([H])C(N(C(=N[H])C4=C([H])C5=C(C(=C(C([H])=C5C([H])=N4)[H])[H])[H])[H])=C([H])N3C([H])([H])[H])[H])=C([H])N2C([H])([H])[H])[H])=NC=1C(=O)N(C(C(C(N(C([H])([H])[H])C([H])([H])[H])([H])[H])([H])[H])([H])[H])[H])([H])[H])([H])[H])[H])([H])([H])[H]	5.69962
N(C(=NN=C(C1=C([H])C([H])=C(F)C([H])=C1[H])[H])C(C(O[H])(C1=C([H])C([H])=C2C(=C(C(=C([H])C2=C1[H])[H])[H])[H])[H])([H])[H])([H])[H]	5.69897
C(C(O[H])(C1(N([H])C(=O)C([H])([H])N([H])C(=O)C(C(C2=C([H])C([H])=C([H])C([H])=C2[H])([H])[H])([H])N([H])C(=O)C(C(C2=C([H])C([H])=C([H])C([H])=C2[H])([H])[H])([H])N([H])C(=O)C([H])([H])N([H])C(=O)C(C(C2=C([H])C([H])=C([H])C([H])=C2[H])([H])[H])([H])N([H])C(=O)C(C(C2=C([H])C([H])=C([H])C([H])=C2[H])([H])[H])([H])N([H])C1=O)[H])[H])([H])([H])[H]	5.69897
N(C1(C([H])([H])C([H])([H])C(N(C2C([H])=C([H])C3=NC(=C(C4=C([H])N=C(N(C5N=C([H])C([H])=C([H])N=5)[H])N=C4[H])N3N=2)[H])[H])([H])C([H])([H])C1([H])[H])[H])([H])[H]	5.69897
C(OC1=C([H])C([H])=C2N=C(C(=C(C(OC(C3=C([H])N(C4=C([H])C([H])=C([H])C(C#N)=C4[H])N=N3)([H])[H])(C3(C([H])([H])C4(C(C([H])([H])N3C(C4(C(=C([H])[H])[H])[H])([H])[H])([H])[H])[H])[H])[H])C2=C1[H])[H])[H])([H])([H])[H]	5.69897
C(C1=NN([H])C(C([H])([H])[H])=C1C(C1OC(C2SC3=C(C(=C(C([H])=C3C=2OC2(C([H])([H])C([H])([H])N([H])C([H])([H])C2([H])[H])[H])[H])[H])[H])=NN=1)([H])[H])([H])([H])[H]	5.6968
C(C1=C([H])C([H])=C2N=C3C([H])([H])C([H])([H])C([H])([H])C([H])([H])C3=C(N([H])[H])C2=C1[H])([H])([H])[H]	5.69037
O=S1(=O)C([H])([H])C2(C(OC(C3=C([H])C([H])=C([H])C([H])=C3[H])([H])[H])(C(OC(C3=C([H])C([H])=C([H])C([H])=C3[H])([H])[H])(C(C(OC(C3=C([H])C([H])=C([H])C([H])=C3[H])([H])[H])([H])[H])(OC2([H])C2=C1C(=C(C1=C([H])C([H])=C([H])C([H])=C12)[H])[H])[H])[H])[H])[H]	5.67985
C(C(C([H])([H])[H])(C1=C([H])C2C(C(C3(C(C([H])([H])[H])(C(N4C(=O)C5=C(C(=C(C([H])=C5C4=O)[H])[H])[H])([H])[H])C([H])([H])C([H])([H])C([H])([H])C3(C([H])([H])[H])C=2C([H])=C1OC(=O)C([H])([H])[H])[H])([H])[H])([H])[H])[H])([H])([H])[H]	5.67985
C(C(N1C(=O)N(C(C(C(C([H])([H])[H])(C([H])([H])[H])[H])([H])[H])([H])[H])C2(C([H])([H])C([H])([H])N(C(C3=C([H])C([H])=C(Cl)C([H])=C3O[H])([H])[H])C([H])([H])C2([H])[H])C1=O)([H])[H])([H])([H])[H]	5.67778
O(C(C(N(C1=C([H])C([H])=C(F)C(F)=C1[H])[H])([H])[H])(C1=C([H])C([H])=C(Cl)C([H])=C1[H])C1N=NN(C(C2=C([H])C([H])=C([H])C([H])=C2[H])([H])[H])C=1C1=C([H])C([H])=C(Cl)C([H])=C1[H])[H]	5.66756
C(C(=O)OC(C1(OC(C(C(=O)C(=C(C2=C([H])C([H])=C(N(C(=O)N(C3=C([H])C([H])=C4C(=C(C(=C([H])C4=C3[H])[H])[H])[H])[H])[H])C([H])=C2[H])[H])[H])([H])[H])([H])C(OC(=O)C([H])([H])[H])([H])C(OC(=O)C([H])([H])[H])([H])C1(OC(=O)C([H])([H])[H])[H])[H])([H])[H])([H])([H])[H]	5.66154
C(C1=C([H])C([H])=C(S(=O)(=O)N(C2=C([H])C([H])=C([H])C(C(=C(C(=O)C(C3(OC(C(O[H])([H])[H])([H])C(O[H])([H])C(O[H])([H])C3(O[H])[H])[H])([H])[H])[H])[H])=C2[H])[H])C([H])=C1[H])([H])([H])[H]	5.65758
FC(F)(F)OC1=C([H])C([H])=C(C2(N([H])C(=N[H])N(C3(C([H])([H])C([H])([H])C([H])([H])C([H])([H])C3([H])[H])[H])C2=O)C2=C([H])C([H])=C(OC(F)(F)F)C([H])=C2[H])C([H])=C1[H]	5.65758
C(OC1=C([H])C([H])=C(N2C([H])=C(C(OC(C3(C([H])([H])C4(C(C([H])([H])N3C(C4(C(=C([H])[H])[H])[H])([H])[H])([H])[H])[H])[H])(C3=C([H])C([H])=NC4=C(C(=C(OC([H])([H])[H])C([H])=C34)[H])[H])[H])([H])[H])N=N2)C([H])=C1[H])([H])([H])[H]	5.65758
C(OC1=C([H])C([H])=C2S(O)C(C3(C(OC(C4=C([H])C([H])=C([H])C([H])=C4[H])([H])[H])([H])C(OC(C4=C([H])C([H])=C([H])C([H])=C4[H])([H])[H])([H])C(C(OC(C4=C([H])C([H])=C([H])C([H])=C4[H])([H])[H])([H])[H])([H])OC3([H])C2=C1[H])[H])([H])[H])([H])([H])[H]	5.65561
C(C(N(C(C([H])([H])[H])([H])[H])C(=O)N1C([H])=NC(SC2(C([H])([H])C3(C(C([H])([H])C2(C3([H])[H])[H])([H])[H])[H])[H])=N1)([H])[H])([H])([H])[H]	5.64975
C(C1=C([H])C([H])=C(N(C(C(O[H])(C2=C([H])C([H])=C(Cl)C([H])=C2[H])C2N=NN(C(C3=C([H])C([H])=C([H])C([H])=C3[H])([H])[H])C=2C2=C([H])C([H])=C(Cl)C([H])=C2[H])([H])[H])[H])C([H])=C1C([H])([H])[H])([H])([H])[H]	5.64975
O(C(C1C([H])=NC(OC2=C([H])C([H])=C3C(OB(O[H])C3=C2[H])([H])[H])=C([H])N=1)([H])[H])[H]	5.64975
C(C(=O)OC(C1(OC(C(C(=O)C(=C(C2=C([H])C([H])=C([H])C(N(C(=O)N(C3=C([H])C([H])=C([H])C([H])=C3[H])[H])[H])=C2[H])[H])[H])([H])[H])([H])C(OC(=O)C([H])([H])[H])([H])C(OC(=O)C([H])([H])[H])([H])C1(OC(=O)C([H])([H])[H])[H])[H])([H])[H])([H])([H])[H]	5.64016
C(C(C(C(=C(C(=C(C1=NC2C(=C(OC([H])([H])[H])C(=C([H])C=2N2C(=C(C([H])=C12)[H])[H])[H])[H])[H])[H])[H])[H])([H])[H])([H])[H])([H])([H])[H]	5.63827
C(C1=C([H])C([H])=C([H])C([H])=C1[H])(C1=NOC(C2SC3=C(C(=C(C([H])=C3C=2OC2(C([H])([H])C([H])([H])N([H])C([H])([H])C2([H])[H])[H])[H])[H])[H])=N1)([H])[H]	5.63827
C(C1=C([H])C([H])=C2C(C3(OC(C(OC(C4=C([H])C([H])=C([H])C([H])=C4[H])([H])[H])([H])[H])([H])C(OC(C4=C([H])C([H])=C([H])C([H])=C4[H])([H])[H])([H])C(OC(C4=C([H])C([H])=C([H])C([H])=C4[H])([H])[H])([H])C3(C(S2(=O)=O)([H])[H])[H])[H])=C1[H])([H])([H])[H]	5.63451
ClC1=C([H])C([H])=C2C3C4=C(C(=C(C([H])=C4C(=O)C=3C(N(C(C(N3C([H])([H])C([H])([H])C([H])([H])C([H])([H])C3([H])[H])([H])[H])([H])[H])[H])=NC2=C1[H])[H])[H])[H]	5.63097
C(C1=C([H])C([H])=C([H])C2C3(OC(C(OC(C4=C([H])C([H])=C([H])C([H])=C4[H])([H])[H])([H])[H])([H])C(OC(C4=C([H])C([H])=C([H])C([H])=C4[H])([H])[H])([H])C(OC(C4=C([H])C([H])=C([H])C([H])=C4[H])([H])[H])([H])C3(C(S(=O)(=O)C1=2)([H])[H])[H])[H])([H])([H])[H]	5.63078
FC(F)(F)C1=C([H])C([H])=C([H])C(N2C(=O)N([H])C3=C(N=C4C([H])=C([H])C(C5=C([H])N=C6C(=C(C(=C([H])C6=C5[H])[H])[H])[H])=C([H])C4=C23)[H])=C1[H]	5.62893
C(OC1=C([H])C([H])=C(C2(N([H])C(=N[H])N(C(C(C3=C([H])C([H])=C([H])C([H])=C3[H])([H])[H])([H])[H])C2=O)C2=C([H])C([H])=C(OC([H])([H])[H])C([H])=C2[H])C([H])=C1[H])([H])([H])[H]	5.62342
FC1=C([H])C([H])=C([H])C2C(=C(N([H])C1=2)[H])C(=O)C(SC1=C([H])C([H])=C(Br)C([H])=C1[H])([H])[H]	5.61979
C(C(=C(C(C(C(=C(C(N(C(C(C(OC1(C2(C([H])([H])C3(C(C(C([H])([H])C1(C3([H])[H])[H])(C2([H])[H])[H])([H])[H])[H])[H])[H])([H])[H])([H])[H])([H])[H])[H])([H])[H])[H])C([H])([H])[H])([H])[H])([H])[H])[H])C([H])([H])[H])([H])([H])[H]	5.61979
C(C(=C(C(=C(C1=NC2C(=C(C(=C([H])C=2N2C(=C(C([H])=C12)[H])[H])[H])[H])[H])[H])[H])[H])[H])([H])([H])[H]	5.61979
C(C(=C(C(C(C(=C(C(N(C(C(OC1(C2(C([H])([H])C3(C(C(C([H])([H])C1(C3([H])[H])[H])(C2([H])[H])[H])([H])[H])[H])[H])[H])([H])[H])([H])[H])[H])([H])[H])[H])C([H])([H])[H])([H])[H])([H])[H])[H])C([H])([H])[H])([H])([H])[H]	5.61979
C(C(C(C(C(N(C(=O)C(C(N(C(=O)C(O[H])(C(C([H])([H])[H])(C(O[H])([H])[H])C(C(=C([H])[H])[H])([H])[H])[H])[H])([H])[H])([H])[H])[H])([H])[H])([H])[H])([H])[H])([H])[H])([H])([H])[H]	5.61979
O(C(C(N(C1=C([H])C([H])=C(Br)C([H])=C1[H])[H])([H])[H])(C1=C([H])C([H])=C(Cl)C([H])=C1[H])C1N=NN(C(C2=C([H])C([H])=C(Br)C([H])=C2[H])([H])[H])C=1C1=C([H])C([H])=C(Cl)C([H])=C1[H])[H]	5.61618
C(C(C([H])([H])[H])(C1=C([H])C2C(C(C3(C(C([H])([H])[H])(C([H])([H])[H])C([H])([H])C([H])([H])C([H])([H])C3(C([H])([H])[H])C=2C([H])=C1O[H])[H])([H])[H])([H])[H])[H])([H])([H])[H]	5.6073
C(OC1=C([H])C(C(C2=NOC(C3SC4=C(C(=C(C([H])=C4C=3OC3(C([H])([H])C([H])([H])N([H])C([H])([H])C3([H])[H])[H])[H])[H])[H])=N2)([H])[H])=C([H])C(OC([H])([H])[H])=C1[H])([H])([H])[H]	5.6038
O(N1C(=O)C(C2=C([H])C([H])=C([H])C3=C(C(=C(C([H])=C23)[H])[H])[H])=C([H])C2=C(C(O[H])=C(C([H])=C12)[H])[H])[H]	5.60206
C(C(C(C(=C(C(=C(C1=NC2C(=C(C(=C([H])C=2N2C(=C(C([H])=C12)[H])[H])[H])[H])[H])[H])[H])[H])[H])([H])[H])([H])[H])([H])([H])[H]	5.60206
C(C(C([H])([H])[H])(C(C(N(C(=O)C(N(C(=O)C(C(C(C(N(C(=N[H])N([H])[H])[H])([H])[H])([H])[H])([H])[H])(N(S(=O)(=O)C(C1=C([H])C([H])=C([H])C([H])=C1[H])([H])[H])[H])[H])[H])(C(C([H])([H])[H])(C([H])([H])[H])[H])[H])[H])(C(O[H])(C(C(=O)N(C(C(C1=C([H])C([H])=C([H])C([H])=C1[H])([H])[H])([H])[H])[H])([H])[H])[H])[H])([H])[H])[H])([H])([H])[H]	5.60206
OS1C([H])([H])C2(C(OC(C3=C([H])C([H])=C([H])C([H])=C3[H])([H])[H])(C(OC(C3=C([H])C([H])=C([H])C([H])=C3[H])([H])[H])(C(C(OC(C3=C([H])C([H])=C([H])C([H])=C3[H])([H])[H])([H])[H])(OC2([H])C2=C1C(=C(C1=C([H])C([H])=C([H])C([H])=C12)[H])[H])[H])[H])[H])[H]	5.59346
C(C1=C([H])C([H])=C2S(O)C(C3(C(OC(C4=C([H])C([H])=C([H])C([H])=C4[H])([H])[H])([H])C(OC(C4=C([H])C([H])=C([H])C([H])=C4[H])([H])[H])([H])C(C(OC(C4=C([H])C([H])=C([H])C([H])=C4[H])([H])[H])([H])[H])([H])OC3([H])C2=C1[H])[H])([H])[H])([H])([H])[H]	5.59007
C(C1=C([H])C([H])=C(N(C(C(O[H])(C2=C([H])C([H])=C(Cl)C([H])=C2[H])C2N=NN(C(C3=C([H])C([H])=C([H])C([H])=C3[H])([H])[H])C=2C2=C([H])C([H])=C([H])C([H])=C2[H])([H])[H])[H])C([H])=C1C([H])([H])[H])([H])([H])[H]	5.58838
FC(F)(F)C1=C([H])C([H])=C([H])C(N2C(=O)N([H])C3=C(N=C4C([H])=C([H])C(C5=C([H])C([H])=C(C#N)C([H])=C5[H])=C([H])C4=C23)[H])=C1[H]	5.58838
C(C1=C([H])C([H])=C(C(C(C(C(=O)N(O[H])[H])([H])[H])([H])[H])(P(=O)(O[H])O[H])[H])C([H])=C1[H])([H])([H])[H]	5.58503
O(N1C(=O)C(C2=C([H])C([H])=C([H])C3=C(C(=C(C([H])=C23)[H])[H])[H])=C([H])C2=C(C(=C(C([H])=C12)[H])[H])[H])[H]	5.58503
C(C(N1C(=O)N(C(C(C(C([H])([H])[H])(C([H])([H])[H])[H])([H])[H])([H])[H])C2(C([H])([H])C([H])([H])N(C(C3=C([H])C([H])=C(O[H])C(Cl)=C3[H])([H])[H])C([H])([H])C2([H])[H])C1=O)([H])[H])([H])([H])[H]	5.58503
C(C1=C([H])C([H])=C(N(C(C(O[H])(C2=C([H])C([H])=C(Cl)C([H])=C2[H])C2N=NN(C(C3=C([H])C([H])=C([H])C([H])=C3[H])([H])[H])C=2C2=C([H])C([H])=C(F)C([H])=C2[H])([H])[H])[H])C([H])=C1C([H])([H])[H])([H])([H])[H]	5.57349
ClC1=C([H])C([H])=C2C(=C(C(=NC2=C1[H])[H])[H])N1C([H])([H])C([H])([H])N(C2=C([H])C([H])=C([H])C([H])=C2[H])C([H])([H])C1([H])[H]	5.57025
C(N(C(=O)N1C([H])=NC(S(=O)(=O)C2(C([H])([H])C3(C(C([H])([H])C2(C3([H])[H])[H])([H])[H])[H])[H])=N1)C1=C([H])C([H])=C([H])C([H])=C1[H])([H])([H])[H]	5.57025
BrC1=C([H])C([H])=C(SC(C(=O)C2=C([H])N(C(C3=C([H])C([H])=C([H])C([H])=C3[H])([H])[H])C3=C(C(=C(C([H])=C23)[H])[H])[H])([H])[H])C([H])=C1[H]	5.56864
N(C(=NN=C(C1=C([H])C([H])=C([H])N=C1[H])[H])C(C(O[H])(C1=C([H])C([H])=C([H])C2=C(C(=C(C([H])=C12)[H])[H])[H])[H])([H])[H])([H])[H]	5.56864
O(C(C(N(C1=C([H])C([H])=C(F)C([H])=C1[H])[H])([H])[H])(C1=C([H])C([H])=C(Br)C([H])=C1[H])C1N=NN(C(C2=C([H])C([H])=C([H])C([H])=C2[H])([H])[H])C=1C1=C([H])C([H])=C([H])C([H])=C1[H])[H]	5.56703
C(C1=C([H])C([H])=C(N(C(C(O[H])(C2=C([H])C([H])=C(Br)C([H])=C2[H])C2N=NN(C(C3=C([H])C([H])=C([H])C([H])=C3[H])([H])[H])C=2C2=C([H])C([H])=C([H])C([H])=C2[H])([H])[H])[H])C([H])=C1C([H])([H])[H])([H])([H])[H]	5.56543
O(C(C(N(C1=C([H])C([H])=C2OC(OC2=C1[H])([H])[H])[H])([H])[H])(C1=C([H])C([H])=C(Cl)C([H])=C1[H])C1N=NN(C(C2=C([H])C([H])=C([H])C([H])=C2[H])([H])[H])C=1C1=C([H])C([H])=C(Cl)C([H])=C1[H])[H]	5.56384
C(OC1=C([H])C([H])=NC(C(=N[H])N(C2C([H])=C(C(=O)N(C3C([H])=C(C(=O)N(C4=NC(C(=O)N(C(C(N5C([H])([H])C([H])([H])OC([H])([H])C5([H])[H])([H])[H])([H])[H])[H])=C(C(C([H])([H])[H])(C([H])([H])[H])[H])S4)[H])N(C([H])([H])[H])C=3[H])[H])N(C([H])([H])[H])C=2[H])[H])=C1[H])([H])([H])[H]	5.56368
C(C(C(C(N1C(N([H])[H])=NC(C2=C([H])C([H])=C([H])C([H])=C2[H])(C2=C([H])C([H])=C([H])C([H])=C2[H])C1=O)([H])[H])(C1=C([H])C([H])=C([H])C([H])=C1[H])[H])([H])[H])([H])([H])[H]	5.55909
ClC1=C([H])C([H])=C2C(=C(N([H])C2=C1[H])[H])C(=O)C(SC1=C([H])C([H])=C(Br)C([H])=C1[H])([H])[H]	5.55284
C(C(=C(C(C(C(=C(C(OC(C(N(C1(C2(C([H])([H])C3(C(C(C([H])([H])C1(C3([H])[H])[H])(C2([H])[H])[H])([H])[H])[H])[H])[H])[H])([H])[H])([H])[H])([H])[H])[H])C([H])([H])[H])([H])[H])([H])[H])[H])C([H])([H])[H])([H])([H])[H]	5.55284
FC(F)(F)C1=C([H])C([H])=C([H])C(N2C(=O)N([H])C3=C(N=C4C([H])=C([H])C(C5=C([H])C([H])=C([H])N=C5[H])=C([H])C4=C23)[H])=C1[H]	5.54975
O(C(C(N(C1=C([H])C([H])=C(Cl)C([H])=C1[H])[H])([H])[H])(C1=C([H])C([H])=C(Cl)C([H])=C1[H])C1N=NN(C(C2=C([H])C([H])=C([H])C([H])=C2[H])([H])[H])C=1C1=C([H])C([H])=C(F)C([H])=C1[H])[H]	5.54516
O(N1C(=O)C(C2=C([H])C([H])=C3C(=C(C(=C([H])C3=C2[H])[H])[H])[H])=C([H])C2=C(C(=C(C([H])=C12)[H])[H])[H])[H]	5.5376
C(OC1=C([H])C([H])=C2N(C(=C(C(C(N(C(=O)C3=C([H])C([H])=C([H])C([H])=C3[H])[H])([H])[H])([H])[H])C2=C1[H])[H])[H])([H])([H])[H]	5.53313
C(C1=C([H])C([H])=C(S(=O)(=O)N(C2=C([H])C([H])=C([H])C(C(=C(C(=O)C(C3(OC([H])([H])C(O[H])([H])C(O[H])([H])C3(O[H])[H])[H])([H])[H])[H])[H])=C2[H])[H])C([H])=C1[H])([H])([H])[H]	5.53313
N(C(=NN=C(C1=C([H])C([H])=C([H])C([H])=C1[H])[H])C(O[H])(C1=C([H])C([H])=C([H])C2=C(C(=C(C([H])=C12)[H])[H])[H])[H])([H])[H]	5.52288
C(C1=C([H])C([H])=C([H])C([H])=C1C1=C([H])C2=C(C(=C(C([H])=C2N(O[H])C1=O)[H])[H])[H])([H])([H])[H]	5.52288
C(C(=C(C(C(C(=C(C(N(C(C(N(C1(C2(C([H])([H])C3(C(C(C([H])([H])C1(C3([H])[H])[H])(C2([H])[H])[H])([H])[H])[H])[H])[H])[H])([H])[H])([H])[H])[H])([H])[H])[H])C([H])([H])[H])([H])[H])([H])[H])[H])C([H])([H])[H])([H])([H])[H]	5.52288
O(N=C(C1C([H])=NC(OC2=C([H])C([H])=C3C(OB(O[H])C3=C2[H])([H])[H])=C([H])N=1)[H])[H]	5.52288
C(N1C([H])=C(N(C(=O)C2=C([H])C(N(C(=O)C3=C([H])C(N(C(=O)C4=C([H])C([H])=C(Cl)C([H])=C4Cl)[H])=C([H])N3C([H])([H])[H])[H])=C([H])N2C([H])([H])[H])[H])C([H])=C1C(=O)N(C(C(C(N1C([H])([H])C([H])([H])OC([H])([H])C1([H])[H])([H])[H])([H])[H])([H])[H])[H])([H])([H])[H]	5.51784
C(C(=O)OC1(C([H])([H])OC(C(C(=O)C(=C(C2=C([H])C([H])=C([H])C(N(C(=O)N(C3=C([H])C([H])=C([H])C([H])=C3[H])[H])[H])=C2[H])[H])[H])([H])[H])([H])C(OC(=O)C([H])([H])[H])([H])C1(OC(=O)C([H])([H])[H])[H])[H])([H])([H])[H]	5.49894
C(N1C(=O)N(C2=C([H])C([H])=C([H])C(C(F)(F)F)=C2[H])C2=C1C(=NC1=C([H])C([H])=C(C3=C([H])C([H])=C(F)C([H])=C3[H])C([H])=C12)[H])([H])([H])[H]	5.49757
C(OC1=C([H])C([H])=C([H])C2N=C(C(=C(C(=C(C([H])([H])[H])[H])[H])[H])[H])C3=C([H])C([H])=C([H])N3C1=2)([H])([H])[H]	5.49485
C(C(C([H])([H])[H])(N1C([H])([H])C([H])([H])C(OC2=NC([H])=C([H])C([H])=C2C2ON=C(C(C3C(C([H])([H])[H])=NN(C([H])([H])[H])C=3C([H])([H])[H])([H])[H])N=2)([H])C([H])([H])C1([H])[H])[H])([H])([H])[H]	5.49485
C(N1C([H])=C([H])C(C(N(C2N=C([H])C(C3=C([H])N=C4C(=C(C(N(C5(C([H])([H])C([H])([H])C(N([H])[H])([H])C([H])([H])C5([H])[H])[H])[H])=NN34)[H])[H])=C([H])N=2)[H])([H])[H])=N1)([H])([H])[H]	5.49485
O(C(C(N(C1=C([H])C([H])=C(F)C([H])=C1[H])[H])([H])[H])(C1=C([H])C([H])=C(Cl)C([H])=C1[H])C1N=NN(C(C2=C([H])C([H])=C([H])C([H])=C2[H])([H])[H])C=1C1=C([H])C([H])=C(Br)C([H])=C1[H])[H]	5.49349
O(B1OC([H])([H])C2=C(C(=C(OC3C([H])=NC(C#N)=C([H])N=3)C([H])=C12)[H])[H])[H]	5.48812
C(C(C([H])([H])[H])(C(C(N(C(=O)C(N(C(=O)C(C(C(C(N(C(=N[H])N([H])[H])[H])([H])[H])([H])[H])([H])[H])(N(C(=O)OC(C1=C([H])C([H])=C([H])C([H])=C1[H])([H])[H])[H])[H])[H])(C(C([H])([H])[H])(C([H])([H])[H])[H])[H])[H])(C(O[H])(C(C(=O)N(C(C(C1=C([H])C([H])=C([H])C([H])=C1[H])([H])[H])([H])[H])[H])([H])[H])[H])[H])([H])[H])[H])([H])([H])[H]	5.48678
C(OC1=C([H])C([H])=C([H])C(C(C2ON=C(C3SC4=C(C(=C(C([H])=C4C=3OC3(C([H])([H])C([H])([H])N([H])C([H])([H])C3([H])[H])[H])[H])[H])[H])N=2)([H])[H])=C1[H])([H])([H])[H]	5.48678
C(N1C([H])=C(N(C(=O)C2=C([H])C(N(C(=O)C3=C([H])C([H])=C(C(=C(C4=C([H])C([H])=C(F)C([H])=C4[H])[H])[H])C([H])=C3[H])[H])=C([H])N2C([H])([H])[H])[H])C([H])=C1C(=O)N(C(C(N1C([H])([H])C([H])([H])OC([H])([H])C1([H])[H])([H])[H])([H])[H])[H])([H])([H])[H]	5.48188
C(C(C(C(=C(C(=C(C1=NC2C(=C(C(OC([H])([H])[H])=C([H])C=2N2C(=C(C([H])=C12)[H])[H])[H])[H])[H])[H])[H])[H])([H])[H])([H])[H])([H])([H])[H]	5.48149
C(OC1=C([H])C([H])=C2C(N=C(C(=C(C(=C(C([H])([H])[H])[H])[H])[H])[H])C3=C([H])C([H])=C([H])N32)=C1[H])([H])([H])[H]	5.48149
O(C(C(N(C1=C([H])C([H])=C(F)C([H])=C1[H])[H])([H])[H])(C1=C([H])C([H])=C(Cl)C([H])=C1[H])C1N=NN(C(C2=C([H])C([H])=C([H])C([H])=C2[H])([H])[H])C=1C1=C([H])C([H])=C([H])C([H])=C1[H])[H]	5.48017
C(N1C([H])=C(N(C(=O)C2=C([H])C(N(C(=O)C3=C([H])C([H])=C(C(=C(C4=C([H])C([H])=C([H])C(F)=C4[H])[H])[H])C([H])=C3[H])[H])=C([H])N2C([H])([H])[H])[H])C([H])=C1C(=O)N(C(C(N1C([H])([H])C([H])([H])OC([H])([H])C1([H])[H])([H])[H])([H])[H])[H])([H])([H])[H]	5.4786
C(C(C([H])([H])[H])(C(C(N(C(=O)C(N(C(=O)C(C(C(C(=O)N(C(=N[H])N([H])[H])[H])([H])[H])([H])[H])(N(C(=O)OC(C1=C([H])C([H])=C([H])C([H])=C1[H])([H])[H])[H])[H])[H])(C(C([H])([H])[H])(C([H])([H])[H])[H])[H])[H])(C(O[H])(C(C(=O)N(C(C(C1=C([H])C([H])=C([H])C([H])=C1[H])([H])[H])([H])[H])[H])([H])[H])[H])[H])([H])[H])[H])([H])([H])[H]	5.47756
C(N(C([H])([H])[H])C(C(C(N(C(=O)C1=C([H])C(N(C(=O)C2=C([H])C(N(C(=O)C3=C([H])C(N(C(=N[H])C4=C([H])C5=C(C(=C(C([H])=C5C([H])=N4)[H])[H])[H])[H])=C([H])N3C([H])([H])[H])[H])=C([H])N2C([H])([H])[H])[H])=C([H])N1C([H])([H])[H])[H])([H])[H])([H])[H])([H])[H])([H])([H])[H]	5.47057
C(C(N1C(=O)N(C(C(C(C([H])([H])[H])(C([H])([H])[H])[H])([H])[H])([H])[H])C2(C([H])([H])C([H])([H])N(C(C3=C([H])C([H])=C([H])C4C(=C(N([H])C3=4)[H])[H])([H])[H])C([H])([H])C2([H])[H])C1=O)([H])[H])([H])([H])[H]	5.46852
C(OC(C(N1C([H])=C(C(OC(C2(C([H])([H])C3(C(C([H])([H])N2C(C3(C(=C([H])[H])[H])[H])([H])[H])([H])[H])[H])[H])(C2=C([H])C([H])=NC3=C(C(=C(OC([H])([H])[H])C([H])=C23)[H])[H])[H])([H])[H])N=N1)([H])[H])(OC([H])([H])[H])[H])([H])([H])[H]	5.46852
C(N(C(C1=C([H])C([H])=C([H])C(C#N)=C1[H])([H])[H])C(=O)N1C([H])=NC(S(=O)(=O)C2(C([H])([H])C3(C(C([H])([H])C2(C3([H])[H])[H])([H])[H])[H])[H])=N1)([H])([H])[H]	5.46471
O(C1(C([H])([H])OC(C(C(=O)C(=C(C2=C([H])C([H])=C([H])C(N(C(=O)N(C3=C([H])C([H])=C([H])C([H])=C3[H])[H])[H])=C2[H])[H])[H])([H])[H])([H])C(O[H])([H])C1(O[H])[H])[H])[H]	5.46344
C(OC(C1=C([H])C([H])=C([H])C([H])=C1[H])([H])[H])(C1(OC2([H])C(C(SC3=C([H])C([H])=C([H])C([H])=C32)([H])[H])([H])C(OC(C2=C([H])C([H])=C([H])C([H])=C2[H])([H])[H])([H])C1(OC(C1=C([H])C([H])=C([H])C([H])=C1[H])([H])[H])[H])[H])([H])[H]	5.46092
O=C(N(C(C(C(N(C(C(C(C(N(C(C(C(N(C(=O)N(C(C1=C([H])C([H])=C([H])C([H])=C1[H])([H])[H])[H])[H])([H])[H])([H])[H])([H])[H])[H])([H])[H])([H])[H])([H])[H])([H])[H])[H])([H])[H])([H])[H])([H])[H])[H])N(C(C1=C([H])C([H])=C([H])C([H])=C1[H])([H])[H])[H]	5.45905
N(N=C(C1=C(C2=C([H])C([H])=C([H])C([H])=C2[H])N([H])C2=C(C(=C(C([H])=C12)[H])[H])[H])[H])(C1=NN=C([H])C2=C(C(=C(C([H])=C12)[H])[H])[H])[H]	5.45717
C(N1C([H])=C([H])N=C1C(=NN(C1=NN=C([H])C2=C(C(=C(C([H])=C12)[H])[H])[H])[H])[H])([H])([H])[H]	5.45655
C(C1=C([H])C([H])=C([H])C([H])=C1C1=C([H])C2=C(C(O[H])=C(C([H])=C2N(O[H])C1=O)[H])[H])([H])([H])[H]	5.45593
C(OC1=C([H])C([H])=C([H])C(C(C2=NOC(C3=C([H])C([H])=C([H])N=C3OC3(C([H])([H])C([H])([H])N([H])C([H])([H])C3([H])[H])[H])=N2)([H])[H])=C1[H])([H])([H])[H]	5.45593
C(OC1=C([H])C(C(C2ON=C(C3SC4=C(C(=C(C([H])=C4C=3OC3(C([H])([H])C([H])([H])N([H])C([H])([H])C3([H])[H])[H])[H])[H])[H])N=2)([H])[H])=C([H])C(OC([H])([H])[H])=C1[H])([H])([H])[H]	5.45593
C(N1C([H])=C(N(C(=O)C2=C([H])C(N(C(=O)C3=C([H])C([H])=C(C(=C(C4=C([H])C([H])=C(C(F)(F)F)C([H])=C4[H])[H])[H])C([H])=C3[H])[H])=C([H])N2C([H])([H])[H])[H])C([H])=C1C(=O)N(C(C(N1C([H])([H])C([H])([H])OC([H])([H])C1([H])[H])([H])[H])([H])[H])[H])([H])([H])[H]	5.44733
C(C(N1C(=O)N(C2=C([H])C([H])=C([H])C([H])=C2[H])C2(C([H])([H])C([H])([H])N(C(C3=C([H])C(Cl)=C([H])C([H])=C3O[H])([H])[H])C([H])([H])C2([H])[H])C1=O)([H])[H])([H])([H])[H]	5.4437
C(C1=C([H])C([H])=C([H])C([H])=C1C1=C([H])C2=C3OC([H])([H])OC3=C(C([H])=C2N(O[H])C1=O)[H])([H])([H])[H]	5.4437
C(N1C(=O)N(C2=C([H])C([H])=C([H])C(C(F)(F)F)=C2[H])C2=C1C(=NC1=C([H])C([H])=C([H])C([H])=C12)[H])([H])([H])[H]	5.4389
C(C(=C(C(C(C(=C(C(OC1=C([H])C([H])=C(C(=C(C(=O)C2=C([H])C([H])=C(O[H])C([H])=C2O[H])[H])[H])C([H])=C1[H])([H])[H])[H])C([H])([H])[H])([H])[H])([H])[H])[H])C([H])([H])[H])([H])([H])[H]	5.43533
C(C1=NN(C([H])([H])[H])C(C([H])([H])[H])=C1C(C1=NOC(C2=C([H])C([H])=C([H])N=C2OC2(C([H])([H])C([H])([H])N([H])C([H])([H])C2([H])[H])[H])=N1)([H])[H])([H])([H])[H]	5.4318
O(C(C1(OC(C(C(=O)C(=C(C2=C([H])C([H])=C([H])C(N(C(=O)N(C3=C([H])C([H])=C([H])C([H])=C3[H])[H])[H])=C2[H])[H])[H])([H])[H])([H])C(O[H])([H])C(O[H])([H])C1(O[H])[H])[H])([H])[H])[H]	5.42366
C(C(C1=NOC(C2SC3=C(C(=C(C([H])=C3C=2OC2(C([H])([H])C([H])([H])N([H])C([H])([H])C2([H])[H])[H])[H])[H])[H])=N1)([H])[H])(C1=C([H])C([H])=C([H])C([H])=C1[H])([H])[H]	5.42136
O=C(C(C(C1=C([H])C([H])=C([H])C([H])=C1[H])([H])[H])(N1C(=O)C2=C(C(=C(C([H])=C2C1=O)[H])[H])[H])[H])N1C([H])([H])C([H])([H])C(C(C2=C([H])C([H])=C([H])C([H])=C2[H])([H])[H])([H])C([H])([H])C1([H])[H]	5.42022
O=C(N1C([H])([H])C([H])([H])C(C2=C([H])N([H])C3=C(C(=C(C([H])=C23)[H])[H])[H])([H])C([H])([H])C1([H])[H])C1=C([H])C([H])=C([H])N=C1[H]	5.42022
C(N(C(=O)C(C(C(C(C(C(N(C(=O)C1=C([H])N=C([H])S1)[H])(C1=NC([H])=C(C2=C([H])C([H])=C3C(=C(C(=NC3=C2[H])[H])[H])[H])N1[H])[H])([H])[H])([H])[H])([H])[H])([H])[H])([H])[H])[H])([H])([H])[H]	5.41908
C(OC1=C([H])C([H])=C(C(N(C(C(N(C2=C([H])C([H])=NC3=C(C(Cl)=C(C([H])=C23)[H])[H])[H])([H])[H])([H])[H])[H])(C2=NN=NN2C(C([H])([H])[H])(C([H])([H])[H])C([H])([H])[H])[H])C([H])=C1[H])([H])([H])[H]	5.41782
N(C1=NC(C2=C([H])C([H])=C([H])C([H])=C2[H])(C2=C([H])C([H])=C([H])C([H])=C2[H])C(=O)N1C1(C([H])([H])C([H])([H])C([H])([H])C([H])([H])C1([H])[H])[H])([H])[H]	5.41454
O(C(C(N(C1=C([H])C([H])=C(F)C([H])=C1[H])[H])([H])[H])(C1=C([H])C([H])=C(Cl)C([H])=C1[H])C1N=NN(C(C2=C([H])C([H])=C([H])C([H])=C2[H])([H])[H])C=1C1=C([H])C([H])=C(F)C([H])=C1[H])[H]	5.41229
FC1=C([H])C([H])=C([H])C(SC(C(=O)C2=C([H])N([H])C3=C(C(=C(C([H])=C23)[H])[H])[H])([H])[H])=C1[H]	5.40894
N(C1=NC2=C(C(=C(C([H])=C2C(=O)N1C(C1(C([H])([H])C([H])([H])C(C2=C([H])C([H])=C([H])C([H])=C2[H])([H])O1)[H])([H])[H])[H])C1=C([H])C([H])=C(C(C(C(C(C2=C([H])C([H])=C([H])C([H])=C2[H])([H])[H])([H])[H])([H])[H])([H])[H])C([H])=C1[H])[H])([H])[H]	5.40894
C(C(OC(=O)C1=C([H])N(C(C(F)(F)F)([H])[H])C2C(=C(C3=NC(C4=C([H])C([H])=C(F)C([H])=C4[H])=C(C4=C([H])C([H])=C(F)C([H])=C4[H])N=C3C=2C1=O)[H])[H])([H])[H])([H])([H])[H]	5.40671
C(C(N1C(=O)N(C2=C([H])C([H])=C([H])C(C(F)(F)F)=C2[H])C2=C1C(=NC1=C([H])C([H])=C(C3=C([H])C([H])=C(Cl)C([H])=C3[H])C([H])=C12)[H])([H])[H])([H])([H])[H]	5.40561
C(C(N1C(=N[H])N([H])C(C2=C([H])C([H])=C(OC([H])([H])[H])C([H])=C2[H])(C2=C([H])C([H])=C(OC([H])([H])[H])C([H])=C2[H])C1=O)([H])[H])([H])([H])[H]	5.4034
C(C(C([H])([H])[H])(C(C(N(C(=O)C(N(C(=O)C(C(C(C(N(C(=N[H])N(O[H])[H])[H])([H])[H])([H])[H])([H])[H])(N(C(=O)OC(C1=C([H])C([H])=C([H])C([H])=C1[H])([H])[H])[H])[H])[H])(C(C([H])([H])[H])(C([H])([H])[H])[H])[H])[H])(C(O[H])(C(C(=O)N(C(C(C1=C([H])C([H])=C([H])C([H])=C1[H])([H])[H])([H])[H])[H])([H])[H])[H])[H])([H])[H])[H])([H])([H])[H]	5.40121
ClC1=C([H])C([H])=C2C(=C(C(=NC2=C1[H])[H])[H])N1C([H])([H])C([H])([H])C([H])([H])N(C2=C([H])C([H])=C([H])C([H])=C2[H])C([H])([H])C1([H])[H]	5.40012
C(C(C(C([H])([H])[H])(C1(N([H])C(=O)C(C(C([H])([H])[H])(C(C([H])([H])[H])([H])[H])[H])([H])N([H])C(=O)C(C(C([H])([H])[H])(O[H])[H])([H])N([H])C(=O)C2=C(C(=C([H])C(=C2[H])C([H])([H])N([H])C(=O)C(C(C2=C([H])C([H])=C([H])C([H])=C2[H])([H])[H])([H])N([H])C(=O)C([H])([H])N([H])C(=O)C(C(C2=C([H])C([H])=C([H])C([H])=C2[H])([H])[H])([H])N([H])C1=O)[H])[H])[H])[H])([H])[H])([H])([H])[H]	5.39794
C(C(C12C([H])([H])C([H])([H])C(C([H])([H])[H])(O1)C1([H])C3(C([H])([H])C(=O)C4=C(C(C(C(C4(C([H])([H])[H])C(C(C(=O)OC([H])([H])[H])([H])[H])([H])[H])(C(=C([H])[H])C([H])([H])[H])[H])([H])[H])(OC(=O)C([H])([H])[H])[H])C3(C(C1([H])[H])([H])[H])C([H])([H])[H])C([H])([H])O2)([H])[H])([H])([H])[H]	5.39794
N(C(=NN=C(C1=C([H])C([H])=C(F)C([H])=C1F)[H])C(C(O[H])(C1=C([H])C([H])=C2C(=C(C(=C([H])C2=C1[H])[H])[H])[H])[H])([H])[H])([H])[H]	5.39794
N(C1=C2C(C(C(C([H])([H])C2=NC2=C(C(=C(Cl)C([H])=C12)[H])[H])([H])[H])([H])[H])([H])[H])([H])[H]	5.39577
FC(F)(F)C1=C([H])C([H])=C([H])C(N2C(=O)N([H])C3=C(N=C4C([H])=C([H])C(C5=C([H])C([H])=C([H])C([H])=C5[H])=C([H])C4=C23)[H])=C1[H]	5.39362
C(OC1=C([H])C([H])=C(C2(N([H])C(=N[H])N(C3(C([H])([H])C3([H])[H])[H])C2=O)C2=C([H])C([H])=C(OC([H])([H])[H])C([H])=C2[H])C([H])=C1[H])([H])([H])[H]	5.38616
C(C1=C([H])C([H])=C([H])C2C3(OC(C(OC(C4=C([H])C([H])=C([H])C([H])=C4[H])([H])[H])([H])[H])([H])C(OC(C4=C([H])C([H])=C([H])C([H])=C4[H])([H])[H])([H])C(OC(C4=C([H])C([H])=C([H])C([H])=C4[H])([H])[H])([H])C3(C(S(O)C1=2)([H])[H])[H])[H])([H])([H])[H]	5.38405
O=S1(=O)C([H])([H])C2(C(OC(C3=C([H])C([H])=C([H])C([H])=C3[H])([H])[H])(C(OC(C3=C([H])C([H])=C([H])C([H])=C3[H])([H])[H])(C(C(OC(C3=C([H])C([H])=C([H])C([H])=C3[H])([H])[H])([H])[H])(OC2([H])C2=C(C(=C(C([H])=C12)[H])[H])[H])[H])[H])[H])[H]	5.383
C(C(=O)OC1(C([H])([H])OC(C(C(=O)C(=C(C2=C([H])C([H])=C([H])C(N(C(=S)N(C3=C([H])C([H])=C([H])C([H])=C3[H])[H])[H])=C2[H])[H])[H])([H])[H])([H])C(OC(=O)C([H])([H])[H])([H])C1(OC(=O)C([H])([H])[H])[H])[H])([H])([H])[H]	5.37675
O(N1C(=O)C(C2=C([H])C([H])=C([H])C3=C(C(=C(C([H])=C23)[H])[H])[H])=C([H])C2=C(C3OC([H])([H])OC=3C([H])=C12)[H])[H]	5.37675
C(OC1=C([H])C([H])=C([H])C(C(C(OC(=O)C2SC3=C(C(=C(C([H])=C3C=2OC2(C([H])([H])C([H])([H])N([H])C([H])([H])C2([H])[H])[H])[H])[H])[H])([H])[H])([H])[H])=C1[H])([H])([H])[H]	5.37675
C(N1C([H])=C(N(C(=O)C2=C([H])C(N(C(=O)C3=C([H])C4=C(C(=C(C([H])=C4C([H])=N3)[H])[H])[H])[H])=C([H])N2C([H])([H])[H])[H])C([H])=C1C(=O)N(C(C(N1C([H])([H])C([H])([H])OC([H])([H])C1([H])[H])([H])[H])([H])[H])[H])([H])([H])[H]	5.36532
C(C1=C([H])C([H])=C([H])C([H])=C1C1=C([H])C2=C(C3OC([H])([H])OC=3C([H])=C2N(O[H])C1=O)[H])([H])([H])[H]	5.33724
O=C1C([H])=C([H])N([H])C2=C(C(=C(OC3=C([H])C([H])=C([H])C([H])=C3[H])C([H])=C12)[H])[H]	5.32809
C(N(C([H])([H])[H])C(C(C(N(C(=O)C1=C([H])C(N(C(=O)C2=C([H])C(N(C(=O)C3=C([H])C4=C(C(=C(C([H])=C4C([H])=N3)[H])[H])[H])[H])=C([H])N2C([H])([H])[H])[H])=C([H])N1C([H])([H])[H])[H])([H])[H])([H])[H])([H])[H])([H])([H])[H]	5.32781
C(C1=C([H])C([H])=C([H])C([H])=C1C1=C([H])C2=C(C(F)=C(C([H])=C2N(O[H])C1=O)[H])[H])([H])([H])[H]	5.31876
C(OC1=C([H])C([H])=C2N=C(C(=C(C(OC(C3=C([H])N(C(N4N=NC5=C(C(=C(C([H])=C45)[H])[H])[H])([H])[H])N=N3)([H])[H])(C3(C([H])([H])C4(C(C([H])([H])N3C(C4(C(=C([H])[H])[H])[H])([H])[H])([H])[H])[H])[H])[H])C2=C1[H])[H])[H])([H])([H])[H]	5.31876
C(N(C(=O)C(C(C(C(C(C(N(C(=O)C1=C([H])N=C([H])S1)[H])(C1=NC([H])=C(C2=C([H])C([H])=C3C(=C(N=C(OC([H])([H])[H])C3=C2[H])[H])[H])N1[H])[H])([H])[H])([H])[H])([H])[H])([H])[H])([H])[H])[H])([H])([H])[H]	5.31336
C(OC1=C([H])C2C(=C(C(=O)N(O[H])C=2C([H])=C1OC([H])([H])[H])C1=C([H])C([H])=C([H])C2=C(C(=C(C([H])=C12)[H])[H])[H])[H])([H])([H])[H]	5.30103
C(C1=C([H])C([H])=C([H])C([H])=C1C1=C([H])C2=C(F)C(=C(C([H])=C2N(O[H])C1=O)[H])[H])([H])([H])[H]	5.30103
C(C1ON=C(C([H])([H])[H])C=1C(C1OC(C2SC3=C(C(=C(C([H])=C3C=2OC2(C([H])([H])C([H])([H])N([H])C([H])([H])C2([H])[H])[H])[H])[H])[H])=NN=1)([H])[H])([H])([H])[H]	5.2993
FC(F)(F)C1=C([H])C([H])=C([H])C(N2C(=O)N([H])C3=C(N=C4C([H])=C([H])C([H])=C([H])C4=C23)[H])=C1[H]	5.29843
C(C1=C([H])C([H])=C(C2=C([H])C([H])=C3N=C(C4N([H])C(=O)N(C5=C([H])C([H])=C([H])C(C(F)(F)F)=C5[H])C=4C3=C2[H])[H])C([H])=C1[H])([H])([H])[H]	5.28483
C(C(C([H])([H])[H])(C(C(N(C(=O)C(C(C(C([H])([H])[H])(C([H])([H])[H])[H])([H])[H])(N(C(=O)N1C([H])([H])C([H])([H])C([H])([H])C([H])([H])C1([H])[H])[H])[H])[H])(C(=O)N(C(C(=O)N1C([H])([H])C([H])([H])N=C1C(OC1=C([H])C([H])=C(F)C([H])=C1[H])([H])[H])(C1=C([H])C([H])=C([H])C([H])=C1[H])[H])[H])[H])([H])[H])[H])([H])([H])[H]	5.284
C(C(=O)OC(C1(OC(C(C(=O)C(=C(C2=C([H])C([H])=C(N(C(=O)N(C3=C([H])C([H])=C([H])C([H])=C3[H])[H])[H])C([H])=C2[H])[H])[H])([H])[H])([H])C(OC(=O)C([H])([H])[H])([H])C(OC(=O)C([H])([H])[H])([H])C1(OC(=O)C([H])([H])[H])[H])[H])([H])[H])([H])([H])[H]	5.27819
C(N1C(=O)N(C2=C([H])C([H])=C([H])C(C(F)(F)F)=C2[H])C2=C1C(=NC1=C([H])C([H])=C(C3=C([H])N=C4C(=C(C(=C([H])C4=C3[H])[H])[H])[H])C([H])=C12)[H])([H])([H])[H]	5.27819
O(N=C1C2=C(C3=C([H])C([H])=C(Cl)C([H])=C3N=C2N(C(C(N2C([H])([H])C([H])([H])OC([H])([H])C2([H])[H])([H])[H])([H])[H])[H])C2=C(C(=C(C([H])=C12)[H])[H])[H])[H]	5.26841
C(N(C([H])([H])[H])C(C(C(N1C([H])=NC(N(C(=O)C2=C([H])C(N(C(=O)C3=C([H])C(N(C(=O)C4=C([H])C5=C(C(=C(C([H])=C5C([H])=N4)[H])[H])[H])[H])=C([H])N3C([H])([H])[H])[H])=C([H])N2C([H])([H])[H])[H])=C1[H])([H])[H])([H])[H])([H])[H])([H])([H])[H]	5.26035
C(C(C([H])([H])[H])(C(C(N(C(=O)C(C(C(C([H])([H])[H])(C([H])([H])[H])[H])([H])[H])(N(C(=O)N1C([H])([H])C([H])([H])C([H])([H])C([H])([H])C1([H])[H])[H])[H])[H])(C(=O)N(C(C(C1=C([H])N([H])C2=C(C(=C(C([H])=C12)[H])[H])[H])([H])[H])(C(=O)N1C([H])([H])C([H])([H])N=C1C(OC1=C([H])C([H])=C(F)C([H])=C1[H])([H])[H])[H])[H])[H])([H])[H])[H])([H])([H])[H]	5.25964
C(OC1=C([H])C2C(=C(C(=O)N(O[H])C=2C([H])=C1OC([H])([H])[H])C1=C([H])C([H])=C([H])C([H])=C1C([H])([H])[H])[H])([H])([H])[H]	5.25964
C(OC1=C([H])C([H])=C2N=C(C(=C(C(OC(C3=C([H])N(C(C(=O)N(C(C(C4=C([H])C([H])=C([H])C([H])=C4[H])([H])[H])(C(=O)O[H])[H])[H])([H])[H])N=N3)([H])[H])(C3(C([H])([H])C4(C(C([H])([H])N3C(C4(C(=C([H])[H])[H])[H])([H])[H])([H])[H])[H])[H])[H])C2=C1[H])[H])[H])([H])([H])[H]	5.25964
C(OC1=C([H])C([H])=C([H])C(C(C2OC(C3SC4=C(C(=C(C([H])=C4C=3OC3(C([H])([H])C([H])([H])N([H])C([H])([H])C3([H])[H])[H])[H])[H])[H])=NN=2)([H])[H])=C1[H])([H])([H])[H]	5.25964
O(C(C1(OC(OC2=C(C3=C([H])C([H])=C(O[H])C(O[H])=C3[H])OC3=C(C(O[H])=C(C(O[H])=C3C2=O)[H])[H])([H])C(O[H])([H])C(O[H])([H])C1(O[H])[H])[H])([H])[H])[H]	5.25649
O=C(OC(C(C1=C([H])C([H])=C([H])C([H])=C1[H])([H])[H])([H])[H])C1SC2=C(C(=C(C([H])=C2C=1OC1(C([H])([H])C([H])([H])N([H])C([H])([H])C1([H])[H])[H])[H])[H])[H]	5.25181
C(OC1=C([H])C([H])=C2N=C(C(=C(C(OC(C3=C([H])N(C4=C([H])C([H])=C([H])C([H])=N4)N=N3)([H])[H])(C3(C([H])([H])C4(C(C([H])([H])N3C(C4(C(=C([H])[H])[H])[H])([H])[H])([H])[H])[H])[H])[H])C2=C1[H])[H])[H])([H])([H])[H]	5.24413
C(C(C([H])([H])[H])(C(C(N(C(=O)C(C(C([H])([H])[H])(C([H])([H])[H])[H])(N(C([H])([H])[H])C(=O)C(C(C(C(N(C(=N[H])N([H])[H])[H])([H])[H])([H])[H])([H])[H])(N(C(=O)OC(C1=C([H])C([H])=C([H])C([H])=C1[H])([H])[H])[H])[H])[H])[H])(C(O[H])(C(C(=O)N(C(C(C1=C([H])C([H])=C([H])C([H])=C1[H])([H])[H])([H])[H])[H])([H])[H])[H])[H])([H])[H])[H])([H])([H])[H]	5.22988
O(N1C(=O)C(C2=C([H])C([H])=C([H])C([H])=C2C(F)(F)F)=C([H])C2=C(C(=C(C([H])=C12)[H])[H])[H])[H]	5.22915
O(C(C(N(C(=O)C1C([H])=NC(OC2=C([H])C([H])=C3C(OB(O[H])C3=C2[H])([H])[H])=C([H])N=1)[H])([H])[H])([H])[H])[H]	5.22915
O(C(C1(OC(C(C(=O)C(=C(C2=C([H])C([H])=C(N(C(=O)N(C3=C([H])C([H])=C4C(=C(C(=C([H])C4=C3[H])[H])[H])[H])[H])[H])C([H])=C2[H])[H])[H])([H])[H])([H])C(O[H])([H])C(O[H])([H])C1(O[H])[H])[H])([H])[H])[H]	5.22841
C(C(=C(C(C(C(=C(C(N(C(C(OC1(C([H])([H])C2(C(C([H])([H])C1(C([H])([H])[H])C2(C([H])([H])[H])C([H])([H])[H])([H])[H])[H])[H])([H])[H])([H])[H])[H])([H])[H])[H])C([H])([H])[H])([H])[H])([H])[H])[H])C([H])([H])[H])([H])([H])[H]	5.22185
C(C(N1C(=O)N(C(C(C(C([H])([H])[H])(C([H])([H])[H])[H])([H])[H])([H])[H])C2(C([H])([H])C([H])([H])N(C(C3=C([H])C([H])=C([H])C(OC([H])([H])[H])=C3O[H])([H])[H])C([H])([H])C2([H])[H])C1=O)([H])[H])([H])([H])[H]	5.22185
C(N1C([H])=C(N(C(=O)C2=C([H])C(N(C(=O)C3=C([H])C([H])=C(C(=C(C4C([H])=C([H])C5=NSN=C5C=4[H])[H])[H])C([H])=C3[H])[H])=C([H])N2C([H])([H])[H])[H])C([H])=C1C(=O)N(C(C(N1C([H])([H])C([H])([H])OC([H])([H])C1([H])[H])([H])[H])([H])[H])[H])([H])([H])[H]	5.21918
C(C(C(C(C(=C(C(=C(C1=NC2C(=C(C(=C([H])C=2N2C(=C(C([H])=C12)[H])[H])[H])[H])[H])[H])[H])[H])[H])([H])[H])([H])[H])([H])[H])([H])([H])[H]	5.20066
ClC1=C([H])C([H])=C2N=C(C(=C(N3C([H])([H])C([H])([H])C(C4=C([H])N([H])C5=C(C(=C(C([H])=C45)[H])[H])[H])([H])C([H])([H])C3([H])[H])C2=C1[H])[H])[H]	5.20066
C(N(C([H])([H])[H])C(C(C(N(C(=O)C1=C([H])C(N(C(=O)C2=C([H])C(N(C(=O)C3=C([H])C(N(C(=N[H])C([H])([H])[H])[H])=C([H])N3C([H])([H])[H])[H])=C([H])N2C([H])([H])[H])[H])=C([H])N1C([H])([H])[H])[H])([H])[H])([H])[H])([H])[H])([H])([H])[H]	5.19233
C(C(C([H])([H])[H])(C1=C([H])C2C(C(C3(C(C([H])([H])[H])(C(N([H])[H])([H])[H])C([H])([H])C([H])([H])C([H])([H])C3(C([H])([H])[H])C=2C([H])=C1O[H])[H])([H])[H])([H])[H])[H])([H])([H])[H]	5.17587
C(OC(=O)C1(C([H])([H])C([H])([H])N(C(C(=O)N(C(C(C(C([H])([H])[H])(C([H])([H])[H])[H])([H])[H])(C(=O)N(C(C(C(C([H])([H])[H])(C([H])([H])[H])[H])([H])[H])(C(=O)N(C(C(C2=C([H])N([H])C3=C(C(=C(C([H])=C23)[H])[H])[H])([H])[H])(C(=O)N2C([H])([H])C([H])([H])C([H])([H])C2(C(OC2=C([H])C([H])=C(F)C([H])=C2[H])([H])[H])[H])[H])[H])[H])[H])[H])[H])([H])[H])C([H])([H])C1([H])[H])[H])([H])([H])[H]	5.17393
C(C(N1C(=O)N(C(C([H])([H])[H])([H])[H])C2(C([H])([H])C([H])([H])N(C(C3=C([H])C(Cl)=C([H])C([H])=C3O[H])([H])[H])C([H])([H])C2([H])[H])C1=O)([H])[H])([H])([H])[H]	5.17393
C(C(C([H])([H])[H])(C(C(N(C(=O)C(N1C([H])([H])C([H])([H])C(C(C(O[H])([H])[H])([H])[H])([H])C([H])([H])C1([H])[H])([H])[H])[H])(C(=O)N(C(C(C(C([H])([H])[H])(C([H])([H])[H])[H])([H])[H])(C(=O)N(C(C(C1=C([H])N([H])C2=C(C(=C(C([H])=C12)[H])[H])[H])([H])[H])(C(=O)N1C([H])([H])C([H])([H])C([H])([H])C1(C(OC1=C([H])C([H])=C(F)C([H])=C1[H])([H])[H])[H])[H])[H])[H])[H])[H])([H])[H])[H])([H])([H])[H]	5.17393
O=C1C([H])=C([H])N([H])C2=C(C(OC3=C([H])C([H])=C([H])C([H])=C3[H])=C(C([H])=C12)[H])[H]	5.17231
ClC1=C([H])C([H])=C2C3C4=C(C(=C(C([H])=C4C(=O)C=3C(N(C(C(N3C([H])([H])C([H])([H])OC([H])([H])C3([H])[H])([H])[H])([H])[H])[H])=NC2=C1[H])[H])[H])[H]	5.16909
C(OC1=C([H])C([H])=C(C(C(C(C(=O)N(O[H])[H])([H])[H])([H])[H])(P(=O)(O[H])O[H])[H])C([H])=C1OC([H])([H])[H])([H])([H])[H]	5.16749
C(C(C(C([H])([H])[H])(C(N(C(=O)C(C(C(C(N(C(=N[H])N([H])[H])[H])([H])[H])([H])[H])([H])[H])(N(C(=O)OC(C1=C([H])C([H])=C([H])C([H])=C1[H])([H])[H])[H])[H])[H])(C(=O)N(C(C(C(C([H])([H])[H])(C([H])([H])[H])[H])([H])[H])(C(O[H])(C(C(=O)N(C1(C([H])([H])C([H])([H])C([H])([H])C([H])([H])C1([H])[H])[H])[H])([H])[H])[H])[H])[H])[H])[H])([H])[H])([H])([H])[H]	5.16749
C(N1C(=N[H])N([H])C(C2=C([H])C([H])=C([H])C([H])=C2[H])(C2=C([H])C([H])=C([H])C(C3=C([H])C([H])=C([H])N=C3[H])=C2[H])C1=O)([H])([H])[H]	5.16241
O(C1(C([H])([H])OC(C(C(=O)C(=C(C2=C([H])C([H])=C([H])C(N(C(=S)N(C3=C([H])C([H])=C([H])C([H])=C3[H])[H])[H])=C2[H])[H])[H])([H])[H])([H])C(O[H])([H])C1(O[H])[H])[H])[H]	5.16178
C(C(OC(=O)C1=C([H])N(C(C2=C([H])C([H])=C(F)C([H])=C2[H])([H])[H])C2C(=C(C3=NC(C4=C([H])C([H])=C([H])C([H])=C4[H])=C(C4=C([H])C([H])=C([H])C([H])=C4[H])N=C3C=2C1=O)[H])[H])([H])[H])([H])([H])[H]	5.15864
C(N1C(=O)N(C2=C([H])C([H])=C([H])C(C(F)(F)F)=C2[H])C2=C1C(=NC1=C([H])C([H])=C(C3=C([H])C([H])=C(C#N)C([H])=C3[H])C([H])=C12)[H])([H])([H])[H]	5.1349
O(C(C1=C([H])C([H])=C([H])C([H])=C1[H])(C1OC(C2SC3=C(C(=C(C([H])=C3C=2OC2(C([H])([H])C([H])([H])N([H])C([H])([H])C2([H])[H])[H])[H])[H])[H])=NN=1)[H])[H]	5.1343
O(C(C1(OC(C(C(=O)C(=C(C2=C([H])C([H])=C(N(C(=O)N(C3=C([H])C([H])=C([H])C([H])=C3[H])[H])[H])C([H])=C2[H])[H])[H])([H])[H])([H])C(O[H])([H])C(O[H])([H])C1(O[H])[H])[H])([H])[H])[H]	5.12436
C(N(C(=O)C(C(C(C(C(C(N(C(=O)C1=C([H])N=C([H])S1)[H])(C1=NC([H])=C(C2=C([H])C([H])=C(C3=C([H])C([H])=C([H])C([H])=C3[H])C([H])=C2[H])N1[H])[H])([H])[H])([H])[H])([H])[H])([H])[H])([H])[H])[H])([H])([H])[H]	5.1209
C(C(OC(=O)C1=C([H])N(C(C2=C([H])C([H])=C(F)C([H])=C2[H])([H])[H])C2C(=C(C3=NC(C4=C([H])C([H])=C(F)C([H])=C4[H])=C(C4=C([H])C([H])=C(F)C([H])=C4[H])N=C3C=2C1=O)[H])[H])([H])[H])([H])([H])[H]	5.11976
C(C(N1C(=O)N(C(C(C(C([H])([H])[H])(C([H])([H])[H])[H])([H])[H])([H])[H])C2(C([H])([H])C([H])([H])N(C(C3=C([H])C([H])=C(OC([H])([H])[H])C([H])=C3OC([H])([H])[H])([H])[H])C([H])([H])C2([H])[H])C1=O)([H])[H])([H])([H])[H]	5.11919
C(OC1=C([H])C([H])=C([H])C([H])=C1C1=C([H])C2=C(C(=C(C([H])=C2N(O[H])C1=O)[H])[H])[H])([H])([H])[H]	5.11919
C(C(OC1C([H])=C([H])N2C3=C([H])C([H])=C([H])C([H])=C3N=C(C(=C(C(=C(C([H])([H])[H])[H])[H])[H])[H])C=12)([H])[H])([H])([H])[H]	5.11351
C(OC1=C([H])C([H])=C2N=C(C(=C(C(OC(C3=C([H])N(C(C(C4=C([H])C([H])=C([H])C([H])=C4[H])([H])[H])(C(=O)O[H])[H])N=N3)([H])[H])(C3(C([H])([H])C4(C(C([H])([H])N3C(C4(C(=C([H])[H])[H])[H])([H])[H])([H])[H])[H])[H])[H])C2=C1[H])[H])[H])([H])([H])[H]	5.11351
O=C(C(SC(C(C1=C([H])C([H])=C([H])C([H])=C1[H])([H])[H])([H])[H])([H])[H])C1=C([H])N([H])C2=C(C(=C(C([H])=C12)[H])[H])[H]	5.10791
C(N1C([H])=C(N(C(=O)C2=C([H])C(N(C(=O)C3=C([H])C(N(C(=O)C4=C([H])C5=C(C(=C(C([H])=C5C([H])=N4)[H])[H])[H])[H])=C([H])N3C([H])([H])[H])[H])=C([H])N2C([H])([H])[H])[H])C([H])=C1C(=O)N(C(C(C(N1C([H])([H])C([H])([H])OC([H])([H])C1([H])[H])([H])[H])([H])[H])([H])[H])[H])([H])([H])[H]	5.10458
C(C(C12C([H])([H])C([H])([H])C(C([H])([H])[H])(O1)C1([H])C3(C([H])([H])C(=O)C4=C(C(C(C(C4(C([H])([H])[H])C(C(C(=O)OC([H])([H])[H])([H])[H])([H])[H])(C(=C([H])[H])C([H])([H])[H])[H])([H])[H])=O)C3(C(C1([H])[H])([H])[H])C([H])([H])[H])C([H])([H])O2)([H])[H])([H])([H])[H]	5.10237
C(OC1=C([H])C([H])=C(C2(N([H])C(=N[H])N(C([H])([H])[H])C2=O)C2=C([H])C([H])=C(OC([H])([H])[H])C([H])=C2[H])C([H])=C1[H])([H])([H])[H]	5.10127
C(OC(=O)C1(C([H])([H])C2=C(N(C3=C([H])C([H])=C([H])C([H])=C32)[H])C(C2=C(O[H])C(C([H])([H])[H])=NC([H])=C2C(O[H])([H])[H])([H])N1[H])[H])([H])([H])[H]	5.09691
C(C(C(C(C(=O)O[H])([H])[H])([H])[H])(C1(C([H])([H])C([H])([H])C2(C3(C(OC(=O)C([H])([H])[H])([H])C(OC(=O)C([H])([H])[H])([H])C4(C(C(C(C([H])([H])C4(C([H])([H])[H])C3(C(C([H])([H])C12C([H])([H])[H])([H])[H])[H])([H])[H])(OC(=O)C([H])([H])[H])[H])([H])[H])[H])[H])[H])[H])[H])([H])([H])[H]	5.09151
O=C1C(C#N)=C([H])N([H])C2=C(C(OC3=C([H])C([H])=C([H])C([H])=C3[H])=C(C([H])=C12)[H])[H]	5.09138
C(N(C(=O)C(C(C(C(C(C(N(C(=O)C1=C([H])N=C([H])S1)[H])(C1=NC([H])=C(C2=C([H])C([H])=C([H])C3=C(C(=C(N=C23)[H])[H])[H])N1[H])[H])([H])[H])([H])[H])([H])[H])([H])[H])([H])[H])[H])([H])([H])[H]	5.08197
N(=C1N([H])C(C2=C([H])C([H])=C([H])C([H])=C2[H])(C2=C([H])C([H])=C([H])C([H])=C2[H])C(=O)N1C(C1=C([H])C([H])=C([H])C([H])=C1[H])([H])[H])[H]	5.08145
C(OC1=C([H])C([H])=C2N=C(C(=C(C(OC(C3=C([H])N(C(C(C4=C([H])N([H])C5=C(C(=C(C([H])=C45)[H])[H])[H])([H])[H])(C(=O)O[H])[H])N=N3)([H])[H])(C3(C([H])([H])C4(C(C([H])([H])N3C(C4(C(=C([H])[H])[H])[H])([H])[H])([H])[H])[H])[H])[H])C2=C1[H])[H])[H])([H])([H])[H]	5.07572
C(C(OC(=O)C(=C(C1=C([H])C([H])=C([H])C(N(C(=O)N(C2=C([H])C([H])=C([H])C([H])=C2[H])[H])[H])=C1[H])[H])[H])([H])[H])([H])([H])[H]	5.05552
C(C(C(C(OC1=C([H])C([H])=C(C(=O)C(=C(C2=C([H])C([H])=C(OC([H])([H])[H])C([H])=C2OC([H])([H])[H])[H])[H])C([H])=C1[H])([H])[H])([H])[H])([H])[H])([H])([H])[H]	5.05061
C(C(C(C(C(=C(C(=C(C1=NC2C(=C(OC([H])([H])[H])C(=C([H])C=2N2C(=C(C([H])=C12)[H])[H])[H])[H])[H])[H])[H])[H])([H])[H])([H])[H])([H])[H])([H])([H])[H]	5.05061
C(C(C([H])([H])[H])(C([H])([H])[H])C1=C([H])C([H])=C(SC(C(=O)C2=C([H])N([H])C3=C(C(=C(C([H])=C23)[H])[H])[H])([H])[H])C([H])=C1[H])([H])([H])[H]	5.05061
C(C(C([H])([H])[H])(C(C(N(C(=O)C(C(C(C([H])([H])[H])(C([H])([H])[H])[H])([H])[H])(N(C(=O)C(C(C(C(N(C(=N[H])N([H])[H])[H])([H])[H])([H])[H])([H])[H])(N(C(=O)OC(C1=C([H])C([H])=C([H])C([H])=C1[H])([H])[H])[H])[H])[H])[H])[H])(C(O[H])(C(C(=O)N(C1(C([H])([H])C([H])([H])C([H])([H])C([H])([H])C1([H])[H])[H])[H])([H])[H])[H])[H])([H])[H])[H])([H])([H])[H]	5.05061
C(C(C(C([H])([H])[H])(C1(N([H])C(=O)C(C([H])([H])[H])([H])N([H])C(=O)C(C(C(C([H])([H])[H])(C([H])([H])[H])[H])([H])[H])([H])N([H])C(=O)C(C(C([H])([H])[H])(C(C([H])([H])[H])([H])[H])[H])([H])N([H])C(=O)C2(C(C(C([H])([H])N2C(=O)C(C(C([H])([H])[H])(C(C([H])([H])[H])([H])[H])[H])([H])N([H])C(=O)C([H])([H])N([H])C(=O)C(C(C(SC([H])([H])[H])([H])[H])([H])[H])([H])N([H])C1=O)([H])[H])([H])[H])[H])[H])[H]…	5.04576
O(C(C(N(C1=C([H])C([H])=C([H])C([H])=C1Br)[H])([H])[H])(C1=C([H])C([H])=C(Cl)C([H])=C1[H])C1N=NN(C(C2=C([H])C([H])=C([H])C([H])=C2[H])([H])[H])C=1C1=C([H])C([H])=C(F)C([H])=C1[H])[H]	5.04144
C(C(C(C(N1C([H])=C(C(=O)OC(C([H])([H])[H])([H])[H])C(=O)C2=C1C(=C(C1=NC(C3=C([H])C([H])=C([H])C([H])=C3[H])=C(C3=C([H])C([H])=C([H])C([H])=C3[H])N=C12)[H])[H])([H])[H])([H])[H])([H])[H])([H])([H])[H]	5.03763
C(OC1=C([H])C(C2(C3([H])C(C(OC3=O)([H])[H])([H])C(O[H])([H])C3=C(C4OC([H])([H])OC=4C([H])=C23)[H])[H])=C([H])C(OC([H])([H])[H])=C1OC([H])([H])[H])([H])([H])[H]	5.03621
O(C(C1(OC(C(C(=O)C(=C(C2=C([H])C([H])=C([H])C(N(C(=S)N(C3=C([H])C([H])=C([H])C([H])=C3[H])[H])[H])=C2[H])[H])[H])([H])[H])([H])C(O[H])([H])C(O[H])([H])C1(O[H])[H])[H])([H])[H])[H]	5.02549
C(C1=C([H])C([H])=C([H])C([H])=C1[H])(C1OC(C2SC3=C(C(=C(C([H])=C3C=2OC2(C([H])([H])C([H])([H])N([H])C([H])([H])C2([H])[H])[H])[H])[H])[H])=NN=1)([H])[H]	5.02228
C(C(C([H])([H])[H])(C(C(N(C(=O)C(C(C(C([H])([H])[H])(C([H])([H])[H])[H])([H])[H])(N(C(=O)N1C([H])([H])C([H])([H])C([H])([H])C([H])([H])C1([H])[H])[H])[H])[H])(C(=O)N(C(C(C1=C([H])N([H])C2=C(C(=C(C([H])=C12)[H])[H])[H])([H])[H])(C(=O)N1C([H])([H])C([H])([H])C([H])([H])C1(C(OC1=C([H])C([H])=C(F)C([H])=C1[H])([H])[H])[H])[H])[H])[H])([H])[H])[H])([H])([H])[H]	5.01323
C(C(C(C(C(=C(C(=C(C1=NC2C(=C(C(=C(OC([H])([H])[H])C=2N2C(=C(C([H])=C12)[H])[H])[H])[H])[H])[H])[H])[H])[H])([H])[H])([H])[H])([H])[H])([H])([H])[H]	5.00877
C(C(C([H])([H])[H])(C(C(N(C(=O)C(N(C(=O)C(C(C(C(N(C(=N[H])N([H])[H])[H])([H])[H])([H])[H])([H])[H])(N(C(=O)OC(C1=C([H])C([H])=C([H])C([H])=C1[H])([H])[H])[H])[H])[H])(C(C([H])([H])[H])(C([H])([H])[H])[H])[H])[H])(C(O[H])(C(C(=O)N(C1(C([H])([H])C([H])([H])C([H])([H])C([H])([H])C1([H])[H])[H])[H])([H])[H])[H])[H])([H])[H])[H])([H])([H])[H]	5.00877
C(OC1=C([H])C([H])=C([H])C(C(=N[H])N(C2C([H])=C(C(=O)N(C3C([H])=C(C(=O)N(C4C([H])=C(C(=O)N(C(C(C(N(C([H])([H])[H])C([H])([H])[H])([H])[H])([H])[H])([H])[H])[H])N(C([H])([H])[H])C=4[H])[H])N(C(C([H])([H])[H])(C([H])([H])[H])[H])C=3[H])[H])N(C([H])([H])[H])C=2[H])[H])=C1[H])([H])([H])[H]	5.00087
C(C(C([H])([H])[H])(C(C(N(C(=O)C(N1C([H])([H])C([H])([H])C(O[H])([H])C([H])([H])C1([H])[H])([H])[H])[H])(C(=O)N(C(C(C(C([H])([H])[H])(C([H])([H])[H])[H])([H])[H])(C(=O)N(C(C(C1=C([H])N([H])C2=C(C(=C(C([H])=C12)[H])[H])[H])([H])[H])(C(=O)N1C([H])([H])C([H])([H])N=C1C(OC1=C([H])C([H])=C(F)C([H])=C1[H])([H])[H])[H])[H])[H])[H])[H])([H])[H])[H])([H])([H])[H]	5
C(C1OC(C(=O)C(=C(C2=C([H])C([H])=C(C(=O)N([H])[H])C([H])=C2[H])[H])[H])=C([H])C=1[H])([H])([H])[H]	5
C(C(C(C(N(C(=O)C1=C([H])C([H])=C(C(=C(C(=O)C2OC(C([H])([H])[H])=C([H])C=2[H])[H])[H])C([H])=C1[H])[H])([H])[H])([H])[H])([H])[H])([H])([H])[H]	5
C(C(C([H])([H])[H])(C(C(N(C(=O)C(C(C(C([H])([H])[H])(C([H])([H])[H])[H])([H])[H])(N(C(=O)N1C([H])([H])C([H])([H])OC([H])([H])C1([H])[H])[H])[H])[H])(C(=O)N(C(C(C1=C([H])N([H])C2=C(C(=C(C([H])=C12)[H])[H])[H])([H])[H])(C(=O)N1C([H])([H])C([H])([H])C([H])([H])C1(C(OC1=C([H])C([H])=C(F)C([H])=C1[H])([H])[H])[H])[H])[H])[H])([H])[H])[H])([H])([H])[H]	5
C(N(C(=O)C(C(C(C(C(C(N(C(=O)C1=C([H])N=C([H])S1)[H])(C1=NC([H])=C(C2=C([H])C([H])=C3N(N=NC3=C2[H])[H])N1[H])[H])([H])[H])([H])[H])([H])[H])([H])[H])([H])[H])[H])([H])([H])[H]	4.99783
C(C(=C(C(=C(C(=C(C1=NC2C(=C(C(=C([H])C=2N2C(=C(C([H])=C12)[H])[H])[H])[H])[H])[H])[H])[H])[H])[H])[H])([H])([H])[H]	4.99568
C(C(C([H])([H])[H])(C(C(N(C(=O)C(C(C(C([H])([H])[H])(C([H])([H])[H])[H])([H])[H])(N(C(=O)N1C([H])([H])C([H])([H])OC([H])([H])C1([H])[H])[H])[H])[H])(C(=O)N(C(C(C1=C([H])C([H])=C([H])C([H])=C1[H])([H])[H])(C(=O)N1C([H])([H])C([H])([H])C([H])([H])C1(C(OC1=C([H])C([H])=C(F)C([H])=C1[H])([H])[H])[H])[H])[H])[H])([H])[H])[H])([H])([H])[H]	4.9914
C(C(C(C(C(=C(C(=C(C1=NC2C(=C(C(OC([H])([H])[H])=C([H])C=2N2C(=C(C([H])=C12)[H])[H])[H])[H])[H])[H])[H])[H])([H])[H])([H])[H])([H])[H])([H])([H])[H]	4.98297
C(C(=C(C(C(C(=C(C(OC(C(=O)N(C1(C2(C([H])([H])C3(C(C(C([H])([H])C1(C3([H])[H])[H])(C2([H])[H])[H])([H])[H])[H])[H])[H])[H])([H])[H])([H])[H])[H])C([H])([H])[H])([H])[H])([H])[H])[H])C([H])([H])[H])([H])([H])[H]	4.95861
O(C(C(N(C1=C([H])C([H])=C([H])C([H])=C1Br)[H])([H])[H])(C1=C([H])C([H])=C(Cl)C([H])=C1[H])C1N=NN(C(C2=C([H])C([H])=C([H])C([H])=C2[H])([H])[H])C=1C1=C([H])C([H])=C(Br)C([H])=C1[H])[H]	4.93667
C(C1(C([H])([H])C(C(C(C([H])([H])[H])(C([H])([H])[H])N=C=S)([H])[H])([H])C2([H])C3(C(C(C(C2=C([H])[H])([H])[H])([H])[H])(N=C=S)C(C([H])([H])[H])(C(C([H])([H])C13[H])([H])[H])[H])[H])[H])([H])([H])[H]	4.92934
O(C(C1(OC(C(C(=O)C(=C(C2=C([H])C([H])=C(N(C(=S)N(C3=C([H])C([H])=C([H])C([H])=C3[H])[H])[H])C([H])=C2[H])[H])[H])([H])[H])([H])C(O[H])([H])C(O[H])([H])C1(O[H])[H])[H])([H])[H])[H]	4.92628
C(C1=C([H])C([H])=C([H])C([H])=C1SC(C(=O)C1=C([H])N([H])C2=C(C(=C(C([H])=C12)[H])[H])[H])([H])[H])([H])([H])[H]	4.92082
FC1C([H])=C2C(=C(N([H])C2=C([H])C=1Cl)[H])C(=O)C(SC1=C([H])C([H])=C(Br)C([H])=C1[H])([H])[H]	4.92082
C(C(N(C(C([H])([H])[H])([H])[H])C(C(C(C(C([H])([H])[H])(N(C1=C([H])C([H])=NC([H])=C1[H])[H])[H])([H])[H])([H])[H])([H])[H])([H])[H])([H])([H])[H]	4.92082
C(OC1=C([H])C([H])=C2N=C(C(=C(C(OC(C3=C([H])N(C(C(=O)N(C(C(C(C([H])([H])[H])(C([H])([H])[H])[H])([H])[H])(C(=O)O[H])[H])[H])([H])[H])N=N3)([H])[H])(C3(C([H])([H])C4(C(C([H])([H])N3C(C4(C(=C([H])[H])[H])[H])([H])[H])([H])[H])[H])[H])[H])C2=C1[H])[H])[H])([H])([H])[H]	4.92082
C(N(C(=O)C(C(C(C(C(C(N(C(=O)C1=C([H])N=C([H])S1)[H])(C1=NC([H])=C(C2=C([H])C([H])=C3N(C(=NC3=C2[H])[H])[H])N1[H])[H])([H])[H])([H])[H])([H])[H])([H])[H])([H])[H])[H])([H])([H])[H]	4.91937
C(C1N([H])C2=C(C(=C(C([H])=C2C=1C(=NN(C1=NN=C([H])C2=C(C(=C(C([H])=C12)[H])[H])[H])[H])[H])[H])[H])[H])([H])([H])[H]	4.91435
C(C(=C(C(C1=C(O[H])C(O[H])=C(O[H])C2C(=O)C3=C(C(C(=C(C([H])([H])[H])C([H])([H])[H])[H])([H])[H])C(O[H])=C(O[H])C([H])=C3OC1=2)([H])[H])[H])C([H])([H])[H])([H])([H])[H]	4.90658
N(C1=C2C(C(C(C([H])([H])C2=NC2=C(C(=C(C([H])=C12)[H])[H])[H])([H])[H])([H])[H])([H])[H])([H])[H]	4.90309
C(N(C(=N[H])N(C(C(C(C(N(C(=O)OC(C1=C([H])C([H])=C([H])C([H])=C1[H])([H])[H])[H])(C(=O)N(C(C(C([H])([H])[H])(C([H])([H])[H])[H])(C(=O)N(C(C(C(C([H])([H])[H])(C([H])([H])[H])[H])([H])[H])(C(O[H])(C(C(=O)N(C(C(C1=C([H])C([H])=C([H])C([H])=C1[H])([H])[H])([H])[H])[H])([H])[H])[H])[H])[H])[H])[H])[H])([H])[H])([H])[H])([H])[H])[H])[H])([H])([H])[H]	4.8962
O(C(=O)C1=C([H])N(C2(C([H])([H])C2([H])[H])[H])C2=C(C(N3C([H])([H])C([H])([H])N([H])C([H])([H])C3([H])[H])=C(F)C([H])=C2C1=O)[H])[H]	4.89279
C(N1C([H])([H])C([H])([H])C2=C(C([H])([H])[H])C3N([H])C4=C(C(=C(C([H])=C4C=3C(C([H])([H])[H])=C2C1([H])[H])[H])[H])[H])([H])([H])[H]	4.88606
C(C(=C(C(C(C(=C(C(N(C(C(OC(C([H])([H])[H])(C([H])([H])[H])C([H])([H])[H])([H])[H])([H])[H])[H])([H])[H])[H])C([H])([H])[H])([H])[H])([H])[H])[H])C([H])([H])[H])([H])([H])[H]	4.88606
BrC1=C([H])C([H])=C([H])C(C(SC(C(=O)C2=C([H])N([H])C3=C(C(=C(C([H])=C23)[H])[H])[H])([H])[H])([H])[H])=C1[H]	4.88606
C(C(OC(=O)C1=C([H])N(C(C(F)(F)F)([H])[H])C2C(=C(C3=NC(C4=C([H])C([H])=C([H])C([H])=C4[H])=C(C4=C([H])C([H])=C([H])C([H])=C4[H])N=C3C=2C1=O)[H])[H])([H])[H])([H])([H])[H]	4.88273
C(OC1=C([H])C2OC(C3(OC4=C5C([H])=C([H])C(C([H])([H])[H])(C([H])([H])[H])OC5=C(C([H])=C4C(=O)C3(O[H])C=2C([H])=C1OC([H])([H])[H])[H])[H])([H])[H])([H])([H])[H]	4.87713
N(N=C(C1=C([H])N([H])C2=C(C(=C(C([H])=C12)[H])[H])[H])[H])(C1=NN=C([H])C2=C(C(=C(C([H])=C12)[H])[H])[H])[H]	4.86201
O=C(N(C1=C([H])C([H])=C([H])C([H])=C1[H])[H])N(C1=C([H])C([H])=C([H])C([H])=C1[H])[H]	4.86044
C(C(N1C(=O)N(C(C(C(C([H])([H])[H])(C([H])([H])[H])[H])([H])[H])([H])[H])C2(C([H])([H])C([H])([H])N(C(C3=C([H])C([H])=C([H])C(Cl)=C3[H])([H])[H])C([H])([H])C2([H])[H])C1=O)([H])[H])([H])([H])[H]	4.85387
O(N1C(=O)C(C2=C([H])C([H])=C([H])C([H])=C2[H])=C([H])C2=C(C(=C(C([H])=C12)[H])[H])[H])[H]	4.85387
C(C(C(N(C(=O)N(C(C(C(N(C(C(C(C(C(C(N(C(C(C(N(C(=O)N(C(C(C([H])([H])[H])([H])[H])([H])[H])[H])[H])([H])[H])([H])[H])([H])[H])[H])([H])[H])([H])[H])([H])[H])([H])[H])([H])[H])([H])[H])[H])([H])[H])([H])[H])([H])[H])[H])[H])([H])[H])([H])[H])([H])([H])[H]	4.85127
C(C(C([H])([H])[H])(C(C(N(C(=O)C(C(C(C([H])([H])[H])(C([H])([H])[H])[H])([H])[H])(N(C(=O)N1C([H])([H])C([H])([H])C([H])([H])C([H])([H])C1([H])[H])[H])[H])[H])(C(=O)N(C(C(C1=C([H])C([H])=C([H])C([H])=C1[H])([H])[H])(C(=O)N(N(C1=C([H])C([H])=C([H])C([H])=C1[H])[H])[H])[H])[H])[H])([H])[H])[H])([H])([H])[H]	4.84771
C(C1(C([H])([H])[H])C([H])([H])C([H])([H])C2=C(C(C(C(C(=O)C3=C(O[H])C([H])=C4OC(C([H])([H])[H])(C([H])([H])[H])C(C([H])([H])C4=C3O[H])([H])[H])([H])[H])([H])[H])=C(C([H])=C2O1)[H])[H])([H])([H])[H]	4.84164
C(OC1=C([H])C([H])=C(C2(N([H])C(=N[H])N(C3(C([H])([H])C([H])([H])C(O[H])([H])C([H])([H])C3([H])[H])[H])C2=O)C2=C([H])C([H])=C(OC([H])([H])[H])C([H])=C2[H])C([H])=C1[H])([H])([H])[H]	4.82974
C(N1C([H])=C(C(=O)C(SC2=C([H])C([H])=C(Br)C([H])=C2[H])([H])[H])C2=C(C(=C(C([H])=C12)[H])[H])[H])([H])([H])[H]	4.82391
C(C(C([H])([H])[H])(C1=C([H])C2C(C(C3(C(C([H])([H])[H])(C(N4C(=O)C5=C(C(=C(C([H])=C5C4=O)[H])[H])[H])([H])[H])C([H])([H])C([H])([H])C([H])([H])C3(C([H])([H])[H])C=2C([H])=C1O[H])[H])([H])[H])([H])[H])[H])([H])([H])[H]	4.82391
C(C(C([H])([H])[H])(C1=C([H])C2C(C(C3(C(C([H])([H])[H])(C(N4C(=O)C5=C(Cl)C(Cl)=C(Cl)C(Cl)=C5C4=O)([H])[H])C([H])([H])C([H])([H])C([H])([H])C3(C([H])([H])[H])C=2C([H])=C1O[H])[H])([H])[H])([H])[H])[H])([H])([H])[H]	4.82391
C(C(C([H])([H])[H])(C1=C([H])C2C(=NN(S(=O)(=O)C3=C([H])C([H])=C(C([H])([H])[H])C([H])=C3[H])[H])C(C3(C(C([H])([H])[H])(C(N4C(=O)C5=C(Cl)C(Cl)=C(Cl)C(Cl)=C5C4=O)([H])[H])C([H])([H])C([H])([H])C([H])([H])C3(C([H])([H])[H])C=2C([H])=C1OC(=O)C([H])([H])[H])[H])([H])[H])[H])([H])([H])[H]	4.82391
C(C(C([H])([H])[H])(C1=C([H])C2C(C(C3(C(C([H])([H])[H])(C(=O)[H])C([H])([H])C([H])([H])C([H])([H])C3(C([H])([H])[H])C=2C([H])=C1O[H])[H])([H])[H])([H])[H])[H])([H])([H])[H]	4.82391
C(C(C([H])([H])[H])(C1=C([H])C2C(=O)C(C3(C(C([H])([H])[H])(C(N4C(=O)C5=C(Cl)C(Cl)=C(Cl)C(Cl)=C5C4=O)([H])[H])C([H])([H])C([H])([H])C([H])([H])C3(C([H])([H])[H])C=2C([H])=C1OC(=O)C([H])([H])[H])[H])([H])[H])[H])([H])([H])[H]	4.82391
C(C(C([H])([H])[H])(C1=C([H])C2C(C(C3(C(C([H])([H])[H])(C(N4C(=O)C5=C(Cl)C(Cl)=C(Cl)C(Cl)=C5C4=O)([H])[H])C([H])([H])C([H])([H])C([H])([H])C3(C([H])([H])[H])C=2C([H])=C1OC(=O)C([H])([H])[H])[H])([H])[H])([H])[H])[H])([H])([H])[H]	4.82391
C(C(C([H])([H])[H])(C(C(N(C(=O)C(C([H])([H])[H])(N(C(=O)C(C(C(C(N(C(=N[H])N([H])[H])[H])([H])[H])([H])[H])([H])[H])(N(C(=O)OC(C1=C([H])C([H])=C([H])C([H])=C1[H])([H])[H])[H])[H])[H])[H])[H])(C(O[H])(C(C(=O)N(C(C(C1=C([H])C([H])=C(Cl)C([H])=C1[H])([H])[H])([H])[H])[H])([H])[H])[H])[H])([H])[H])[H])([H])([H])[H]	4.81531
C(C(OC(=O)C1=C([H])N(C(C([H])([H])[H])([H])[H])C2C(=C(C3=NC(C4=C([H])C([H])=C([H])C([H])=C4[H])=C(C4=C([H])C([H])=C([H])C([H])=C4[H])N=C3C=2C1=O)[H])[H])([H])[H])([H])([H])[H]	4.81248
C(C(OC(=O)C1=C([H])N=C2C(=C(C3=NC(C4=C([H])C([H])=C(F)C([H])=C4[H])=C(C4=C([H])C([H])=C(F)C([H])=C4[H])N=C3C2=C1O[H])[H])[H])([H])[H])([H])([H])[H]	4.8041
C(C(N1C(=O)N(C(C(C(C([H])([H])[H])(C([H])([H])[H])[H])([H])[H])([H])[H])C2(C([H])([H])C([H])([H])N(C(C3=C([H])C([H])=C([H])C(OC([H])([H])[H])=C3[H])([H])[H])C([H])([H])C2([H])[H])C1=O)([H])[H])([H])([H])[H]	4.79588
C(C(C(C([H])([H])[H])(C1(N([H])C(=O)C(C(C([H])([H])[H])(C(C([H])([H])[H])([H])[H])[H])([H])N([H])C(=O)C(C(C([H])([H])[H])(O[H])[H])([H])N([H])C(=O)C([H])([H])N([H])C(=O)C([H])([H])N([H])C(=O)C(C(C2=C([H])C([H])=C([H])C([H])=C2[H])([H])[H])([H])N([H])C(=O)C([H])([H])N([H])C(=O)C(C(C2=C([H])C([H])=C([H])C([H])=C2[H])([H])[H])([H])N([H])C1=O)[H])[H])([H])[H])([H])([H])[H]	4.79588
C(C(C(C([H])([H])[H])(C1(N([H])C(=O)C(C(C([H])([H])[H])(O[H])[H])([H])N([H])C(=O)C([H])([H])N([H])C(=O)C(C(C2=C([H])C([H])=C([H])C([H])=C2[H])([H])[H])([H])N([H])C(=O)C(C(C([H])([H])[H])(C([H])([H])[H])[H])([H])N([H])C(=O)C([H])([H])N([H])C(=O)C(C(C(C([H])([H])[H])(C([H])([H])[H])[H])([H])[H])([H])N([H])C1=O)[H])[H])([H])[H])([H])([H])[H]	4.79588
C(C(OC(=O)C(=C(N(C1C([H])=C([H])C2=NC(C3=C([H])C([H])=C([H])C([H])=C3[H])=C(N=C2C=1[H])C1=C([H])C([H])=C([H])C([H])=C1[H])[H])[H])C(=O)OC(C([H])([H])[H])([H])[H])([H])[H])([H])([H])[H]	4.79588
C(C(OC(=O)C(=C(C1=C([H])C([H])=C([H])C(N(S(=O)(=O)C2=C([H])C([H])=C(C([H])([H])[H])C([H])=C2[H])[H])=C1[H])[H])[H])([H])[H])([H])([H])[H]	4.79263
C(C(C([H])([H])[H])(C(C(N(C(=O)C(C([H])([H])[H])(N(C(=O)C(C(C(C(N(C(=N[H])N([H])[H])[H])([H])[H])([H])[H])([H])[H])(N(S(=O)(=O)C1=C([H])C([H])=C([H])C([H])=C1[H])[H])[H])[H])[H])[H])(C(O[H])(C(C(=O)N(C(C(C1=C([H])C([H])=C([H])C([H])=C1[H])([H])[H])([H])[H])[H])([H])[H])[H])[H])([H])[H])[H])([H])([H])[H]	4.78781
C(C(C([H])([H])[H])(C(C(N(C(=O)C(N1C([H])([H])C([H])([H])C(O[H])([H])C([H])([H])C1([H])[H])([H])[H])[H])(C(=O)N(C(C(C(C([H])([H])[H])(C([H])([H])[H])[H])([H])[H])(C(=O)N(C(C(C1=C([H])N([H])C2=C(C(=C(C([H])=C12)[H])[H])[H])([H])[H])(C(=O)N1C([H])([H])C([H])([H])C([H])([H])C1(C(OC1=C([H])C([H])=C(F)C([H])=C1[H])([H])[H])[H])[H])[H])[H])[H])[H])([H])[H])[H])([H])([H])[H]	4.77728
C(C(C([H])([H])[H])(C(N1C(=O)C2=C(C(=C(C([H])=C2C1=O)[H])[H])[H])(C(=O)N1C([H])([H])C([H])([H])N(C(=O)C(C(C([H])([H])[H])(C([H])([H])[H])[H])(N2C(=O)C3=C(C(=C(C([H])=C3C2=O)[H])[H])[H])[H])C([H])([H])C1([H])[H])[H])[H])([H])([H])[H]	4.77237
O=C(N1C([H])([H])C([H])([H])N(C2(C3=C(C(=C(C([H])=C3C3=C(C(=C(C([H])=C23)[H])[H])[H])[H])[H])[H])[H])C([H])([H])C1([H])[H])C1=C([H])C([H])=C2N(C(=C([H])C2=C1[H])[H])[H]	4.77211
C(C(C([H])([H])[H])(C(C(N(C(=O)C(N1C([H])([H])C([H])([H])N(C([H])([H])[H])C([H])([H])C1([H])[H])([H])[H])[H])(C(=O)N(C(C(C(C([H])([H])[H])(C([H])([H])[H])[H])([H])[H])(C(=O)N(C(C(C1=C([H])N([H])C2=C(C(=C(C([H])=C12)[H])[H])[H])([H])[H])(C(=O)N1C([H])([H])C([H])([H])N=C1C(OC1=C([H])C([H])=C(F)C([H])=C1[H])([H])[H])[H])[H])[H])[H])[H])([H])[H])[H])([H])([H])[H]	4.75696
C(C1(C([H])([H])[H])C([H])([H])C([H])([H])C2=C(O[H])C(C(=O)C(C(C3=C([H])C([H])=C4OC5(C([H])([H])[H])C([H])([H])C([H])([H])C([H])([H])C(C([H])([H])[H])(C([H])([H])[H])C5(C([H])([H])C4=C3[H])[H])([H])[H])([H])[H])=C(O[H])C([H])=C2O1)([H])([H])[H]	4.75203
C(C(=C(C(C(C(=C(C(N(C(=O)C(OC1(C2(C([H])([H])C3(C(C(C([H])([H])C1(C3([H])[H])[H])(C2([H])[H])[H])([H])[H])[H])[H])[H])([H])[H])[H])([H])[H])[H])C([H])([H])[H])([H])[H])([H])[H])[H])C([H])([H])[H])([H])([H])[H]	4.74473
C(C1OC(C(=O)C(=C(C2=C([H])C([H])=C(C(=O)O[H])C([H])=C2[H])[H])[H])=C([H])C=1[H])([H])([H])[H]	4.73518
C(C(OC(=O)C1=C([H])N(C(C#C[H])([H])[H])C2C(=C(C3=NC(C4=C([H])C([H])=C(F)C([H])=C4[H])=C(C4=C([H])C([H])=C(F)C([H])=C4[H])N=C3C=2C1=O)[H])[H])([H])[H])([H])([H])[H]	4.72816
C(C(C([H])([H])[H])(C(C(N(C(=O)C(N1C([H])([H])C([H])([H])C(C(C(O[H])([H])[H])([H])[H])([H])C([H])([H])C1([H])[H])([H])[H])[H])(C(=O)N(C(C(C(C([H])([H])[H])(C([H])([H])[H])[H])([H])[H])(C(=O)N(C(C(C1=C([H])N([H])C2=C(C(=C(C([H])=C12)[H])[H])[H])([H])[H])(C(=O)N1C([H])([H])C([H])([H])N=C1C(OC1=C([H])C([H])=C(F)C([H])=C1[H])([H])[H])[H])[H])[H])[H])[H])([H])[H])[H])([H])([H])[H]	4.72584
C(C(C(C(C(=O)O[H])([H])[H])([H])[H])(C1(C([H])([H])C([H])([H])C2(C3(C(O[H])([H])C([H])([H])C4(C(C(O[H])(C(C([H])([H])C4(C([H])([H])[H])C3(C(C([H])([H])C12C([H])([H])[H])([H])[H])[H])([H])[H])[H])([H])[H])[H])[H])[H])[H])[H])([H])([H])[H]	4.72354
FC1C([H])=C2C(=C(N([H])C2=C([H])C=1Br)[H])C(=O)C(SC1=C([H])C([H])=C(Br)C([H])=C1[H])([H])[H]	4.72125
C(C1=C([H])C([H])=C(SC(C(=O)C2=C([H])N([H])C3=C(C(=C(C([H])=C23)[H])[H])[H])([H])[H])C([H])=C1[H])([H])([H])[H]	4.72125
C(C(C(C(C(C(=O)N(C(C(C1=C([H])N([H])C2=C(C(=C(OC([H])([H])[H])C([H])=C12)[H])[H])([H])[H])([H])[H])[H])([H])[H])([H])[H])([H])[H])([H])[H])([H])([H])[H]	4.71897
C(C(C(C(=O)N(C(C(C1=C([H])N([H])C2=C(C(=C(OC([H])([H])[H])C([H])=C12)[H])[H])([H])[H])([H])[H])[H])([H])[H])([H])[H])([H])([H])[H]	4.71738
N(C1=C([H])C([H])=C(SC(C(=O)C2=C([H])N([H])C3=C(C(=C(C([H])=C23)[H])[H])[H])([H])[H])C([H])=C1[H])([H])[H]	4.69897
C(OC1=C([H])C([H])=C2N=C(C(=C(C(OC(C3=C([H])N(C(C(C([H])([H])[H])(C([H])([H])[H])[H])(C(=O)O[H])[H])N=N3)([H])[H])(C3(C([H])([H])C4(C(C([H])([H])N3C(C4(C(=C([H])[H])[H])[H])([H])[H])([H])[H])[H])[H])[H])C2=C1[H])[H])[H])([H])([H])[H]	4.69897
C(OC1=C([H])C([H])=C2N=C(C(=C(C(OC(C3=C([H])N(C4=C([H])C([H])=C([H])C([H])=C4Cl)N=N3)([H])[H])(C3(C([H])([H])C4(C(C([H])([H])N3C(C4(C(=C([H])[H])[H])[H])([H])[H])([H])[H])[H])[H])[H])C2=C1[H])[H])[H])([H])([H])[H]	4.69897
C(C(C([H])([H])[H])(C(C(N(C(=O)C(C([H])([H])[H])(N(C(=O)C(C(C(C(N(C(=N[H])N([H])[H])[H])([H])[H])([H])[H])([H])[H])(N(C(=O)OC(C1=C([H])C([H])=C([H])C([H])=C1[H])([H])[H])[H])[H])[H])[H])[H])(C(O[H])(C(C(=O)N(C([H])([H])[H])C(C(C1=C([H])C([H])=C(Cl)C([H])=C1[H])([H])[H])([H])[H])([H])[H])[H])[H])([H])[H])[H])([H])([H])[H]	4.6925
C(C(C(C(C(=O)O[H])([H])[H])([H])[H])(C1(C([H])([H])C([H])([H])C2(C3(C(OC(=O)C([H])([H])[H])([H])C([H])([H])C4(C(C(C(C([H])([H])C4(C([H])([H])[H])C3(C(C([H])([H])C12C([H])([H])[H])([H])[H])[H])([H])[H])(OC(=O)C([H])([H])[H])[H])([H])[H])[H])[H])[H])[H])[H])([H])([H])[H]	4.67778
C(C(OC(=O)C(=C(N(C1C([H])=C([H])C2=NC(C3=C([H])C([H])=C(F)C([H])=C3[H])=C(N=C2C=1[H])C1=C([H])C([H])=C(F)C([H])=C1[H])[H])[H])C(=O)OC(C([H])([H])[H])([H])[H])([H])[H])([H])([H])[H]	4.67162
C(C(C([H])([H])[H])(C(C(N(C(=O)C(N(C(=O)C(C(C(C(N(C(=N[H])C([H])([H])[H])[H])([H])[H])([H])[H])([H])[H])(N(C(=O)OC(C1=C([H])C([H])=C([H])C([H])=C1[H])([H])[H])[H])[H])[H])(C(C([H])([H])[H])(C([H])([H])[H])[H])[H])[H])(C(O[H])(C(C(=O)N(C(C(C1=C([H])C([H])=C([H])C([H])=C1[H])([H])[H])([H])[H])[H])([H])[H])[H])[H])([H])[H])[H])([H])([H])[H]	4.66959
C(C(C(C(C(=O)O[H])([H])[H])([H])[H])(C1(C([H])([H])C([H])([H])C2(C3(C(OC(=O)C([H])([H])[H])([H])C([H])([H])C4(C(C(C(C([H])([H])C4(C([H])([H])[H])C3(C(C(OC(=O)C([H])([H])[H])([H])C12C([H])([H])[H])([H])[H])[H])([H])[H])(OC(=O)C([H])([H])[H])[H])([H])[H])[H])[H])[H])[H])[H])([H])([H])[H]	4.64782
C(C(C(C([H])([H])[H])(C1(N([H])C(=O)C(C(C([H])([H])[H])(C(C([H])([H])[H])([H])[H])[H])([H])N([H])C(=O)C(C(C([H])([H])[H])(O[H])[H])([H])N([H])C(=O)C([H])([H])C([H])([H])C([H])([H])C([H])([H])N([H])C(=O)C(C(C2=C([H])C([H])=C([H])C([H])=C2[H])([H])[H])([H])N([H])C(=O)C([H])([H])N([H])C(=O)C(C(C2=C([H])C([H])=C([H])C([H])=C2[H])([H])[H])([H])N([H])C1=O)[H])[H])([H])[H])([H])([H])[H]	4.63827
C(C(C([H])([H])[H])(C(C(N(C(=O)C(C([H])([H])[H])(N(C(=O)C(C(C(C(N(C(=N[H])N([H])[H])[H])([H])[H])([H])[H])([H])[H])(N(C(=O)C(OC(C1=C([H])C([H])=C([H])C([H])=C1[H])([H])[H])([H])[H])[H])[H])[H])[H])[H])(C(O[H])(C(C(=O)N(C(C(C1=C([H])C([H])=C([H])C([H])=C1[H])([H])[H])([H])[H])[H])([H])[H])[H])[H])([H])[H])[H])([H])([H])[H]	4.63827
O(C1=C([H])C([H])=C(Cl)C([H])=C1C(=O)N(C(C(C1=C([H])C([H])=C([H])C([H])=C1[H])(C1=C([H])C([H])=C([H])C([H])=C1[H])[H])([H])[H])[H])[H]	4.63827
C(C(C([H])([H])[H])(C(C(N(C(=O)C(C([H])([H])[H])(N(C([H])([H])[H])C(=O)C(C(C(C(N(C(=N[H])N([H])[H])[H])([H])[H])([H])[H])([H])[H])(N(C(=O)OC(C1=C([H])C([H])=C([H])C([H])=C1[H])([H])[H])[H])[H])[H])[H])(C(O[H])(C(C(=O)N(C(C(C1=C([H])C([H])=C(Cl)C([H])=C1[H])([H])[H])([H])[H])[H])([H])[H])[H])[H])([H])[H])[H])([H])([H])[H]	4.63451
C(N(C(=O)C(C(C(C(C(C(N(C(=O)C1=C([H])N=C([H])S1)[H])(C1=NC([H])=C(C2=C([H])C([H])=C3C(=C(C(=C([H])C3=C2C([H])([H])[H])[H])[H])[H])N1[H])[H])([H])[H])([H])[H])([H])[H])([H])[H])([H])[H])[H])([H])([H])[H]	4.6247
C(C(=C(C(C(C(=C(C(OC(C(OC1(C2(C([H])([H])C3(C(C(C([H])([H])C1(C3([H])[H])[H])(C2([H])[H])[H])([H])[H])[H])[H])[H])([H])[H])([H])[H])([H])[H])[H])C([H])([H])[H])([H])[H])([H])[H])[H])C([H])([H])[H])([H])([H])[H]	4.61979
C(C(C([H])([H])[H])(C(C1(N([H])C(=O)C2(C(C(C([H])([H])N2C(=O)C(C(C2=C([H])C([H])=C(O[H])C([H])=C2[H])([H])[H])([H])N([H])C(=O)C(C(C(C([H])([H])[H])(C([H])([H])[H])[H])([H])[H])([H])N([H])C(=O)C(C(C(C([H])([H])[H])(C([H])([H])[H])[H])([H])[H])([H])N([H])C(=O)C(C(C(C([H])([H])[H])(C([H])([H])[H])[H])([H])[H])([H])N([H])C(=O)C([H])([H])N([H])C1=O)([H])[H])([H])[H])[H])[H])([H])[H])[H])([H])([H])[H]	4.60206
C(OC1=C([H])C(C(=C(C(=O)C(C(=O)C(=C(C2=C([H])C([H])=C(O[H])C(OC([H])([H])[H])=C2[H])[H])[H])([H])[H])[H])[H])=C([H])C([H])=C1O[H])([H])([H])[H]	4.60206
C(OC1=C([H])C(C(C(C(O[H])([H])[H])([H])[H])([H])[H])=C([H])C2C(=C(OC1=2)C1=C([H])C([H])=C2OC(OC2=C1[H])([H])[H])[H])([H])([H])[H]	4.59455
C(C(C(C(C(=O)O[H])([H])[H])([H])[H])(C1(C([H])([H])C([H])([H])C2(C3(C([H])([H])C([H])([H])C4(C(C(O[H])(C(C([H])([H])C4(C([H])([H])[H])C3(C(C([H])([H])C12C([H])([H])[H])([H])[H])[H])([H])[H])[H])([H])[H])[H])[H])[H])[H])[H])([H])([H])[H]	4.57025
C(C(C([H])([H])[H])(C(C(N(C(=O)C(C(C(C([H])([H])[H])(C([H])([H])[H])[H])([H])[H])(N(C(=O)C1OC([H])=C([H])C=1[H])[H])[H])[H])(C(=O)N(C(C(C1=C([H])C([H])=C([H])C([H])=C1[H])([H])[H])(C(=O)N(N(C1=C([H])C([H])=C([H])C([H])=C1[H])[H])[H])[H])[H])[H])([H])[H])[H])([H])([H])[H]	4.5544
ClC1=C([H])C([H])=C(N(C(C(=O)C2=C([H])N([H])C3=C(C(=C(C([H])=C23)[H])[H])[H])([H])[H])[H])C([H])=C1[H]	4.5376
O=C(C(SC1=C([H])C([H])=C([H])C([H])=C1[H])([H])[H])C1=C([H])N([H])C2=C(C(=C(C([H])=C12)[H])[H])[H]	4.5376
C(C(C([H])([H])[H])(C(C(C(O[H])(C(C(=O)N(C(C(C1=C([H])C([H])=C(Cl)C([H])=C1[H])([H])[H])([H])[H])[H])([H])[H])[H])(N(C([H])([H])[H])C(=O)C(C([H])([H])[H])(N(C(=O)C(C(C(C(N(C(=N[H])N([H])[H])[H])([H])[H])([H])[H])([H])[H])(N(C(=O)OC(C1=C([H])C([H])=C([H])C([H])=C1[H])([H])[H])[H])[H])[H])[H])[H])([H])[H])[H])([H])([H])[H]	4.53462
C(C(OC(=O)C1=C([H])N=C2C(=C(C3=NC(C4=C([H])C([H])=C([H])C([H])=C4[H])=C(C4=C([H])C([H])=C([H])C([H])=C4[H])N=C3C2=C1O[H])[H])[H])([H])[H])([H])([H])[H]	4.52578
C(C(C(C(C(=O)O[H])([H])[H])([H])[H])(C1(C([H])([H])C([H])([H])C2(C3(C([H])([H])C([H])([H])C4(C(C(C(C([H])([H])C4(C([H])([H])[H])C3(C(C(OC(=O)C([H])([H])[H])([H])C12C([H])([H])[H])([H])[H])[H])([H])[H])(OC(=O)C([H])([H])[H])[H])([H])[H])[H])[H])[H])[H])[H])([H])([H])[H]	4.5157
C(OC1=C([H])C([H])=C2N=C(C(=C(C(OC(C3=C([H])N(C(C(C(C([H])([H])[H])(C([H])([H])[H])[H])([H])[H])(C(=O)O[H])[H])N=N3)([H])[H])(C3(C([H])([H])C4(C(C([H])([H])N3C(C4(C(=C([H])[H])[H])[H])([H])[H])([H])[H])[H])[H])[H])C2=C1[H])[H])[H])([H])([H])[H]	4.50864
C(C(OC(=O)C1=C([H])N(C(C([H])([H])[H])([H])[H])C2C(=C(C3=NC(C4=C([H])C([H])=C(F)C([H])=C4[H])=C(C4=C([H])C([H])=C(F)C([H])=C4[H])N=C3C=2C1=O)[H])[H])([H])[H])([H])([H])[H]	4.49214
C(C(C(C(C(=O)O[H])([H])[H])([H])[H])(C1(C([H])([H])C([H])([H])C2(C3(C([H])([H])C(OC(=O)C([H])([H])[H])([H])C4(C(C(C(C([H])([H])C4(C([H])([H])[H])C3(C(C([H])([H])C12C([H])([H])[H])([H])[H])[H])([H])[H])(OC(=O)C([H])([H])[H])[H])([H])[H])[H])[H])[H])[H])[H])([H])([H])[H]	4.48545
FC1=C([H])C([H])=C([H])C(C(OC(=O)N(C2=C([H])N=C3C(=C(C(=C([H])N3C2=O)[H])[H])[H])[H])([H])[H])=C1[H]	4.48149
C(C(C([H])([H])[H])(C(C(N(C(=O)C(C([H])([H])[H])(N(C(=O)C(C(C(C(N(C(=N[H])N([H])[H])[H])([H])[H])([H])[H])([H])[H])(N(C(=O)OC(C1=C([H])C([H])=C([H])C([H])=C1[H])([H])[H])[H])[H])[H])[H])[H])(C(O[H])(C(C(=O)N(C1(C([H])([H])C([H])([H])C([H])([H])C([H])([H])C1([H])[H])[H])[H])([H])[H])[H])[H])([H])[H])[H])([H])([H])[H]	4.46092
C(OC1=C([H])C([H])=C(OC(C2(C([H])([H])C([H])([H])C([H])([H])N2C(=O)C(C(C2=C([H])C([H])=C([H])C([H])=C2[H])([H])[H])(N(C(=O)C(C(C(C([H])([H])[H])(C([H])([H])[H])[H])([H])[H])(N(C(=O)C(C(C(C([H])([H])[H])(C([H])([H])[H])[H])([H])[H])(N(C(=O)N2C([H])([H])C([H])([H])C([H])([H])C([H])([H])C2([H])[H])[H])[H])[H])[H])[H])[H])[H])([H])[H])C([H])=C1[H])([H])([H])[H]	4.44733
O=C(C(C(C1=C([H])C([H])=C([H])C([H])=C1[H])([H])[H])(N1C(=O)C2=C(C(=C(C([H])=C2C1=O)[H])[H])[H])[H])N1C([H])([H])C([H])([H])C([H])([H])C([H])([H])C1([H])[H]	4.44309
FC(F)(F)C1=C([H])C([H])=C(C(N(C(=O)C2=C([H])N=C3C(=C(C(=C([H])N3C2=O)[H])[H])[H])[H])([H])[H])C([H])=C1[H]	4.4318
C(C(C(C(N1C([H])=C(C(=O)O[H])C(=O)C2=C1C(=C(C1=NC(C3=C([H])C([H])=C(F)C([H])=C3[H])=C(C3=C([H])C([H])=C(F)C([H])=C3[H])N=C12)[H])[H])([H])[H])([H])[H])([H])[H])([H])([H])[H]	4.39362
C(C(C(C(C(=O)O[H])([H])[H])([H])[H])(C1(C([H])([H])C([H])([H])C2(C3(C([H])([H])C(O[H])([H])C4(C(C(O[H])(C(C([H])([H])C4(C([H])([H])[H])C3(C(C([H])([H])C12C([H])([H])[H])([H])[H])[H])([H])[H])[H])([H])[H])[H])[H])[H])[H])[H])([H])([H])[H]	4.38828
C(OC1=C([H])C([H])=C2N=C(C(=C(C(OC(C3=C([H])N(C(C([H])([H])[H])(C(=O)O[H])[H])N=N3)([H])[H])(C3(C([H])([H])C4(C(C([H])([H])N3C(C4(C(=C([H])[H])[H])[H])([H])[H])([H])[H])[H])[H])[H])C2=C1[H])[H])[H])([H])([H])[H]	4.38722
C(C(C(C([H])([H])[H])(C1(N([H])C(=O)C([H])([H])N([H])C(=O)C(C(C(C([H])([H])[H])(C([H])([H])[H])[H])([H])[H])([H])N([H])C(=O)C(C(C([H])([H])[H])(C(C([H])([H])[H])([H])[H])[H])([H])N([H])C(=O)C(C(C([H])([H])[H])(C(C([H])([H])[H])([H])[H])[H])([H])N([H])C(=O)C(C(O[H])([H])[H])([H])N([H])C(=O)C([H])([H])N([H])C(=O)C(C(C(C([H])([H])[H])(C([H])([H])[H])[H])([H])[H])([H])N([H])C1=O)[H])[H])([H])[H])([H]…	4.37675
FC1=C([H])C([H])=C([H])C(C(N(C(=O)C2=C([H])N=C3C(=C(C(=C([H])N3C2=O)[H])[H])[H])[H])([H])[H])=C1[H]	4.36653
ClC1=C([H])C([H])=C([H])C(SC(C(=O)C2=C([H])N([H])C3=C(C(=C(C([H])=C23)[H])[H])[H])([H])[H])=C1[H]	4.35655
C(C(C([H])([H])[H])(C(C(N1C(=O)C2=C(C(=C(C([H])=C2C1=O)[H])[H])[H])(C(=O)N1C([H])([H])C([H])([H])C(C(C2=C([H])C([H])=C([H])C([H])=C2[H])([H])[H])([H])C([H])([H])C1([H])[H])[H])([H])[H])[H])([H])([H])[H]	4.35428
BrC1=C([H])C([H])=C(SC(C(=O)C2=C([H])N([H])C3=C(I)C(=C(C([H])=C23)[H])[H])([H])[H])C([H])=C1[H]	4.34679
O(C1(C(C2=C([H])C([H])=C(O[H])C(O[H])=C2[H])([H])OC2=C(C(O[H])=C(C(O[H])=C2C1=O)[H])[H])[H])[H]	4.31722
C(C(C([H])([H])[H])(C(N1C(=O)C2=C(C(=C(C([H])=C2C1=O)[H])[H])[H])(C(=O)N1C([H])([H])C([H])([H])C(C(C2=C([H])C([H])=C([H])C([H])=C2[H])([H])[H])([H])C([H])([H])C1([H])[H])[H])[H])([H])([H])[H]	4.31659
O=C(C(C(C1=C([H])C([H])=C([H])C([H])=C1[H])([H])[H])(N1C(=O)C2=C(C(=C(C([H])=C2C1=O)[H])[H])[H])[H])N1C([H])([H])C([H])([H])OC([H])([H])C1([H])[H]	4.30601
C(C(=C(C(C(C(=C(C(N(C(C(OC1=C([H])C([H])=C([H])C([H])=C1[H])([H])[H])([H])[H])[H])([H])[H])[H])C([H])([H])[H])([H])[H])([H])[H])[H])C([H])([H])[H])([H])([H])[H]	4.29243
O=C(C(C(C1=C([H])C([H])=C([H])C([H])=C1[H])([H])[H])(N1C(=O)C2=C(C(=C(C([H])=C2C1=O)[H])[H])[H])[H])N1C([H])([H])C([H])([H])N(C(=O)C(C(C2=C([H])C([H])=C([H])C([H])=C2[H])([H])[H])(N2C(=O)C3=C(C(=C(C([H])=C3C2=O)[H])[H])[H])[H])C([H])([H])C1([H])[H]	4.27819
O(C(C1=C([H])C([H])=C(O[H])C(C(=O)N(C(C(C2=C([H])C([H])=C([H])C([H])=C2[H])(C2=C([H])C([H])=C([H])C([H])=C2[H])[H])([H])[H])[H])=C1[H])([H])[H])[H]	4.27572
C(C(C(C([H])([H])[H])(C(N1C(=O)C2=C(C(=C(C([H])=C2C1=O)[H])[H])[H])(C(=O)N1C([H])([H])C([H])([H])C(C(C2=C([H])C([H])=C([H])C([H])=C2[H])([H])[H])([H])C([H])([H])C1([H])[H])[H])[H])([H])[H])([H])([H])[H]	4.2693
C(C(C([H])([H])[H])(C(C1(N([H])C(=O)C2(C(C(C([H])([H])N2C(=O)C(C(C2=C([H])C([H])=C(O[H])C([H])=C2[H])([H])[H])([H])N([H])C(=O)C(C(C(C([H])([H])[H])(C([H])([H])[H])[H])([H])[H])([H])N([H])C(=O)C(C(C(C([H])([H])[H])(C([H])([H])[H])[H])([H])[H])([H])N([H])C(=O)C(C(C([H])([H])[H])(C([H])([H])[H])[H])([H])N([H])C(=O)C([H])([H])N([H])C1=O)([H])[H])([H])[H])[H])[H])([H])[H])[H])([H])([H])[H]	4.24413
FC1=C([H])C([H])=C(C(SC(C(=O)C2=C([H])N([H])C3=C(C(=C(C([H])=C23)[H])[H])[H])([H])[H])([H])[H])C([H])=C1[H]	4.23657
FC1=C([H])C([H])=C(C(N(C(=O)C2=C([H])N=C3C(=C(C(=C([H])N3C2=O)[H])[H])[H])[H])([H])[H])C(F)=C1[H]	4.22915
C(C(C(C(C(=O)O[H])([H])[H])([H])[H])(C1(C([H])([H])C([H])([H])C2(C3(C([H])([H])C([H])([H])C4(C(C(C(C([H])([H])C4(C([H])([H])[H])C3(C(C([H])([H])C12C([H])([H])[H])([H])[H])[H])([H])[H])(OC(=O)C([H])([H])[H])[H])([H])[H])[H])[H])[H])[H])[H])([H])([H])[H]	4.22548
C(C(OC(=O)C1=C(O[H])C([H])=C(O[H])C2C(C(C(OC1=2)(C1=C([H])C([H])=C(O[H])C([H])=C1[H])[H])([H])[H])([H])[H])([H])[H])([H])([H])[H]	4.21983
C(C(C(C([H])([H])[H])(C(N1C(=O)C2=C(C(=C(C([H])=C2C1=O)[H])[H])[H])(C(=O)N1C([H])([H])C([H])([H])OC([H])([H])C1([H])[H])[H])[H])([H])[H])([H])([H])[H]	4.21774
O(C1=C([H])C([H])=C(C2(C([H])([H])C([H])([H])C3=C(O[H])C(=C4OC5(OC6=C([H])C(O[H])=C([H])C(O[H])=C6C(=O)C5(O[H])C4=C3O2)C2=C([H])C([H])=C(O[H])C([H])=C2[H])[H])[H])C([H])=C1[H])[H]	4.21767
C(OC1=C([H])C([H])=C(C2=C([H])N(C3(C([H])([H])C([H])([H])C([H])([H])C3([H])[H])[H])C3N=C(N=C(N([H])[H])C2=3)[H])C([H])=C1[H])([H])([H])[H]	4.20066
FC(F)(F)C1=C([H])C([H])=C([H])C(C(N(C(=O)C2=C([H])N=C3C(=C(C(=C([H])N3C2=O)[H])[H])[H])[H])([H])[H])=C1[H]	4.18709
C(C(C([H])([H])[H])(C(C(N(C(=O)C(C([H])([H])[H])(N(C(=O)C(C(C(C(N(C(=N[H])N([H])[H])[H])([H])[H])([H])[H])([H])[H])(N(C([H])([H])[H])C(=O)OC(C1=C([H])C([H])=C([H])C([H])=C1[H])([H])[H])[H])[H])[H])[H])(C(O[H])(C(C(=O)N(C(C(C1=C([H])C([H])=C(Cl)C([H])=C1[H])([H])[H])([H])[H])[H])([H])[H])[H])[H])([H])[H])[H])([H])([H])[H]	4.16877
C(C(C([H])([H])[H])(N(C(C1=C([H])C([H])=C([H])C([H])=C1[H])([H])[H])C(=O)N(C1=C([H])N=C2C(=C(C(=C([H])N2C1=O)[H])[H])[H])[H])[H])([H])([H])[H]	4.1549
C(C1=C([H])C2=NC(=C(C(=O)N(C(C3=C([H])C([H])=C(C(F)(F)F)C([H])=C3[H])([H])[H])[H])C(=O)N2C([H])=C1[H])[H])([H])([H])[H]	4.1549
O=C(C(N(C1=C([H])C([H])=C([H])C([H])=C1[H])[H])([H])[H])C1=C([H])N([H])C2=C(C(=C(C([H])=C12)[H])[H])[H]	4.13668
O(C1(C(C2=C([H])C(O[H])=C(O[H])C(O[H])=C2[H])([H])OC2=C(C(O[H])=C(C(O[H])=C2C1=O)[H])[H])[H])[H]	4.12182
N(C(=N[H])N(C(C(C(N(C(C(C(C(N(C(C(C(N(C(=N[H])N([H])[H])[H])([H])[H])([H])[H])([H])[H])[H])([H])[H])([H])[H])([H])[H])([H])[H])[H])([H])[H])([H])[H])([H])[H])[H])([H])[H]	4.09691
O=C(C(C(C1=C([H])C([H])=C([H])C([H])=C1[H])([H])[H])(N1C(=O)C2=C(C(=C(C([H])=C2C1=O)[H])[H])[H])[H])N1C([H])([H])C([H])([H])C([H])([H])C1([H])[H]	4.0575
C(C(C(C(C(=O)O[H])([H])[H])([H])[H])(C1(C([H])([H])C([H])([H])C2(C3(C([H])([H])C([H])([H])C4(C(C(O[H])(C(C([H])([H])C4(C([H])([H])[H])C3(C(C(O[H])([H])C12C([H])([H])[H])([H])[H])[H])([H])[H])[H])([H])[H])[H])[H])[H])[H])[H])([H])([H])[H]	4.02872
C(OC1=C([H])C([H])=C(C2=C([H])N3C(=O)C(=C(N=C3C([H])=C2[H])[H])C(=O)N(C(C2(C([H])([H])C([H])([H])C([H])([H])O2)[H])([H])[H])[H])C([H])=C1[H])([H])([H])[H]	4
O=C(N(C1=NC([H])=C([H])C([H])=C1OC(C1=C([H])C([H])=C([H])C([H])=C1[H])([H])[H])[H])C1=C([H])N=C2C(=C(C(=C([H])N2C1=O)[H])[H])[H]	4
FC(F)(F)C1=C([H])C([H])=C([H])C([H])=C1C(N(C(=O)N(C1=C([H])N=C2C(=C(C(=C([H])N2C1=O)[H])[H])[H])[H])[H])([H])[H]	4
C(OC1=C([H])C([H])=C(C2(N([H])C(=N[H])N(C3=C([H])C([H])=C([H])C([H])=C3[H])C2=O)C2=C([H])C([H])=C(OC([H])([H])[H])C([H])=C2[H])C([H])=C1[H])([H])([H])[H]	4
O(C1=C(F)C(F)=C([H])C([H])=C1C(=O)N(C(C(C1=C([H])C([H])=C([H])C([H])=C1[H])(C1=C([H])C([H])=C([H])C([H])=C1[H])[H])([H])[H])[H])[H]	4
C(N(C([H])([H])[H])C1=C([H])C([H])=C(SC(C(=O)C2=C([H])N([H])C3=C(C(=C(C([H])=C23)[H])[H])[H])([H])[H])C([H])=C1[H])([H])([H])[H]	3.97881
BrC1=C([H])C([H])=C([H])C(SC(C(=O)C2=C([H])N([H])C3=C(C(=C(C([H])=C23)[H])[H])[H])([H])[H])=C1[H]	3.97469
C(C(C(C([H])([H])[H])(C(N1C(=O)C2=C(C(=C(C([H])=C2C1=O)[H])[H])[H])(C(=O)N1C([H])([H])C([H])([H])C([H])([H])C([H])([H])C1([H])[H])[H])[H])([H])[H])([H])([H])[H]	3.97204
C(C(C(C(C(=O)O[H])([H])[H])([H])[H])(C1(C([H])([H])C([H])([H])C2(C3(C(O[H])([H])C(O[H])([H])C4(C(C(O[H])(C(C([H])([H])C4(C([H])([H])[H])C3(C(C([H])([H])C12C([H])([H])[H])([H])[H])[H])([H])[H])[H])([H])[H])[H])[H])[H])[H])[H])([H])([H])[H]	3.96257
C(C(SC(C(=O)C1=C([H])N([H])C2=C(C(=C(C([H])=C12)[H])[H])[H])([H])[H])(C1=C([H])C([H])=C([H])C([H])=C1[H])[H])([H])([H])[H]	3.91364
C(C(C([H])([H])[H])(C(N1C(=O)C2=C(C(=C(C([H])=C2C1=O)[H])[H])[H])(C(=O)N1C([H])([H])C([H])([H])C([H])([H])C([H])([H])C1([H])[H])[H])[H])([H])([H])[H]	3.88439
O=C(C(SC(C1=C([H])C([H])=C([H])C([H])=C1[H])([H])[H])([H])[H])C1=C([H])N([H])C2=C(C(=C(C([H])=C12)[H])[H])[H]	3.88273
C(C(C(C(C(=O)O[H])([H])[H])([H])[H])(C1(C([H])([H])C([H])([H])C2(C3(C(O[H])([H])C([H])([H])C4(C(C(O[H])(C(C([H])([H])C4(C([H])([H])[H])C3(C(C(O[H])([H])C12C([H])([H])[H])([H])[H])[H])([H])[H])[H])([H])[H])[H])[H])[H])[H])[H])([H])([H])[H]	3.87713
C(C(C([H])([H])[H])(C(C(N1C(=O)C2=C(C(=C(C([H])=C2C1=O)[H])[H])[H])(C(=O)N1C([H])([H])C([H])([H])OC([H])([H])C1([H])[H])[H])([H])[H])[H])([H])([H])[H]	3.85605
C(C(C([H])([H])[H])(C(N1C(=O)C2=C(C(=C(C([H])=C2C1=O)[H])[H])[H])(C(=O)N1C([H])([H])C([H])([H])C([H])([H])C1([H])[H])[H])[H])([H])([H])[H]	3.84894
C(C(C(C([H])([H])[H])(C(N1C(=O)C2=C(C(=C(C([H])=C2C1=O)[H])[H])[H])(C(=O)N1C([H])([H])C([H])([H])C([H])([H])C1([H])[H])[H])[H])([H])[H])([H])([H])[H]	3.83437
N(C(=N[H])N(C(C(C(N(C(C(C(N(C(C(C(N(C(=N[H])N([H])[H])[H])([H])[H])([H])[H])([H])[H])[H])([H])[H])([H])[H])([H])[H])[H])([H])[H])([H])[H])([H])[H])[H])([H])[H]	3.83268
O(C1=C(Cl)C([H])=C(Cl)C([H])=C1C(=O)N(C(C(C1=C([H])C([H])=C([H])C([H])=C1[H])(C1=C([H])C([H])=C([H])C([H])=C1[H])[H])([H])[H])[H])[H]	3.76955
C(C(C([H])([H])[H])(C(C(N1C(=O)C2=C(C(=C(C([H])=C2C1=O)[H])[H])[H])(C(=O)N1C([H])([H])C([H])([H])N(C(=O)C(C(C(C([H])([H])[H])(C([H])([H])[H])[H])([H])[H])(N2C(=O)C3=C(C(=C(C([H])=C3C2=O)[H])[H])[H])[H])C([H])([H])C1([H])[H])[H])([H])[H])[H])([H])([H])[H]	3.6925
C(C(C([H])([H])[H])(C(N1C(=O)C2=C(C(=C(C([H])=C2C1=O)[H])[H])[H])(C(=O)N1C([H])([H])C([H])([H])OC([H])([H])C1([H])[H])[H])[H])([H])([H])[H]	3.68698
C(C(C([H])([H])[H])(C(C(N1C(=O)C2=C(C(=C(C([H])=C2C1=O)[H])[H])[H])(C(=O)N1C([H])([H])C([H])([H])C([H])([H])C([H])([H])C1([H])[H])[H])([H])[H])[H])([H])([H])[H]	3.6618
C(C(C([H])([H])[H])(C(C(N1C(=O)C2=C(C(=C(C([H])=C2C1=O)[H])[H])[H])(C(=O)N1C([H])([H])C([H])([H])C([H])([H])C1([H])[H])[H])([H])[H])[H])([H])([H])[H]	3.62676
BrC1=C([H])C([H])=C(SC(C(=O)C2=C([H])N([H])C3=C(C(Br)=C(C([H])=C23)[H])[H])([H])[H])C([H])=C1[H]	3.5544
C(C(=C(C(C(C(=C(C(N(C(C(OC1=C([H])C([H])=C([H])C2=C(C(=C(C([H])=C12)[H])[H])[H])([H])[H])([H])[H])[H])([H])[H])[H])C([H])([H])[H])([H])[H])([H])[H])[H])C([H])([H])[H])([H])([H])[H]	3.51004
C(C(C(C([H])([H])[H])(C(N([H])[H])(C(=O)N(C(C(C(C([H])([H])[H])(C([H])([H])[H])[H])([H])[H])(C(=O)N(C(C(=O)N(C(C(O[H])([H])[H])(C(=O)N(C(C(C([H])([H])[H])(C(C([H])([H])[H])([H])[H])[H])(C(=O)N(C(C(C([H])([H])[H])(C(C([H])([H])[H])([H])[H])[H])(C(=O)N(C(C(C(C([H])([H])[H])(C([H])([H])[H])[H])([H])[H])(C(=O)N(C(C(=O)O[H])([H])[H])[H])[H])[H])[H])[H])[H])[H])[H])[H])([H])[H])[H])[H])[H])[H])[H])([H]…	3.28483
C(C(C(C([H])([H])[H])(C1(N([H])C(=O)C([H])([H])N([H])C(=O)C(C(C(C([H])([H])[H])(C([H])([H])[H])[H])([H])[H])([H])N([H])C(=O)C(C(C(C([H])([H])[H])(C([H])([H])[H])[H])([H])[H])([H])N([H])C(=O)C(C(C([H])([H])[H])(C(C([H])([H])[H])([H])[H])[H])([H])N([H])C(=O)C2(C(C(C([H])([H])N2C(=O)C(C(O[H])([H])[H])([H])N([H])C(=O)C([H])([H])N([H])C(=O)C(C(C(C([H])([H])[H])(C([H])([H])[H])[H])([H])[H])([H])N([H])C…	2
