# Supplementary material for: Deep Learning-driven research for drug discovery: Tackling Malaria
Source: PLoS Comput Biol. 2020 Feb 18;16(2):e1007025. doi: 10.1371/journal.pcbi.1007025 (PMC7048302; doi:10.1371/journal.pcbi.1007025)
Supplement: S4 File — (XLSX) [file pcbi.1007025.s004.xlsx]

## Sheet: default
Molecule (SMILES format)	pCC50
C([H])([H])([H])OC1=C(OC([H])([H])[H])C(OC([H])([H])[H])=C([H])C(C([H])([H])C([H])([H])C(N([H])C([H])(C(N([H])C([H])(C(N([H])C([H])(C(N([H])C([H])(C(N([H])C([H])(C(N([H])C([H])(C(N2C([H])(C([H])([H])N([H])C([H])(C(N([H])[H])=O)C([H])([H])C3=C([H])C([H])=C([H])C([H])=C3[H])C([H])([H])C([H])([H])C2([H])[H])=O)C([H])([H])C2N=C([H])N([H])C=2[H])=O)C([H])([H])[H])=O)C([H])(C([H])([H])[H])C([H])([H])[H…	12
C([H])([H])([H])N1C(C([H])(C2=C([H])C([H])=C(C#N)C([H])=C2[H])OC([H])([H])C2=C(C#CC3=C([H])C([H])=C([H])C([H])=C3[H])C([H])=C(C#N)C([H])=C2[H])=C([H])N=C1[H]	10
C([H])([H])([H])C(N1C([H])([H])C([H])([H])N(C2=C(C#N)C([H])=C(C3=C([H])C(Cl)=C([H])C([H])=C3[H])C(C([H])([H])OC([H])(C3N(C([H])([H])[H])C([H])=NC=3[H])C3=C([H])C([H])=C(C#N)C([H])=C3[H])=N2)C([H])([H])C1([H])[H])=O	9.39794
C([H])([H])([H])OC1=C([H])C([H])=C(C([H])([H])C([H])([H])C(N([H])C([H])(C(N([H])C([H])(C(N([H])C([H])(C(N([H])C([H])(C(N([H])C([H])(C(N([H])C([H])(C(N2C([H])(C([H])([H])N([H])C([H])(C(N([H])[H])=O)C([H])([H])C3=C([H])C([H])=C([H])C([H])=C3[H])C([H])([H])C([H])([H])C2([H])[H])=O)C([H])([H])C2N=C([H])N([H])C=2[H])=O)C([H])([H])[H])=O)C([H])(C([H])([H])[H])C([H])([H])[H])=O)C([H])([H])[H])=O)C([H])(…	9.3279
C([H])([H])([H])N1C(C([H])(C2C3=C(C([H])=C([H])C(=C3[H])Cl)C([H])(N3C([H])([H])C([H])([H])N(C(N([H])C(C([H])([H])[H])(C([H])([H])[H])C([H])([H])[H])=O)C([H])([H])C3([H])[H])C3=C(C([H])=C([H])C([H])=N3)C=2[H])O[H])=C([H])N=C1[H]	9.30103
C([H])([H])([H])N1C(C([H])(C2C3=C(C([H])=C([H])C(=C3[H])Cl)C([H])(N3C([H])([H])C([H])([H])N(C(OC4([H])C([H])([H])C([H])([H])C([H])([H])C4([H])[H])=O)C([H])([H])C3([H])[H])C3=C(C([H])=C([H])C([H])=N3)C=2[H])O[H])=C([H])N=C1[H]	9.30103
C([H])([H])([H])N1C(C([H])(C2C3=C(C([H])=C([H])C(=C3[H])Cl)C([H])(N3C([H])([H])C([H])([H])N(C(N([H])C4=C([H])C([H])=C(C#N)C([H])=C4[H])=O)C([H])([H])C3([H])[H])C3=C(C([H])=C([H])C([H])=N3)C=2[H])O[H])=C([H])N=C1[H]	9.30103
C([H])([H])([H])N1C(C([H])(C2C3=C(C([H])=C([H])C(=C3[H])Cl)C([H])(N3C([H])([H])C([H])([H])N(C(OC(C([H])([H])[H])(C([H])([H])[H])C([H])([H])[H])=O)C([H])([H])C3([H])[H])C3=C(C([H])=C([H])C([H])=N3)C=2[H])O[H])=C([H])N=C1[H]	9.30103
C([H])([H])([H])N1C(C([H])([H])C2C3=C(C([H])=C([H])C(=C3[H])Cl)C([H])(N3C([H])([H])C([H])([H])N(C(N([H])C4=C([H])C([H])=C(C#N)C([H])=C4[H])=O)C([H])([H])C3([H])[H])C3=C(C([H])=C([H])C([H])=N3)C=2[H])=C([H])N=C1[H]	9.30103
C([H])([H])([H])C([H])(OC(N1C([H])([H])C([H])([H])N(C2([H])C3=C(C([H])=C([H])C([H])=N3)C([H])=C(C([H])(C3N(C([H])([H])[H])C([H])=NC=3[H])O[H])C3=C2C([H])=C([H])C(=C3[H])Cl)C([H])([H])C1([H])[H])=O)C([H])([H])[H]	9.30103
C([H])([H])([H])N1C(C([H])(C2=C([H])C([H])=C(C#N)C([H])=C2[H])OC([H])([H])C2=C(C([H])([H])C([H])([H])C(C([H])([H])[H])(C([H])([H])[H])C([H])([H])[H])C([H])=C(C#N)C([H])=C2[H])=C([H])N=C1[H]	9.26761
C([H])([H])([H])N1C(C([H])(C2C3=C(C([H])=C([H])C(=C3[H])Cl)C([H])(N3C([H])([H])C([H])([H])N(C(OC4([H])C([H])([H])C([H])([H])C([H])([H])C([H])([H])C4([H])[H])=O)C([H])([H])C3([H])[H])C3=C(C([H])=C([H])C([H])=N3)C=2[H])O[H])=C([H])N=C1[H]	9
C([H])([H])([H])N1C(C([H])(C2C3=C(C([H])=C([H])C(=C3[H])Cl)C([H])(N3C([H])([H])C([H])([H])N(C(OC4(C([H])([H])C([H])([H])C([H])([H])C([H])([H])C4([H])[H])C([H])([H])[H])=O)C([H])([H])C3([H])[H])C3=C(C([H])=C([H])C([H])=N3)C=2[H])O[H])=C([H])N=C1[H]	9
C([H])([H])([H])C(OC([H])(C1N(C([H])([H])[H])C([H])=NC=1[H])C1C2=C(C([H])=C([H])C(=C2[H])Cl)C([H])(N2C([H])([H])C([H])([H])N(C(OC(C([H])([H])[H])(C([H])([H])[H])C([H])([H])[H])=O)C([H])([H])C2([H])[H])C2=C(C([H])=C([H])C([H])=N2)C=1[H])=O	9
C([H])([H])([H])C([H])([H])C([H])([H])C(N([H])C1=C([H])C([H])=C(OC2=C([H])C(OC([H])([H])[H])=C([H])C([H])=C2[H])C([H])=C1[H])=O	8.97062
C([H])([H])([H])C([H])([H])N(C([H])([H])C([H])([H])OC1=C([H])C([H])=C(N([H])C2N=C3C(C([H])=C(C4=C(Cl)C([H])=C([H])C([H])=C4Cl)C(N3C([H])([H])[H])=O)=C([H])N=2)C([H])=C1[H])C([H])([H])C([H])([H])[H]	8.95861
C([H])([H])([H])C([H])(N(C(C1([H])C([H])(C([O-])=O)OC(C([O-])=O)(C([O-])=O)O1)=O)C([H])([H])C1=C([H])C2=C(C([H])=C([H])C([H])=C2[H])C([H])=C1[H])C([H])(C1=C([H])C2=C(OC([H])([H])O2)C([H])=C1[H])C([H])([H])/C(/[H])=C(\[H])/C1=NC2=C(C([H])=C([H])C([H])=C2[H])O1	8.92082
C([H])([H])([H])N1C(C([H])(C2=C([H])C([H])=C(C#N)C([H])=C2[H])OC([H])([H])C2=C(C3=C([H])C4=C(OC(O4)(F)F)C([H])=C3[H])N=C(C#N)C([H])=C2[H])=C([H])N=C1[H]	8.92082
C([H])([H])([H])N1C(C([H])(C2=C([H])C([H])=C(C#N)C([H])=C2[H])OC([H])([H])C2=C(C3=C([H])C(Cl)=C([H])C([H])=C3[H])C([H])=C(C#N)C(N3C([H])([H])C([H])([H])OC([H])([H])C3([H])[H])=N2)=C([H])N=C1[H]	8.92082
C([H])([H])([H])OC1=C([H])C(C2=C(C([H])([H])OC([H])(C3N(C([H])([H])[H])C([H])=NC=3[H])C3=C([H])C([H])=C(C#N)C([H])=C3[H])C([H])=C([H])C(C#N)=C2[H])=C([H])C([H])=C1[H]	8.92082
C([H])([H])([H])C([H])([H])N(C([H])([H])C([H])([H])OC1=C([H])C(N([H])C2N=C3C(C([H])=C(C4=C(Cl)C([H])=C([H])C([H])=C4Cl)C(N3C([H])([H])[H])=O)=C([H])N=2)=C([H])C([H])=C1[H])C([H])([H])C([H])([H])[H]	8.82391
C([H])([H])([H])C([H])([H])N(C([H])([H])C([H])([H])OC1=C([H])C([H])=C(N([H])C2N=C3C(C([H])=C(C4=C(Cl)C([H])=C([H])C([H])=C4Cl)C(N3C([H])([H])C([H])([H])[H])=O)=C([H])N=2)C([H])=C1[H])C([H])([H])C([H])([H])[H]	8.82391
C([H])([H])([H])N1C2=C(C([H])=NC(=N2)N([H])C2=C([H])C([H])=C([H])C([H])=C2[H])C([H])=C(C2=C(Cl)C([H])=C([H])C([H])=C2Cl)C1=O	8.82391
C([H])([H])([H])N1C(C([H])(C2=C([H])C([H])=C(C#N)C([H])=C2[H])OC([H])([H])C2=C(C3=C([H])C(Cl)=C([H])C([H])=C3[H])C([H])=C(C#N)C(N3C([H])([H])C([H])([H])C([H])(C(N([H])[H])=O)C([H])([H])C3([H])[H])=N2)=C([H])N=C1[H]	8.82391
C([H])([H])([H])N1C(C([H])(C2=C([H])C([H])=C(C#N)C([H])=C2[H])OC([H])([H])C2=C(C3=C([H])C(Cl)=C([H])C([H])=C3[H])N=C(C#N)C([H])=C2[H])=C([H])N=C1[H]	8.74473
C([H])([H])([H])N1C(C([H])(C2=C([H])C([H])=C(C#N)C([H])=C2[H])OC([H])([H])C2=C(C#CC3(C([H])([H])C([H])([H])C([H])([H])C([H])([H])C3([H])[H])O[H])C([H])=C(C#N)C([H])=C2[H])=C([H])N=C1[H]	8.71444
C([H])([H])([H])N(C1=C2C(N([H])N=C2[H])=C([H])C([H])=C1[H])C1N=C(N([H])C2=C([H])C(N3C([H])([H])C([H])([H])OC([H])([H])C3([H])[H])=C([H])C(N3C([H])([H])C([H])([H])OC([H])([H])C3([H])[H])=C2[H])N=C([H])C=1[H]	8.69897
C([H])([H])([H])N1C([H])([H])C([H])([H])N(C2=C(C#N)C([H])=C(C3=C([H])C(Cl)=C([H])C([H])=C3[H])C(C([H])([H])OC([H])(C3N(C([H])([H])[H])C([H])=NC=3[H])C3=C([H])C([H])=C(C#N)C([H])=C3[H])=N2)C([H])([H])C1([H])[H]	8.69897
C([H])([H])([H])N1C(C([H])(C2=C([H])C([H])=C(C#N)C([H])=C2[H])OC([H])([H])C2=C(C3=C([H])C(OC(F)(F)F)=C([H])C([H])=C3[H])N=C(C#N)C([H])=C2[H])=C([H])N=C1[H]	8.69897
C([H])([H])([H])N1C(C([H])(C2=C([H])N=C(C#N)C([H])=C2[H])OC([H])([H])C2=C(C3=C([H])C(Cl)=C([H])C([H])=C3[H])C([H])=C(C#N)C([H])=C2[H])=C([H])N=C1[H]	8.67778
C([H])([H])([H])N1C(C([H])(C2=C([H])C([H])=C(C#N)C([H])=C2[H])OC([H])([H])C2=C(C3=C([H])C(F)=C([H])C(F)=C3[H])N=C(C#N)C([H])=C2[H])=C([H])N=C1[H]	8.65758
C([H])([H])([H])N1C(C([H])(C2=C([H])C([H])=C(C#N)C([H])=C2[H])OC([H])([H])C2=C(/C(/[H])=C(\[H])/C3=C([H])C([H])=C([N+]([O-])=O)C([H])=C3[H])C([H])=C(C#N)C([H])=C2[H])=C([H])N=C1[H]	8.64975
C([H])([H])([H])OC1C(=O)C([H])=C2C([H])(N([H])C(C([H])([H])[H])=O)C([H])([H])C([H])([H])C3=C(C2=C([H])C=1[H])C(OC([H])([H])[H])=C(OC([H])([H])[H])C(OC([H])([H])[H])=C3[H]	8.58503
C([H])([H])([H])N1C(C([H])(C2C3=C(C([H])=C([H])C(=C3[H])Cl)C([H])(N3C([H])([H])C([H])([H])N(C(N([H])C([H])([H])C4=C([H])C([H])=C([H])C([H])=C4[H])=O)C([H])([H])C3([H])[H])C3=C(C([H])=C([H])C([H])=N3)C=2[H])O[H])=C([H])N=C1[H]	8.56864
C([H])([H])([H])C1C2=C(C3=C(N2[H])C([H])=C([H])C([H])=C3[H])C(C([H])([H])[H])=C2C=1C([H])=C([H])N=C2[H]	8.52288
C([H])([H])([H])N1C(C([H])(C2=C([H])N=C(C#N)C([H])=C2[H])OC([H])([H])C2=C(C3=C([H])C(Cl)=C([H])C(Cl)=C3[H])C([H])=C(C#N)C([H])=C2[H])=C([H])N=C1[H]	8.45593
C([H])([H])([H])N1C(C([H])(C2=C([H])N=C(C#N)C([H])=C2[H])OC([H])([H])C2=C(C3=C([H])C4=C(OC([H])([H])O4)C([H])=C3[H])C([H])=C(C#N)C([H])=C2[H])=C([H])N=C1[H]	8.45593
C([H])([H])([H])N1C(C([H])(C2=C([H])C([H])=C(C#N)C([H])=C2[H])OC([H])([H])C2=C(C3=C([H])C(Cl)=C([H])C([H])=C3[H])C([H])=C(C#N)C(N3C([H])([H])C([H])([H])C([H])(O[H])C([H])([H])C3([H])[H])=N2)=C([H])N=C1[H]	8.4437
C([H])([H])([H])N1C(C([H])(C2=C([H])C(C3C4C(=C([H])C([H])=C([H])N=4)C([H])=C([H])C=3[H])=C(C#N)C([H])=C2[H])OC([H])([H])C2=C([H])C([H])=C(C#N)C([H])=C2[H])=C([H])N=C1[H]	8.4318
ClC1=C([H])C2=C(C([H])(C3=C(C([H])=C2C([H])([H])C2N([H])C([H])=NC=2[H])C([H])=C([H])C([H])=N3)N2C([H])([H])C([H])([H])N(C(N([H])C3=C([H])C([H])=C(C#N)C([H])=C3[H])=O)C([H])([H])C2([H])[H])C([H])=C1[H]	8.39794
C([H])([H])([H])OC([H])(C1N(C([H])([H])[H])C([H])=NC=1[H])C1C2=C(C([H])=C([H])C(=C2[H])Cl)C([H])(N2C([H])([H])C([H])([H])N(C(OC(C([H])([H])[H])(C([H])([H])[H])C([H])([H])[H])=O)C([H])([H])C2([H])[H])C2=C(C([H])=C([H])C([H])=N2)C=1[H]	8.39794
C([H])([H])([H])N1C(C([H])(C2=C([H])C([H])=C(C#N)C([H])=C2[H])OC([H])([H])C2=C(C3=C([H])C([H])=C(OC(F)(F)F)C([H])=C3[H])N=C(C#N)C([H])=C2[H])=C([H])N=C1[H]	8.39794
C([H])([H])([H])N1C(C([H])(C2=C([H])C([H])=C(C#N)C([H])=C2[H])OC([H])([H])C2=C(C3=C([H])C(Cl)=C([H])C([H])=C3[H])C([H])=C(C#N)C(N3C([H])([H])C([H])([H])N(C(OC(C([H])([H])[H])(C([H])([H])[H])C([H])([H])[H])=O)C([H])([H])C3([H])[H])=N2)=C([H])N=C1[H]	8.34679
C([H])([H])([H])N1C(C([H])(C2=C([H])C([H])=C(C#N)C([H])=C2[H])OC([H])([H])C2=C(C3=C([H])C(Cl)=C([H])C(Cl)=C3[H])N=C(C#N)C([H])=C2[H])=C([H])N=C1[H]	8.22185
C([H])([H])([H])N1C(C([H])(C2=C([H])C(C3C4C(=C([H])C([H])=C([H])C=4[H])C([H])=C([H])C=3[H])=C(C#N)C([H])=C2[H])OC([H])([H])C2=NC([H])=C(C#N)C([H])=C2[H])=C([H])N=C1[H]	8.22185
C([H])([H])([H])N1C(C([H])(C2=C([H])C([H])=C(C#N)C([H])=C2[H])OC([H])([H])C2=C(C3=C([H])C4=C(C([H])=C([H])C([H])=C4[H])C([H])=C3[H])N=C(C#N)C([H])=C2[H])=C([H])N=C1[H]	8.13077
C([H])([H])([H])N1C(C(C2=C([H])C3=C4N(C(C([H])=C3C3=C([H])C(Cl)=C([H])C([H])=C3[H])=O)C([H])([H])C([H])([H])C([H])([H])C4=C2[H])(C2=C([H])C([H])=C(Cl)C([H])=C2[H])N([H])[H])=C([H])N=C1[H]	8.04576
C([H])([H])([H])N1C(C(C2=C([H])C3=C4N(C(C([H])=C3C3=C([H])C(Cl)=C([H])C([H])=C3[H])=O)C([H])([H])C([H])([H])C4=C2[H])(C2=C([H])C([H])=C(Cl)C([H])=C2[H])O[H])=C([H])N=C1[H]	8.04576
C([H])([H])([H])C([H])([H])OC1C(C2([H])C([H])([H])C([H])([H])N(C([H])([H])[H])C([H])([H])C2([H])[H])=C([H])C2=C(N=C([H])C(=C2N([H])C2=C(Cl)C(Cl)=C([H])C([H])=C2[H])C(N([H])[H])=O)C=1[H]	8
C([H])([H])([H])N(C1=C(C([H])([H])[H])C([H])=C([H])C(C([H])([H])O[H])=C1[H])C1N=C(N([H])C2=C([H])C(N3C([H])([H])C([H])([H])OC([H])([H])C3([H])[H])=C([H])C(N3C([H])([H])C([H])([H])OC([H])([H])C3([H])[H])=C2[H])N=C([H])C=1[H]	8
C([H])([H])([H])C([H])([H])C([H])([H])S(N1C([H])(C([H])([H])C2=C([H])C([H])=C([H])C([H])=C2[H])C([H])([H])N(C([H])([H])C2N=C([H])N([H])C=2[H])C2=C(C([H])=C(C#N)C([H])=C2[H])C1([H])[H])(=O)=O	8
O=S(C1=C([H])C([H])=C([H])C([H])=C1[H])(N1C([H])(C([H])([H])C2=C([H])C([H])=C([H])C([H])=C2[H])C([H])([H])N(C([H])([H])C2N=C([H])N([H])C=2[H])C2=C(C([H])=C(C#N)C([H])=C2[H])C1([H])[H])=O	8
C([H])([H])([H])N1C(C([H])(C2=C([H])C([H])=C(C#N)C([H])=C2[H])OC([H])([H])C2=C(C3=C([H])C(Cl)=C([H])C([H])=C3[H])C([H])=C(C#N)C([H])=N2)=C([H])N=C1[H]	8
C([H])([H])([H])OC1C(C2([H])C([H])([H])C([H])([H])N(C([H])([H])C([H])([H])O[H])C([H])([H])C2([H])[H])=C([H])C2C(=NN=C(C=2N([H])C2=C(F)C([H])=C(C([H])([H])[H])C([H])=C2[H])C(N([H])[H])=O)C=1[H]	7.95861
C([H])([H])([H])C1=C([H])C(N([H])C(N([H])C2=C([H])C([H])=C(C3=C4C(C(N([H])C4([H])[H])=O)=C(N([H])C(C4=C([H])N=C([H])C([H])=C4[H])=O)C([H])=C3[H])C([H])=C2[H])=O)=C([H])C([H])=C1[H]	7.95861
C([H])([H])([H])N1C(C([H])(C2=C([H])C([H])=C(C#N)C([H])=C2[H])OC([H])([H])C2=C(C#CC3=C([H])C([H])=C(C#N)C([H])=C3[H])C([H])=C(C#N)C([H])=C2[H])=C([H])N=C1[H]	7.93554
C([H])([H])([H])N1C2=C(C([H])=C(C(C3N(C([H])([H])[H])C([H])=NC=3[H])(C3=C([H])C([H])=C(Cl)C([H])=C3[H])O[H])C([H])=C2[H])C(C2=C([H])C(Cl)=C([H])C([H])=C2[H])=C([H])C1=O	7.92082
C([H])([H])([H])OC1C(N2C([H])([H])C([H])(C([H])([H])[H])N([H])C([H])(C([H])([H])[H])C2([H])[H])=C([H])C2C(=NN=C(C=2N([H])C2=C(F)C([H])=C(C([H])([H])[H])C([H])=C2[H])C(N([H])[H])=O)C=1[H]	7.88606
FC(C1=C([H])C(C(N([H])C2=C([H])C(N3C4=C(C(=NC([H])=C4[H])N([H])C(C4=C([H])C([H])=C([H])C([H])=C4[H])=O)C([H])=C3[H])=C([H])C([H])=C2[H])=O)=C([H])C(N2C([H])([H])C([H])([H])OC([H])([H])C2([H])[H])=C1[H])(F)F	7.88606
C([H])([H])([H])C([H])([H])OC1C(N2C([H])([H])C([H])([H])N(C([H])([H])[H])C([H])([H])C2([H])[H])=C([H])C2C(=NN=C(C=2N([H])C2=C(F)C([H])=C(C([H])([H])[H])C([H])=C2[H])C(N([H])[H])=O)C=1[H]	7.88606
C([H])([H])([H])S(N1C([H])(C([H])([H])C2=C([H])C([H])=C([H])C([H])=C2[H])C([H])([H])N(C([H])([H])C2N=C([H])N([H])C=2[H])C2=C(C([H])=C(C#N)C([H])=C2[H])C1([H])[H])(=O)=O	7.88606
C([H])([H])([H])OC1C(C2([H])C([H])([H])C([H])([H])N(C([H])(C([H])([H])[H])C([H])([H])[H])C([H])([H])C2([H])[H])=C([H])C2C(=NN=C(C=2N([H])C2=C(F)C([H])=C(C([H])([H])[H])C([H])=C2[H])C(N([H])[H])=O)C=1[H]	7.85387
C([H])([H])([H])OC1C(N2C([H])([H])C([H])([H])C([H])(N(C([H])([H])[H])C([H])([H])[H])C([H])([H])C2([H])[H])=C([H])C2C(=NN=C(C=2N([H])C2=C(F)C([H])=C(C([H])([H])[H])C([H])=C2[H])C(N([H])[H])=O)C=1[H]	7.82391
C([H])([H])([H])S(N1C([H])(C([H])([H])C2=C([H])N=C([H])C([H])=C2[H])C([H])([H])N(C([H])([H])C2N=C([H])N([H])C=2[H])C2=C(C([H])=C(C3=C([H])C([H])=C([H])C([H])=C3[H])C([H])=C2[H])C1([H])[H])(=O)=O	7.82391
C([H])([H])([H])C([H])([H])C([H])([H])/C(/[H])=C(\[H])/C(/[H])=C(\[H])/C1=C(C([H])([H])OC([H])(C2N(C([H])([H])[H])C([H])=NC=2[H])C2=C([H])C([H])=C(C#N)C([H])=C2[H])C([H])=C([H])C(C#N)=C1[H]	7.77728
C([H])([H])([H])OC1C(N2C([H])([H])C([H])([H])N(C([H])([H])[H])C([H])([H])C([H])([H])C2([H])[H])=C([H])C2C(=NN=C(C=2N([H])C2=C(F)C([H])=C(C([H])([H])[H])C([H])=C2[H])C(N([H])[H])=O)C=1[H]	7.76955
C([H])([H])([H])N1C(C([H])(C2=C([H])C([H])=C(C#N)C([H])=C2[H])OC([H])([H])C2=C(C3=C([H])C(Cl)=C([H])C([H])=C3[H])C([H])=NC(C#N)=C2[H])=C([H])N=C1[H]	7.76955
C([H])([H])([H])C1N2C(C([H])=C(C3=C2C([H])=C([H])C(C(C2N(C([H])([H])[H])C([H])=NC=2[H])(C2=C([H])C([H])=C(Cl)C([H])=C2[H])N([H])[H])=C3[H])C2=C([H])C(Cl)=C([H])C([H])=C2[H])=NN=1	7.75696
C([H])([H])([H])N1C(C([H])(C2C3=C(C([H])=C([H])C(=C3[H])Cl)C([H])(N3C([H])([H])C([H])([H])N(C(N([H])C4([H])C([H])([H])C([H])([H])C([H])([H])C([H])([H])C4([H])[H])=O)C([H])([H])C3([H])[H])C3=C(C([H])=C([H])C([H])=N3)C=2[H])O[H])=C([H])N=C1[H]	7.74473
C([H])([H])([H])OC1=C([H])C([H])=C(C23C([H])(C4=C([H])C([H])=C([H])C([H])=C4[H])C4C(N5C([H])(N([H])C=4C2(O[H])C2=C(C([H])=C(C([H])=C2OC([H])([H])[H])OC([H])([H])[H])O3)C([H])([H])C([H])([H])C5([H])[H])=O)C([H])=C1[H]	7.72146
C([H])([H])([H])N1C(C([H])(C2=C([H])C([H])=C(C#N)C([H])=C2[H])OC([H])([H])C2=C(C3=C([H])C([H])=C([H])C([H])=C3[H])N=C(C#N)C([H])=C2[H])=C([H])N=C1[H]	7.72125
C([H])([H])([H])OC1=C(O[H])C([H])=C(/C(/[H])=C(\[H])/C2=C([H])C(OC([H])([H])[H])=C(OC([H])([H])[H])C(OC([H])([H])[H])=C2[H])C([H])=C1[H]	7.69897
C([H])([H])([H])N1C([H])(C([H])([H])C([H])([H])C([H])([H])OC2=C([H])C3=C(C(C4C(C5=NC([H])=C([H])C([H])=C5[H])=NN5C=4C([H])([H])C([H])([H])C5([H])[H])=C([H])C([H])=N3)C([H])=C2[H])C([H])([H])C([H])([H])C1([H])[H]	7.69897
FC(C1=C(Cl)C([H])=C([H])C(C(N([H])C2=C([H])C(N3C4=C(C(=NC([H])=C4[H])N([H])C(C4=C([H])C([H])=C([H])C([H])=C4[H])=O)C([H])=C3[H])=C([H])C([H])=C2[H])=O)=C1[H])(F)F	7.69897
C([H])([H])([H])OC1=C([H])C2=C(N([H])C3C2=C(C([H])([H])[H])C2=C(C([H])=C([H])N=C2N([H])C([H])([H])C([H])([H])C([H])([H])N(C([H])([H])C([H])([H])C([H])([H])N([H])[H])C([H])([H])[H])C=3C([H])([H])[H])C([H])=C1[H]	7.69897
C([H])([H])([H])N1C(C(C2C([H])=C3C(C4=C([H])C(Cl)=C([H])C([H])=C4[H])=C([H])C4N(C3=C([H])C=2[H])N=NN=4)(C2=C([H])C([H])=C(Cl)C([H])=C2[H])N([H])[H])=C([H])N=C1[H]	7.69897
C([H])([H])([H])OC1=C([H])C(C2=C(C([H])([H])OC([H])(C3N(C([H])([H])[H])C([H])=NC=3[H])C3=C([H])N=C(C#N)C([H])=C3[H])C([H])=C([H])C(C#N)=C2[H])=C([H])C([H])=C1[H]	7.69897
C([H])([H])([H])N1C(C([H])(C2=C([H])C([H])=C(C#N)C([H])=C2[H])OC([H])([H])C2=C(C#CC([H])([H])C([H])([H])C([H])([H])C([H])([H])O[H])C([H])=C(C#N)C([H])=C2[H])=C([H])N=C1[H]	7.67985
C([H])([H])([H])OC1C(N2C([H])([H])C([H])([H])N(C([H])(C([H])([H])[H])C([H])([H])[H])C([H])([H])C2([H])[H])=C([H])C2C(=NN=C(C=2N([H])C2=C(F)C([H])=C(C([H])([H])[H])C([H])=C2[H])C(N([H])[H])=O)C=1[H]	7.63827
C([H])([H])([H])N1C(C(C2=C([H])C3=C(N=C(C([H])=C3C3=C([H])C(Cl)=C([H])C([H])=C3[H])O[H])C([H])=C2[H])(C2=C([H])C([H])=C(Cl)C([H])=C2[H])N([H])[H])=C([H])N=C1[H]	7.63827
C([H])([H])([H])N1C(C([H])(C2=C([H])C([H])=C(C#N)C([H])=C2[H])OC([H])([H])C2=C(/C(/[H])=C(\[H])/C3=NC([H])=C([H])C([H])=C3[H])C([H])=C(C#N)C([H])=C2[H])=C([H])N=C1[H]	7.63639
C([H])([H])([H])N1C2=C(C([H])=C(C(C3N(C([H])([H])[H])C([H])=NN=3)(C3=C([H])C([H])=C(Cl)C([H])=C3[H])N([H])[H])C([H])=C2[H])C(C2=C([H])C(Cl)=C([H])C([H])=C2[H])=C([H])C1=O	7.61979
C([H])([H])([H])N1C(C([H])(C2=C([H])N=C(C#N)C([H])=C2[H])OC([H])([H])C2=C(C3=C([H])C(OC(F)(F)F)=C([H])C([H])=C3[H])C([H])=C(C#N)C([H])=C2[H])=C([H])N=C1[H]	7.61979
FC(C1=C(N2C([H])([H])C([H])([H])OC([H])([H])C2([H])[H])C([H])=C([H])C(C(N([H])C2=C([H])C(N3C4=C(C(=NC([H])=C4[H])N([H])C(C4=C([H])C([H])=C([H])C([H])=C4[H])=O)C([H])=C3[H])=C([H])C([H])=C2[H])=O)=C1[H])(F)F	7.60206
C([H])([H])([H])OC1C(N2C([H])([H])C([H])([H])N(C([H])([H])[H])C([H])([H])C2([H])[H])=C([H])C2C(=NN=C(C=2N([H])C2=C(F)C([H])=C(C([H])([H])[H])C([H])=C2[H])C(N([H])[H])=O)C=1[H]	7.60206
O=S(C1SC([H])=C([H])C=1[H])(N1C([H])(C([H])([H])C2=C([H])C([H])=C([H])C([H])=C2[H])C([H])([H])N(C([H])([H])C2N=C([H])N([H])C=2[H])C2=C(C([H])=C(C#N)C([H])=C2[H])C1([H])[H])=O	7.60206
C([H])([H])([H])OC1C(OC([H])([H])[H])=C([H])C2=C(N=C([H])C([H])=C2OC2=C([H])C3=C(C(C(N([H])C4=C([H])C([H])=C(Cl)C([H])=C4[H])=O)=C([H])C([H])=C3[H])C([H])=C2[H])C=1[H]	7.60206
C([H])([H])([H])N1C(C([H])(C2=C([H])N=C(C#N)C([H])=C2[H])OC([H])([H])C2=C(C3=C([H])C(F)=C([H])C(F)=C3[H])C([H])=C(C#N)C([H])=C2[H])=C([H])N=C1[H]	7.60206
C([H])([H])([H])OC([H])([H])C([H])([H])N1C([H])([H])C([H])([H])N(C2C(OC([H])([H])[H])=C([H])C3C(=C(C(C(N([H])[H])=O)=NN=3)N([H])C3=C(F)C([H])=C(C([H])([H])[H])C([H])=C3[H])C=2[H])C([H])([H])C1([H])[H]	7.58503
C([H])([H])([H])OC1C(N2C([H])([H])C([H])([H])N(C([H])([H])C([H])([H])O[H])C([H])([H])C([H])([H])C2([H])[H])=C([H])C2C(=NN=C(C=2N([H])C2=C(F)C([H])=C(C([H])([H])[H])C([H])=C2[H])C(N([H])[H])=O)C=1[H]	7.58503
C([H])([H])([H])OC1C(N2C([H])([H])C([H])([H])OC([H])([H])C2([H])[H])=C([H])C2C(=NN=C(C=2N([H])C2=C(F)C([H])=C(C([H])([H])[H])C([H])=C2[H])C(N([H])[H])=O)C=1[H]	7.56864
C([H])([H])([H])N1C(C(C2C([H])=C3C(C4=C([H])C(Cl)=C([H])C([H])=C4[H])=C([H])C4N(C3=C([H])C=2[H])C([H])=C([H])N=4)(C2=C([H])C([H])=C(Cl)C([H])=C2[H])N([H])[H])=C([H])N=C1[H]	7.55284
C([H])([H])([H])N1C(C([H])(C2=C([H])C([H])=C(C#N)C([H])=C2[H])OC([H])([H])C2=C(C3=C([H])C(Cl)=C([H])C([H])=C3[H])C([H])=C(C#N)C(Cl)=N2)=C([H])N=C1[H]	7.5376
C([H])([H])([H])N(C([H])([H])C([H])([H])S(N1C([H])(C([H])([H])C2=C([H])C([H])=C([H])C([H])=C2[H])C([H])([H])N(C([H])([H])C2N=C([H])N([H])C=2[H])C2=C(C([H])=C(C#N)C([H])=C2[H])C1([H])[H])(=O)=O)C([H])([H])[H]	7.52288
C([H])([H])([H])OC1C(N2C([H])([H])C([H])([H])N(C([H])([H])C([H])([H])O[H])C([H])([H])C2([H])[H])=C([H])C2C(=NN=C(C=2N([H])C2=C(F)C([H])=C(C([H])([H])[H])C([H])=C2[H])C(N([H])[H])=O)C=1[H]	7.49485
C([H])([H])([H])N1C(C([H])(C2=C([H])C([H])=C(C#N)C([H])=C2[H])OC([H])([H])C2=C(C#CC3=C([H])C([H])=C([N+]([O-])=O)C([H])=C3[H])C([H])=C(C#N)C([H])=C2[H])=C([H])N=C1[H]	7.4437
C([H])([H])([H])S(N1C([H])(C([H])([H])C2=C([H])C([H])=C([H])C([H])=C2[H])C([H])([H])N(C([H])([H])C2N=C([H])N([H])C=2[H])C2=C(C([H])=C(C3=C([H])C([H])=NC([H])=C3[H])C([H])=C2[H])C1([H])[H])(=O)=O	7.39794
C([H])([H])([H])N1C(C(C2=C([H])C3=C4N(C(C([H])=C3C3=C([H])C(Cl)=C([H])C([H])=C3[H])=O)C([H])([H])OC4=C2[H])(C2=C([H])C([H])=C(Cl)C([H])=C2[H])O[H])=C([H])N=C1[H]	7.34679
C([H])([H])([H])N1C(C([H])(C2=C([H])N=C(C#N)C([H])=C2[H])OC([H])([H])C2=C(C3=C([H])C(Cl)=C(F)C([H])=C3[H])C([H])=C(C#N)C([H])=C2[H])=C([H])N=C1[H]	7.33724
C([H])([H])([H])N1C(C([H])(C2=C([H])N=C(C#N)C([H])=C2[H])OC([H])([H])C2=C(C3C4C(=C([H])C([H])=C([H])C=4[H])C([H])=C([H])C=3[H])C([H])=C(C#N)C([H])=C2[H])=C([H])N=C1[H]	7.33724
C([H])([H])([H])SC([H])([H])C([H])([H])C([H])(C(OC([H])(C([H])([H])[H])C([H])([H])[H])=O)N([H])C(C1=C(C([H])([H])C([H])([H])C2=C([H])C([H])=C(F)C([H])=C2[H])C([H])=C([H])C(N([H])C([H])([H])C2([H])N([H])C([H])([H])C([H])(SC(C3=C([H])N=C([H])C([H])=C3[H])=O)C2([H])[H])=C1[H])=O	7.3098
C([H])([H])([H])OC1=C([H])C(OC([H])([H])[H])=C(/C(/[H])=C(\[H])/C2=C(F)C([H])=C(OC([H])([H])[H])C(O[H])=C2[H])C([H])=C1[H]	7.30103
FC(C1=C([H])C(C(N([H])C2=C([H])C([H])=C(N3C4=C(C(=NC([H])=C4[H])N([H])C(C4=C([H])C([H])=C([H])C([H])=C4[H])=O)C([H])=C3[H])C([H])=C2[H])=O)=C([H])C([H])=C1[H])(F)F	7.30103
N([H])([H])C1C2N(C(C3([H])C([H])([H])C([H])(C([H])([H])N4C([H])([H])C([H])([H])C4([H])[H])C3([H])[H])=NC=2C2=C([H])C3=C(C([H])=C([H])C(C4=C([H])C([H])=C([H])C([H])=C4[H])=N3)C([H])=C2[H])C([H])=C([H])N=1	7.30103
C([H])([H])([H])OC1=C2C(C(C3=C(C2=O)C(O[H])=C2C(C([H])([H])C(C(C([H])([H])O[H])=O)(C([H])([H])C2([H])OC2([H])OC([H])(C([H])([H])[H])C([H])(O[H])C([H])(N([H])[H])C2([H])[H])O[H])=C3O[H])=O)=C([H])C([H])=C1[H]	7.30103
C([H])([H])([H])C([H])([H])OC1C(N2C([H])([H])C([H])([H])N(C([H])([H])[H])C([H])([H])C2([H])[H])=C([H])C2=C(N=C([H])C(=C2N([H])C2=C(F)C([H])=C(C([H])([H])[H])C([H])=C2[H])C(N([H])[H])=O)C=1[H]	7.30103
C([H])([H])([H])N1C(C([H])([H])N(C2=C([H])C(C3C4C(=C([H])C([H])=C([H])C=4[H])C([H])=C([H])C=3[H])=C(C#N)C([H])=C2[H])C([H])([H])C2=C([H])C(C#N)=C([H])C([H])=C2[H])=C([H])N=C1[H]	7.30103
C([H])([H])([H])N(S(N1C([H])(C([H])([H])C2=C([H])C([H])=C([H])C([H])=C2[H])C([H])([H])N(C([H])([H])C2N=C([H])N([H])C=2[H])C2=C(C([H])=C(C#N)C([H])=C2[H])C1([H])[H])(=O)=O)C([H])([H])[H]	7.30103
C([H])([H])([H])OC1=C(N([H])[H])C2=C(C([H])(C3([H])C4=C(C([H])=C5C(=C4OC([H])([H])[H])OC([H])([H])O5)C([H])([H])C([H])([H])N3C([H])([H])[H])OC2=O)C([H])=C1[H]	7.30103
C([H])([H])([H])N(C([H])([H])C([H])([H])C([H])([H])C([H])([H])C([H])([H])OC1=C([H])C2=C(C(C3C(C4=NC([H])=C([H])C([H])=C4[H])=NN4C=3C([H])([H])C([H])([H])C4([H])[H])=C([H])C([H])=N2)C([H])=C1[H])C([H])([H])[H]	7.29243
C([H])([H])([H])OC1C(N2C([H])([H])C([H])([H])N(C(C([H])(O[H])C([H])([H])[H])=O)C([H])([H])C2([H])[H])=C([H])C2C(=NN=C(C=2N([H])C2=C(F)C([H])=C(C([H])([H])[H])C([H])=C2[H])C(N([H])[H])=O)C=1[H]	7.284
C([H])([H])([H])OC1([H])C([H])([H])C([H])([H])N(C2C(OC([H])([H])[H])=C([H])C3C(=C(C(C(N([H])[H])=O)=NN=3)N([H])C3=C(F)C([H])=C(C([H])([H])[H])C([H])=C3[H])C=2[H])C([H])([H])C1([H])[H]	7.284
C([H])([H])([H])OC1C(N2C([H])([H])C([H])([H])N(S(C([H])([H])[H])(=O)=O)C([H])([H])C2([H])[H])=C([H])C2C(=NN=C(C=2N([H])C2=C(F)C([H])=C(C([H])([H])[H])C([H])=C2[H])C(N([H])[H])=O)C=1[H]	7.27572
C([H])([H])([H])N1C([H])([H])C([H])([H])N(C([H])([H])C([H])([H])OC2=C([H])C3=C(C(C4C(C5=NC([H])=C([H])C([H])=C5[H])=NN5C=4C([H])([H])C([H])([H])C5([H])[H])=C([H])C([H])=N3)C([H])=C2[H])C([H])([H])C1([H])[H]	7.26761
C([H])([H])([H])N1C(C(C2=C([H])C3=C4N(C(C([H])=C3C3=C([H])C(Cl)=C([H])C([H])=C3[H])=O)C([H])([H])C([H])([H])C([H])([H])C4=C2[H])(C2=C([H])C([H])=C(Cl)C([H])=C2[H])O[H])=C([H])N=C1[H]	7.26761
C([H])([H])([H])N1C2=C(C([H])=C(C(C3N(C([H])([H])[H])C([H])=NC=3[H])(C3=C([H])C([H])=C(Cl)C([H])=C3[H])C([H])([H])[H])C([H])=C2[H])C(C2=C([H])C(Cl)=C([H])C([H])=C2[H])=C([H])C1=O	7.23657
C([H])([H])([H])C([H])([H])OC1C(N2C([H])([H])C([H])([H])N(C([H])([H])[H])C([H])([H])C2([H])[H])=C([H])C2=C(N=C([H])C(=C2N([H])C2=C(Cl)C(Cl)=C([H])C([H])=C2[H])C(N([H])[H])=O)C=1[H]	7.22185
C([H])([H])([H])OC1=C([H])C([H])=C(C2=C(C3=C([H])C(OC([H])([H])[H])=C(OC([H])([H])[H])C(OC([H])([H])[H])=C3[H])N=C(SC([H])([H])[H])N2[H])C([H])=C1[H]	7.22185
C([H])([H])([H])N1C(C(C2=C([H])C3=C4N(C(C([H])=C3C3=C([H])C(Cl)=C([H])C([H])=C3[H])=O)C([H])([H])C([H])([H])OC4=C2[H])(C2=C([H])C([H])=C(Cl)C([H])=C2[H])O[H])=C([H])N=C1[H]	7.20761
C([H])([H])([H])N1C2=C(C([H])=C(C(C3N(C([H])([H])[H])C([H])=NC=3[H])(C3=C([H])C([H])=C(Cl)C([H])=C3[H])N([H])[H])C([H])=C2[H])C(C2=C([H])C(Cl)=C([H])C([H])=C2[H])=NC1=O	7.19382
FC(C1=C([H])C(N([H])C(N([H])C2=C([H])C([H])=C(C3=C4C(C(N([H])C4([H])[H])=O)=C([H])C([H])=C3[H])C([H])=C2[H])=O)=C([H])C([H])=C1[H])(F)F	7.18709
C([H])([H])([H])C1=C([H])C(N([H])C(N([H])C2=C(C([H])([H])[H])C([H])=C(C3=C4C(C(N([H])C4([H])[H])=O)=C([H])C([H])=C3[H])C([H])=C2[H])=O)=C([H])C([H])=C1[H]	7.16749
C([H])([H])([H])OC1C(N2C([H])([H])C([H])([H])S(=O)(=O)C([H])([H])C2([H])[H])=C([H])C2C(=NN=C(C=2N([H])C2=C(F)C([H])=C(C([H])([H])[H])C([H])=C2[H])C(N([H])[H])=O)C=1[H]	7.16115
C([H])([H])([H])C1=C(C2=C(C#N)C([H])=C([H])C(N(C([H])([H])C3N(C([H])([H])[H])C([H])=NC=3[H])C([H])([H])C3=C([H])C(C#N)=C([H])C([H])=C3[H])=C2[H])C([H])=C([H])C([H])=C1[H]	7.1549
C([H])([H])([H])C([H])([H])N(C([H])([H])C([H])([H])OC1=C([H])C2=C(C(C3C(C4=NC([H])=C([H])C([H])=C4[H])=NN4C=3C([H])([H])C([H])([H])C4([H])[H])=C([H])C([H])=N2)C([H])=C1[H])C([H])([H])[H]	7.14267
C([H])([H])([H])N1C(C([H])(C2=C([H])C([H])=C(C#N)C([H])=C2[H])OC([H])([H])C2=C(C#CC(C([H])([H])[H])(C([H])([H])[H])C([H])([H])[H])C([H])=C(C#N)C([H])=C2[H])=C([H])N=C1[H]	7.11407
C([H])([H])([H])C([H])([H])OC1C(C2([H])C([H])([H])C([H])([H])N(C([H])([H])[H])C([H])([H])C2([H])[H])=C([H])C2=C(N=C([H])C(=C2N([H])C2=C(F)C([H])=C(F)C([H])=C2[H])C(N([H])[H])=O)C=1[H]	7.09691
C([H])([H])([H])N1C(C([H])([H])N(C2=C([H])C(C3C4C(=C([H])C([H])=C([H])C=4[H])C([H])=C([H])C=3[H])=C(C#N)C([H])=C2[H])C([H])([H])C2=C([H])C(C#N)=NC([H])=C2[H])=C([H])N=C1[H]	7.09691
C([H])([H])([H])N1C2=C(C([H])=C(C([H])(C3N(C([H])([H])[H])C([H])=NN=3)C3=C([H])C([H])=C(Cl)C([H])=C3[H])C([H])=C2[H])C(C2=C([H])C(Cl)=C([H])C([H])=C2[H])=C([H])C1=O	7.09691
C1([H])=C([H])N=C(C2C(C3C4C(=C([H])C([H])=C([H])C=4[H])N=C([H])C=3[H])=C([H])N([H])N=2)C([H])=C1[H]	7.09151
C([H])([H])([H])N1C(C(C2C([H])=C3C(C4=C([H])C(Cl)=C([H])C([H])=C4[H])=NC4N(C3=C([H])C=2[H])C([H])=C([H])N=4)(C2=C([H])C([H])=C(Cl)C([H])=C2[H])N([H])[H])=C([H])N=C1[H]	7.05552
C([H])([H])([H])N1C(C([H])(C2=C([H])C([H])=C(C#N)C([H])=C2[H])OC([H])([H])C2=C(N3C([H])([H])C([H])([H])OC([H])([H])C3([H])[H])N=C(C#N)C([H])=C2[H])=C([H])N=C1[H]	7.05552
C([H])([H])([H])N1C([H])([H])C([H])([H])N(C([H])([H])C([H])([H])C([H])([H])OC2=C([H])C3=C(C(C4C(C5=NC([H])=C([H])C([H])=C5[H])=NN5C=4C([H])([H])C([H])([H])C5([H])[H])=C([H])C([H])=N3)C([H])=C2[H])C([H])([H])C1([H])[H]	7.03621
ClC([H])([H])C([H])([H])OC1=C([H])C2=C(C(C3C(C4=NC([H])=C([H])C([H])=C4[H])=NN4C=3C([H])([H])C([H])([H])C4([H])[H])=C([H])C([H])=N2)C([H])=C1[H]	7.01323
C([H])([H])([H])N(C([H])([H])C([H])([H])OC1=C([H])C2=C(C(C3C(C4=NC([H])=C([H])C([H])=C4[H])=NN4C=3C([H])([H])C([H])([H])C4([H])[H])=C([H])C([H])=N2)C([H])=C1[H])C([H])([H])[H]	7.00877
C([H])([H])([H])C1=C([H])C(N([H])C(N([H])C2=C(Cl)C([H])=C(C3=C4C(C(N([H])C4([H])[H])=O)=C([H])C([H])=C3[H])C([H])=C2[H])=O)=C([H])C([H])=C1[H]	7.00436
ClC1=C([H])C(N([H])C2=C3C(=NC4=C3C([H])=C([H])C([H])=C4[H])N=C([H])N2[H])=C([H])C([H])=C1[H]	7
C([H])([H])([H])C(N1C([H])(C([H])([H])C2=C([H])C([H])=C([H])C([H])=C2[H])C([H])([H])N(C([H])([H])C2N=C([H])N([H])C=2[H])C2=C(C([H])=C(C#N)C([H])=C2[H])C1([H])[H])=O	7
C([H])([H])([H])N1C2=C(C([H])=NC(=N2)N([H])C2=C([H])C([H])=NC([H])=C2[H])C([H])=C(C2=C(Cl)C([H])=C([H])C([H])=C2Cl)C1=O	6.98297
C([H])([H])([H])C1=NC(C2C(C3=C([H])C([H])=C(O[H])C([H])=C3[H])=C3N(C([H])([H])C([H])([H])C3([H])[H])N=2)=C([H])C([H])=C1[H]	6.97881
C([H])([H])([H])N1C(C([H])(C2=C([H])C(C3C4C(=C([H])C([H])=C([H])C=4[H])C([H])=C([H])C=3[H])=C(C#N)C([H])=C2[H])OC([H])([H])C2=C([H])C([H])=C(C#N)C([H])=C2[H])=C([H])N=C1[H]	6.95861
C([H])([H])([H])OC([H])([H])C([H])([H])OC1C(N2C([H])([H])C([H])([H])OC([H])([H])C2([H])[H])=C([H])C2=C(N=C([H])C(=C2N([H])C2=C(F)C([H])=C(C([H])([H])[H])C([H])=C2[H])C(N([H])[H])=O)C=1[H]	6.92082
C([H])([H])([H])OC1=C([H])C([H])=C(C23C([H])(C4=C([H])C([H])=C([H])C([H])=C4[H])C([H])([H])C([H])(O[H])C2(O[H])C2=C(C([H])=C(C([H])=C2OC([H])([H])[H])OC([H])([H])[H])O3)C([H])=C1[H]	6.91369
C([H])([H])([H])N1C(C([H])(C2=C([H])C([H])=C(C#N)C([H])=C2[H])OC([H])([H])C2=C(C#CC([H])([H])C([H])([H])C3=C([H])C([H])=C([H])C([H])=C3[H])C([H])=C(C#N)C([H])=C2[H])=C([H])N=C1[H]	6.88606
C([H])([H])([H])OC([H])([H])C([H])([H])OC1C(N2C([H])([H])C([H])([H])N(C([H])([H])[H])C([H])([H])C2([H])[H])=C([H])C2=C(N=C([H])C(=C2N([H])C2=C(F)C([H])=C(C([H])([H])[H])C([H])=C2[H])C(N([H])[H])=O)C=1[H]	6.85387
C([H])([H])([H])N1C(C([H])(C2=C([H])C([H])=C(C#N)C([H])=C2[H])OC([H])([H])C2=C(C3=C([H])C([H])=C([H])C([H])=C3[H])C([H])=C(C#N)C([H])=C2[H])=C([H])N=C1[H]	6.85387
FC1=C(N([H])C(N([H])C2=C([H])C([H])=C(C3=C4C(C(N([H])C4([H])[H])=O)=C([H])C([H])=C3[H])C([H])=C2[H])=O)C([H])=C(C(F)(F)F)C([H])=C1[H]	6.82391
C([H])([H])([H])N1C2=C(C([H])=C(C(C3N(C([H])([H])[H])C([H])=NN=3)(C3=C([H])C([H])=C(Cl)C([H])=C3[H])O[H])C([H])=C2[H])C(C2=C([H])C(Cl)=C([H])C([H])=C2[H])=C([H])C1=O	6.82102
C([H])([H])([H])C([H])([H])OC1=C([H])C2=C(C(C3C(C4=NC(C([H])([H])[H])=C([H])C([H])=C4[H])=NN4C=3C([H])([H])C([H])([H])C4([H])[H])=C([H])C([H])=N2)C([H])=C1[H]	6.81816
N([H])([H])C(N1C([H])([H])C([H])([H])C([H])(C([H])([H])C(N2C([H])([H])C([H])([H])C([H])(C3([H])C4=C(C([H])=C(C([H])=C4Br)Cl)C([H])([H])C([H])([H])C4=C3N=C([H])C(=C4[H])Br)C([H])([H])C2([H])[H])=O)C([H])([H])C1([H])[H])=O	6.79588
C([H])([H])([H])N1C2=C(C([H])=NC(=N2)N([H])C2=C([H])C(C([H])([H])[H])=C(F)C([H])=C2[H])C([H])=C(C2=C(Cl)C([H])=C([H])C([H])=C2Cl)C1=O	6.76955
C([H])([H])([H])N1C2=C(C([H])=NC(=N2)N([H])C2=C([H])C([H])=C(N3C([H])([H])C([H])([H])OC([H])([H])C3([H])[H])C([H])=C2[H])C([H])=C(C2=C(Cl)C([H])=C([H])C([H])=C2Cl)C1=O	6.76955
C([H])([H])([H])OC1=C2C(C([H])([H])N([H])C2=O)=C(C2=C([H])C([H])=C(N([H])C(N([H])C3=C([H])C(C([H])([H])[H])=C([H])C([H])=C3[H])=O)C([H])=C2[H])C([H])=C1[H]	6.76955
C([H])([H])([H])N1C2=C(C([H])=C(C([H])(C3N(C([H])([H])[H])C([H])=NC=3[H])C3=C([H])C([H])=C(Cl)C([H])=C3[H])C([H])=C2[H])C(C2=C([H])C(Cl)=C([H])C([H])=C2[H])=C([H])C1=O	6.75945
C([H])([H])([H])N1C(C(C2C([H])=C3C(C4=C([H])C(Cl)=C([H])C([H])=C4[H])=NC4N(C3=C([H])C=2[H])C([H])=NN=4)(C2=C([H])C([H])=C(Cl)C([H])=C2[H])N([H])[H])=C([H])N=C1[H]	6.73049
C([H])([H])([H])OC1=C(O[H])C([H])=C(/C(/[H])=C(\[H])/C2=C([H])C(OC([H])([H])[H])=C(F)C(OC([H])([H])[H])=C2[H])C(F)=C1[H]	6.72125
C([H])([H])([H])C(C([H])(C(N1C([H])(C(N([H])C([H])(C(O[H])=O)C([H])([H])C([H])([H])C(N([H])[H])=O)=O)C([H])([H])C2=C(C([H])=C([H])C([H])=C2[H])C1([H])[H])=O)N([H])C([H])([H])C([H])(C([H])([H])S[H])N([H])[H])(C([H])([H])[H])C([H])([H])[H]	6.72125
C([H])([H])([H])N([H])C1([H])C([H])(OC([H])([H])[H])C2(N3C4=C(C5=C(C6=C4N(C([H])(O2)C1([H])[H])C1=C6C([H])=C([H])C([H])=C1[H])C(=O)N([H])C5([H])[H])C1=C3C([H])=C([H])C([H])=C1[H])C([H])([H])[H]	6.69897
N([H])([H])C1=C([H])C([H])=C(C(C2=C([H])C([H])=C(N([H])[H])C([H])=C2[H])(C2=C([H])C([H])=C(N([H])[H])C([H])=C2[H])O[H])C([H])=C1[H]	6.69897
C1([H])([H])OC2=C(C([H])=C([H])C(C3([H])C4([H])C([H])([H])OC([H])(C5=C([H])C6=C(OC([H])([H])O6)C([H])=C5[H])C4([H])C([H])([H])O3)=C2[H])O1	6.69897
C([H])([H])(OC1=C([H])C2=C(C(C3C(C4=NC([H])=C([H])C([H])=C4[H])=NN4C=3C([H])([H])C([H])([H])C4([H])[H])=C([H])C([H])=N2)C([H])=C1[H])C([H])([H])N1C([H])([H])C([H])([H])OC([H])([H])C1([H])[H]	6.67778
C([H])([H])([H])C([H])([H])OC1C(N2C([H])([H])C([H])([H])N(C([H])([H])[H])C([H])([H])C2([H])[H])=C([H])C2=C(N=C([H])C(=C2N([H])C2=C(F)C([H])=C(F)C([H])=C2[H])C(N([H])[H])=O)C=1[H]	6.63827
C([H])([H])([H])OC([H])([H])C([H])([H])OC1C(N2C([H])([H])C([H])([H])N(C([H])([H])[H])C([H])([H])C2([H])[H])=C([H])C2=C(N=C([H])C(=C2N([H])C2=C(F)C([H])=C(F)C([H])=C2[H])C(N([H])[H])=O)C=1[H]	6.61979
C([H])([H])(C1([H])OC([H])([H])C([H])([H])C1([H])[H])OC1=C([H])C2=C(C(C3C(C4=NC([H])=C([H])C([H])=C4[H])=NN4C=3C([H])([H])C([H])([H])C4([H])[H])=C([H])C([H])=N2)C([H])=C1[H]	6.60206
C([H])([H])([H])C1=NC(C2C(C3C4C(=C([H])C([H])=C(C=4[H])OC(F)(F)F)N=C([H])C=3[H])=C3N(C([H])([H])C([H])([H])C3([H])[H])N=2)=C([H])C([H])=C1[H]	6.59517
C([H])([H])([H])C([H])([H])OC1C(N2C([H])([H])C([H])([H])N(C([H])([H])[H])C([H])([H])C([H])([H])C2([H])[H])=C([H])C2=C(N=C([H])C(=C2N([H])C2=C(F)C([H])=C(F)C([H])=C2[H])C(N([H])[H])=O)C=1[H]	6.58503
C([H])([H])([H])C([H])([H])SC1N([H])C(C2=C([H])C([H])=C(OC([H])([H])[H])C([H])=C2[H])=C(C2=C([H])C(OC([H])([H])[H])=C(OC([H])([H])[H])C(OC([H])([H])[H])=C2[H])N=1	6.58503
FC(C1=C([H])C(C(N([H])C2=C([H])C([H])=C(N3C4=C(C(=NC([H])=C4[H])N([H])C(C4=C([H])C([H])=C([H])C([H])=C4[H])=O)C([H])=C3[H])C([H])=C2[H])=O)=C([H])C(N2C([H])([H])C([H])([H])OC([H])([H])C2([H])[H])=C1[H])(F)F	6.56864
C([H])([H])([H])C1=C([H])C(N([H])C(N([H])C2=C([H])C([H])=C(C3=C4C(C(N([H])C4([H])[H])=O)=C([H])C([H])=C3[H])C([H])=C2[H])=O)=C([H])C([H])=C1[H]	6.56864
C([H])([H])([H])C1=NC(C2C(C3C4C(=C([H])C([H])=C([H])C=4[H])N=C([H])C=3[H])=C3N(C([H])([H])C([H])([H])C3([H])[H])N=2)=C([H])C([H])=C1[H]	6.55284
ClC1=C([H])C2=C(C(C3C(C4=NC([H])=C([H])C([H])=C4[H])=NN4C=3C([H])([H])C([H])([H])C4([H])[H])=C([H])C([H])=N2)C([H])=C1[H]	6.54975
O([H])C(C1=C(Cl)C([H])=C([N+]([O-])=O)C([H])=C1[H])(C1=C([H])C([H])=C([H])C([H])=C1[H])C1=C([H])C([H])=C([H])C([H])=C1[H]	6.52288
ClC1=C([H])C(N([H])C2=C3C(=NC4=C3C([H])([H])C([H])([H])C([H])([H])C4([H])[H])N=C([H])N2[H])=C([H])C([H])=C1[H]	6.52288
C([H])([H])([H])C([H])([H])OC(N1C([H])(C([H])([H])C2=C([H])C([H])=C([H])C([H])=C2[H])C([H])([H])N(C([H])([H])C2N=C([H])N([H])C=2[H])C2=C(C([H])=C(C#N)C([H])=C2[H])C1([H])[H])=O	6.52288
C([H])([H])([H])SC([H])([H])C([H])([H])C([H])(C(O[H])=O)N([H])C(C1=C(C2=C(C(F)(F)F)C([H])=C([H])C([H])=C2[H])C([H])=C(C([H])([H])OC2=C([H])N=C([H])C([H])=C2[H])C([H])=C1[H])=O	6.52288
C([H])([H])([H])N1C(C(C2C([H])=C3C(C4=C([H])C(Cl)=C([H])C([H])=C4[H])=C([H])C4N(C3=C([H])C=2[H])C(C2=C([H])C([H])=C([H])C([H])=C2[H])=NN=4)(C2=C([H])C([H])=C(Cl)C([H])=C2[H])N([H])[H])=C([H])N=C1[H]	6.51713
C([H])([H])([H])C([H])([H])OC1C(N2C([H])([H])C([H])([H])C([H])(O[H])C([H])([H])C2([H])[H])=C([H])C2=C(N=C([H])C(=C2N([H])C2=C(F)C([H])=C(F)C([H])=C2[H])C(N([H])[H])=O)C=1[H]	6.50864
C([H])([H])([H])C([H])([H])SC1=C([H])C2=C(C(C3C(C4=NC([H])=C([H])C([H])=C4[H])=NN4C=3C([H])([H])C([H])([H])C4([H])[H])=C([H])C([H])=N2)C([H])=C1[H]	6.48678
C([H])([H])([H])C1=NC(C2C(C3C4C(=C([H])C([H])=C(C=4[H])Br)N=C([H])C=3[H])=C3N(C([H])([H])C([H])([H])C3([H])[H])N=2)=C([H])C([H])=C1[H]	6.47108
C([H])([H])([H])C1=NC(C2C(C3=C([H])C([H])=C(F)C([H])=C3[H])=C3N(C([H])([H])C([H])([H])C3([H])[H])N=2)=C([H])C([H])=C1[H]	6.4698
C([H])([H])([H])C([H])([H])C([H])(C([H])(C1N=NN(C([H])(C(N2C([H])([H])C([H])([H])N(C3N=C(N4C([H])([H])C([H])([H])N(C(C([H])(N5N=NC(C([H])(C([H])(C([H])([H])C([H])([H])[H])C([H])([H])[H])N([H])[H])=C5[H])C([H])([H])C5=C([H])C([H])=C(O[H])C([H])=C5[H])=O)C([H])([H])C4([H])[H])N=C(N([H])C([H])([H])C([H])([H])OC([H])([H])C([H])([H])OC([H])([H])C([H])([H])OC([H])([H])C4N=NN(C([H])([H])C([H])([H])C([H]…	6.45593
C([H])([H])([H])C1=C2C(=NC3C2=C([H])C(N([H])C(C2([H])N([H])C([H])([H])C([H])([H])C2([H])[H])=O)=C([H])C=3[H])N(C([H])([H])[H])C2=C1C([H])=C([H])C([H])=C2[H]	6.4437
C([H])([H])([H])C([H])([H])OC1=C([H])C([H])=C(N([H])C2N=C3C(C([H])=C(C4=C(Cl)C([H])=C([H])C([H])=C4Cl)C(N3C([H])([H])[H])=O)=C([H])N=2)C([H])=C1[H]	6.41737
C([H])([H])([H])OC1=C([H])C([H])=C(C2C(C3=NC(C([H])([H])[H])=C([H])C([H])=C3[H])=NN3C=2C([H])([H])C([H])([H])C3([H])[H])C([H])=C1[H]	6.40121
N([H])([H])C1C(=O)C2=C(C([H])=C([H])C([H])=N2)C(=O)C=1Br	6.39794
C([H])([H])([H])S(N1C([H])(C([H])([H])C([H])([H])C2=C([H])C([H])=C([H])C([H])=C2[H])C([H])([H])N(C([H])([H])C2N=C([H])N([H])C=2[H])C2=C(C([H])=C(C([H])=C2[H])Br)C1([H])[H])(=O)=O	6.39794
C([H])([H])([H])SC([H])([H])C([H])([H])C([H])(C(O[H])=O)N([H])C(C1=C(C2=C(Cl)C([H])=C([H])C([H])=C2[H])C([H])=C(C([H])([H])OC2=C([H])N=C([H])C([H])=C2[H])C([H])=C1[H])=O	6.39794
C([H])([H])([H])N1C(C(C2=C([H])C3=C(N=C(C([H])=C3C3=C([H])C(Cl)=C([H])C([H])=C3[H])O[H])C([H])=C2[H])(C2=C([H])C([H])=C(Cl)C([H])=C2[H])O[H])=C([H])N=C1[H]	6.39794
C([H])([H])([H])OC(C([H])(N([H])C(C1([H])N(C(C([H])(C(C([H])([H])[H])(C([H])([H])[H])C([H])([H])[H])N([H])C([H])([H])C([H])(C([H])([H])S[H])N([H])[H])=O)C([H])([H])C2=C(C([H])=C([H])C([H])=C2[H])C1([H])[H])=O)C([H])([H])C([H])([H])SC([H])([H])[H])=O	6.38722
ClC1=C(Cl)C(N([H])C(N([H])C2=C([H])C(N3C4=C(C(=NC([H])=C4[H])N([H])C(C4=C([H])C([H])=C([H])C([H])=C4[H])=O)C([H])=C3[H])=C([H])C([H])=C2[H])=O)=C([H])C([H])=C1[H]	6.38405
O([H])C1=C([H])C2=C(C(C3C(C4=NC([H])=C([H])C([H])=C4[H])=NN4C=3C([H])([H])C([H])([H])C4([H])[H])=C([H])C([H])=N2)C([H])=C1[H]	6.37675
C([H])([H])([H])C1=C2C(=NC3C2=C([H])C(N([H])C(C2([H])N(C(C([H])([H])N([H])[H])=O)C([H])([H])C([H])([H])C2([H])[H])=O)=C([H])C=3[H])N(C([H])([H])[H])C2=C1C([H])=C([H])C([H])=C2[H]	6.34679
C([H])([H])([H])S(N1C([H])(C([H])([H])C2=C(Cl)C([H])=C([H])C([H])=C2[H])C([H])([H])N(C([H])([H])C2N=C([H])N([H])C=2[H])C2=C(C([H])=C(C([H])=C2[H])Br)C1([H])[H])(=O)=O	6.33724
C([H])([H])([H])C1=C2C(=NC3C2=C([H])C(N([H])C(C2([H])N(C(C4([H])N([H])C([H])([H])C([H])([H])C4([H])[H])=O)C([H])([H])C([H])([H])C2([H])[H])=O)=C([H])C=3[H])N(C([H])([H])[H])C2=C1C([H])=C([H])C([H])=C2[H]	6.31876
C([H])([H])([H])C([H])(C([H])(C([H])(C([H])(C([H])(C([H])(C1([H])C([H])(C([H])([H])[H])C2([H])C([H])(O2)C([H])(O[H])C([H])([H])C([H])(O[H])C([H])([H])C([H])(O[H])C([H])([H])C([H])(OC(C([H])([H])[H])=O)C([H])([H])C2([H])C([H])([H])C([H])(C([H])(O[H])C(O2)(O[H])C([H])(O[H])C([H])(O[H])C([H])(C([H])([H])[H])C([H])([H])C([H])([H])C([H])=C([H])C([H])(O[H])C([H])([H])C([H])(O[H])C([H])(C([H])([H])[H])C…	6.3098
O([H])C(C1=C([H])C([H])=C(Br)C([H])=C1[H])(C1=C([H])C([H])=C(Br)C([H])=C1[H])C1=C([H])C([H])=C([H])C([H])=C1[H]	6.30103
C([H])([H])([H])C([H])([H])C1=NC(C2C(C3C4C(=C([H])C([H])=C([H])C=4[H])N=C([H])C=3[H])=C3N(C([H])([H])C([H])([H])C3([H])[H])N=2)=C([H])C([H])=C1[H]	6.30103
BrC1=C([H])C(N([H])C2=C3C(=NC4=C3C([H])([H])C([H])([H])C([H])([H])C4([H])[H])N=C([H])N2[H])=C([H])C([H])=C1[H]	6.30103
C([H])([H])([H])SC([H])([H])C([H])([H])C([H])(C(O[H])=O)N([H])C(C1([H])N(C(C([H])(C(C([H])([H])[H])(C([H])([H])[H])C([H])([H])[H])N([H])C([H])([H])C([H])(C([H])([H])S[H])N([H])[H])=O)C([H])([H])C2=C(C([H])=C([H])C([H])=C2[H])C1([H])[H])=O	6.30103
C([H])([H])([H])S(N1C([H])(C([H])([H])C2=C([H])C([H])=C([H])C([H])=C2[H])C([H])([H])N(C([H])([H])C2N=C([H])N([H])C=2[H])C2=C(C([H])=C(C3=C([H])C([H])=C([H])C([H])=C3[H])C([H])=C2[H])C1([H])[H])(=O)=O	6.27572
C([H])([H])([H])OC1C(OC([H])([H])C([H])([H])C([H])([H])N2C([H])([H])C([H])([H])OC([H])([H])C2([H])[H])=C([H])C2=C(N=C([H])N=C2N([H])C2=C([H])C(Cl)=C(F)C([H])=C2[H])C=1[H]	6.26761
C([H])([H])([H])C1=C2C(=NC3C2=C([H])C(N([H])C(C([H])([H])N([H])[H])=O)=C([H])C=3[H])N(C([H])([H])[H])C2=C1C([H])=C([H])C([H])=C2[H]	6.25964
C([H])([H])([H])C(C([H])(C(N1C([H])(C(N([H])C([H])(C(O[H])=O)C([H])([H])C([H])([H])S(C([H])([H])[H])(=O)=O)=O)C([H])([H])C2=C(C([H])=C([H])C([H])=C2[H])C1([H])[H])=O)N([H])C([H])([H])C([H])(C([H])([H])S[H])N([H])[H])(C([H])([H])[H])C([H])([H])[H]	6.24413
C1([H])([H])OC2C(=C([H])C3=C(C=2[H])C(N([H])C2=C([H])C(C4=C([H])C([H])=C([H])C([H])=C4[H])=C([H])C([H])=C2[H])=NC([H])=N3)O1	6.22185
C([H])([H])([H])C([H])([H])N(C(SC1([H])N(C([H])([H])[H])P(N(C([H])([H])C([H])([H])Cl)C([H])([H])C([H])([H])Cl)(=O)OC([H])([H])C1([H])[H])=S)C([H])([H])C([H])([H])[H]	6.22185
C([H])([H])([H])OC1=C([H])C2=C(N([H])C3C2=C(C([H])([H])[H])C2C(=C([H])C([H])=NC=2N([H])C([H])([H])C([H])([H])C([H])([H])N(C([H])([H])C([H])([H])C([H])([H])N([H])[H])C([H])([H])[H])N=3)C([H])=C1[H]	6.22185
C([H])([H])([H])C1=C(C([H])([H])[H])C2=C(N=C([H])N=C2N([H])C2=C([H])C(Br)=C([H])C([H])=C2[H])N1[H]	6.22185
C([H])([H])([H])C1N([H])C2=C(C(O[H])=C(/C(/C2=O)=N\C2=C([H])C([H])=C(I)C([H])=C2[H])Cl)N=1	6.22185
C1([H])([H])OC2C(=C([H])C3=C(C=2[H])N=C([H])N=C3N([H])C2=C([H])C(C3=C([H])C([H])=C([H])C([H])=C3[H])=C([H])C([H])=C2[H])OC1([H])[H]	6.22185
N([H])([H])C1C(=O)C2=C(C([H])=C([H])C(C3=NC([H])=C([H])C([H])=C3[H])=N2)C(=O)C=1[H]	6.22185
C([H])([H])([H])C(N1C([H])(C([H])([H])C2=C([H])C([H])=C([H])C([H])=C2[H])C([H])([H])N(C([H])([H])C2N=C([H])N([H])C=2[H])C2=C(C([H])=C(C([H])=C2[H])Br)C1([H])[H])=O	6.22185
C([H])([H])([H])C([H])(C1=C(Cl)C(F)=C([H])C([H])=C1Cl)SC1=C(N([H])[H])N=C([H])C(C2=C([H])N(C3([H])C([H])([H])C([H])([H])N([H])C([H])([H])C3([H])[H])N=C2[H])=C1[H]	6.21467
ClC1=C(C(N2C([H])=NC([H])=C2[H])(C2=C([H])C([H])=C([H])C([H])=C2[H])C2=C([H])C([H])=C([H])C([H])=C2[H])C([H])=C([H])C([H])=C1[H]	6.20066
C([H])([H])([H])OC1=C2C(C(C(C([H])(OC(C([H])([H])[H])=O)C([H])([H])/C(/[H])=C(\C([H])([H])[H])/C([H])([H])[H])=C([H])C2=O)=O)=C(O[H])C([H])=C1[H]	6.18046
FC1=C([H])N=C(C2C(C3C4C(=C([H])C([H])=C([H])C=4[H])N=C([H])C=3[H])=C3N(C([H])([H])C([H])([H])C3([H])[H])N=2)C([H])=C1[H]	6.17783
C([H])([H])([H])C1N=C([H])N(C2=C([H])C(C(F)(F)F)=C([H])C(C(N([H])C3=C([H])C(N4C5=C(C(=NC([H])=C5[H])N([H])C(C5=C([H])C([H])=C([H])C([H])=C5[H])=O)C([H])=C4[H])=C([H])C([H])=C3[H])=O)=C2[H])C=1[H]	6.16749
C([H])([H])([H])C1=NC(C2C(C3C4C(=C([H])C(=C([H])C=4[H])Cl)N=C([H])C=3[H])=C3N(C([H])([H])C([H])([H])C3([H])[H])N=2)=C([H])C([H])=C1[H]	6.13847
C([H])([H])([H])N1C([H])([H])C([H])([H])N(C(C([H])([H])OC2=C([H])C3=C(C(C4C(C5=NC([H])=C([H])C([H])=C5[H])=NN5C=4C([H])([H])C([H])([H])C5([H])[H])=C([H])C([H])=N3)C([H])=C2[H])=O)C([H])([H])C1([H])[H]	6.13668
C([H])([H])([H])C([H])([H])C([H])([H])C(OC([H])(C([H])(C(C([H])(C1([H])C([H])(OC2([H])OC([H])(C([H])([H])[H])C([H])(O[H])C([H])(OC3([H])OC([H])(C([H])([H])[H])C([H])(O[H])C([H])(OC4([H])OC([H])(C([H])([H])[H])C([H])(OC(C([H])([H])[H])=O)C(O[H])(C([H])([H])[H])C4([H])[H])C3([H])[H])C2([H])[H])C(=O)C2C(=C([H])C3=C(C=2O[H])C(O[H])=C(C([H])([H])[H])C(OC2([H])OC([H])(C([H])([H])[H])C([H])(OC(C([H])([H…	6.12494
C([H])([H])([H])/C(/C([H])([H])[H])=C(/[H])\C([H])([H])C([H])(C1C(=O)C2=C(C(=C([H])C([H])=C2O[H])O[H])C(=O)C=1[H])OC(/C(/[H])=C(\C([H])([H])[H])/C([H])([H])[H])=O	6.11351
O([H])C1=C(C(C2=C([H])C([H])=C([H])C([H])=C2[H])(C2=C([H])C([H])=C([H])C([H])=C2[H])O[H])C([H])=C([H])C([H])=C1[H]	6.09691
C([H])([H])([H])OC([H])(C(C([H])(C([H])(OC(C([H])([H])[H])=O)C([H])([H])[H])O[H])=O)C1([H])C([H])(OC2([H])OC([H])(C([H])([H])[H])C([H])(O[H])C([H])(OC3([H])OC([H])(C([H])([H])[H])C([H])(O[H])C([H])(OC4([H])OC([H])(C([H])([H])[H])C([H])(OC(C([H])([H])[H])=O)C(O[H])(C([H])([H])[H])C4([H])[H])C3([H])[H])C2([H])[H])C(=O)C2C(=C([H])C3=C(C=2O[H])C(O[H])=C(C([H])([H])[H])C(OC2([H])OC([H])(C([H])([H])[H]…	6.09691
C([H])([H])([H])C1N([H])C2=C(C(O[H])=C(/C(/C2=O)=N\C2=C([H])C(Br)=C([H])C([H])=C2[H])Cl)N=1	6.09691
C([H])([H])([H])C(C1([H])C2([H])C(C(O[H])=O)(C([H])([H])C([H])([H])C3(C4(C([H])([H])[H])C([H])(C5(C([H])(C([H])([H])C4([H])[H])C(C([H])([H])[H])(C([H])([H])[H])C(=O)C(=C([H])[H])C5([H])[H])C([H])([H])[H])C([H])([H])C([H])([H])C32[H])C([H])([H])[H])C([H])([H])C1([H])[H])=C([H])[H]	6.09691
O([H])C(C1=C([H])C([H])=C(Cl)C([H])=C1[H])(C1=C([H])C([H])=C([H])C([H])=C1[H])C1=C([H])C([H])=C([H])C([H])=C1[H]	6.09691
C([H])([H])([H])C1N([H])C2=C(C(O[H])=C(/C(/C2=O)=N\C2=C(F)C([H])=C(F)C([H])=C2[H])Cl)N=1	6.09691
N#CC(C1=C([H])C([H])=C([H])C([H])=C1[H])(C1=C([H])C([H])=C([H])C([H])=C1[H])C1([H])C([H])([H])C([H])([H])C([H])([H])C([H])([H])C1([H])[H]	6.04576
C([H])([H])([H])OC1=C(O[H])C([H])=C(/C(/[H])=C(\[H])/C2=C([H])C(OC([H])([H])[H])=C(F)C(OC([H])([H])[H])=C2[H])C([H])=C1[H]	6.03621
C1([H])([H])C([H])([H])OC2C(=C([H])C3=C(C=2[H])C(N([H])C2=C([H])C(C4=C([H])C([H])=C([H])C([H])=C4[H])=C([H])C([H])=C2[H])=NC([H])=N3)OC1([H])[H]	6.03621
C([H])([H])([H])C([H])([H])OC1C(N2C([H])([H])C(=O)N(C([H])([H])[H])C([H])([H])C2([H])[H])=C([H])C2=C(N=C([H])C(=C2N([H])C2=C(F)C([H])=C(F)C([H])=C2[H])C(N([H])[H])=O)C=1[H]	6.01323
C([H])([H])([H])C([H])([H])N1C([H])([H])C([H])([H])N(C([H])([H])C2=C(C(F)(F)F)C([H])=C(N([H])C(N([H])C3=C([H])C([H])=C(N4C5=C(C(=NC([H])=C5[H])N([H])C(C5=C([H])C([H])=C([H])C([H])=C5[H])=O)C([H])=C4[H])C([H])=C3[H])=O)C([H])=C2[H])C([H])([H])C1([H])[H]	6.00877
C([H])([H])([H])C([H])([H])C([H])(C([H])(N([H])C(C([H])([H])C1N(C([H])([H])C2=C([H])C([H])=C([N+]([O-])=O)C([H])=C2[H])C([H])=NC=1[H])=O)C([H])([H])N(C([H])([H])C1C2C(=C([H])C([H])=C([H])C=2[H])C([H])=C([H])C=1[H])C([H])([H])C(N([H])C([H])(C(OC([H])([H])[H])=O)C([H])([H])C([H])([H])SC([H])([H])[H])=O)C([H])([H])[H]	6
C([H])([H])([H])OC([H])(C(C([H])(C([H])(O[H])C([H])([H])[H])O[H])=O)C1([H])C([H])(OC2([H])OC([H])(C([H])([H])[H])C([H])(O[H])C([H])(OC3([H])OC([H])(C([H])([H])[H])C([H])(O[H])C([H])(OC4([H])OC([H])(C([H])([H])[H])C([H])(OC(C([H])([H])[H])=O)C(O[H])(C([H])([H])[H])C4([H])[H])C3([H])[H])C2([H])[H])C(=O)C2C(=C([H])C3=C(C=2O[H])C(O[H])=C(C([H])([H])[H])C(OC2([H])OC([H])(C([H])([H])[H])C([H])(OC(C([H]…	6
C([H])([H])([H])OC(C([H])([H])C1C2=C(C([H])=C([H])C([H])=C2[H])N([H])C=1SSSC1=C(C([H])([H])C(OC([H])([H])[H])=O)C2=C(C([H])=C([H])C([H])=C2[H])N1[H])=O	6
O([H])C1=C(C(C2=C(Cl)C([H])=C([H])C([H])=C2[H])(C2=C([H])C([H])=C([H])C([H])=C2[H])O[H])C([H])=C([H])C([H])=C1[H]	6
C([H])([H])([H])C([H])([H])C([H])(C([H])(N([H])C(C([H])([H])C1N(C([H])([H])C2=C([H])C([H])=C(OC([H])([H])[H])C([H])=C2[H])C([H])=NC=1[H])=O)C([H])([H])N(C([H])([H])C1C2C(=C([H])C([H])=C([H])C=2[H])C([H])=C([H])C=1[H])C([H])([H])C(N([H])C([H])(C(OC([H])([H])[H])=O)C([H])([H])C([H])([H])SC([H])([H])[H])=O)C([H])([H])[H]	6
C([H])([H])([H])C([H])([H])C([H])(C([H])(N([H])C(C([H])([H])C1N(C([H])([H])C2=C([H])C3=C(C([H])=C([H])C([H])=C3[H])C([H])=C2[H])C([H])=NC=1[H])=O)C([H])([H])N(C([H])([H])C1C2C(=C([H])C([H])=C([H])C=2[H])C([H])=C([H])C=1[H])C([H])([H])C(N([H])C([H])(C(OC([H])([H])[H])=O)C([H])([H])C([H])([H])SC([H])([H])[H])=O)C([H])([H])[H]	6
C([H])([H])([H])N([H])C(C1C2=C(C([H])=C([H])C([H])=C2[H])N([H])C=1[Se][Se]C1=C(C(N([H])C([H])([H])[H])=O)C2=C(C([H])=C([H])C([H])=C2[H])N1[H])=O	6
C([H])([H])([H])OC1=C([H])C2=C(N([H])C3C2=C(C([H])([H])[H])C2C(=C([H])C([H])=NC=2N([H])C([H])([H])C([H])([H])C([H])([H])N([H])C([H])([H])C([H])([H])C([H])([H])N([H])[H])N=3)C([H])=C1[H]	6
C([H])([H])([H])C([H])([H])C([H])([H])C([H])([H])C([H])([H])C([H])([H])C([H])([H])C([H])([H])C([H])([H])C(OC([H])(C([H])(C(C([H])(C1([H])C([H])(OC2([H])OC([H])(C([H])([H])[H])C([H])(O[H])C([H])(OC3([H])OC([H])(C([H])([H])[H])C([H])(O[H])C([H])(OC4([H])OC([H])(C([H])([H])[H])C([H])(OC(C([H])([H])[H])=O)C(O[H])(C([H])([H])[H])C4([H])[H])C3([H])[H])C2([H])[H])C(=O)C2C(=C([H])C3=C(C=2O[H])C(O[H])=C(C…	6
C([H])([H])([H])C([H])([H])C(OC([H])(C([H])(C(C([H])(C1([H])C([H])(OC2([H])OC([H])(C([H])([H])[H])C([H])(O[H])C([H])(OC3([H])OC([H])(C([H])([H])[H])C([H])(O[H])C([H])(OC4([H])OC([H])(C([H])([H])[H])C([H])(OC(C([H])([H])[H])=O)C(O[H])(C([H])([H])[H])C4([H])[H])C3([H])[H])C2([H])[H])C(=O)C2C(=C([H])C3=C(C=2O[H])C(O[H])=C(C([H])([H])[H])C(OC2([H])OC([H])(C([H])([H])[H])C([H])(OC(C([H])([H])[H])=O)C(…	6
C([H])([H])([H])SC([H])([H])C([H])([H])C([H])(C(O[H])=O)N([H])C(C1=C(C2=C(C([H])([H])[H])C([H])=C([H])C([H])=C2[H])C([H])=C(C#CC2=C([H])N=C([H])C([H])=C2[H])C([H])=C1[H])=O	6
C([H])([H])([H])C([H])(C([H])(C(N1C([H])(C(N([H])C([H])(C(O[H])=O)C([H])([H])C([H])([H])S(C([H])([H])[H])(=O)=O)=O)C([H])([H])C2=C(C([H])=C([H])C([H])=C2[H])C1([H])[H])=O)N([H])C([H])([H])C([H])(C([H])([H])S[H])N([H])[H])C([H])([H])[H]	6
C([H])([H])([H])SC([H])([H])C([H])([H])C([H])(C(O[H])=O)N([H])C(C1=C(C2=C(C([H])([H])[H])C([H])=C([H])C([H])=C2[H])C([H])=C(/C(/[H])=C(\[H])/C2=C(C(C3=C([H])C([H])=C([H])C([H])=C3[H])=O)C([H])=C([H])N=C2[H])C([H])=C1[H])=O	6
C([H])([H])([H])SC([H])([H])C([H])([H])C([H])(C(O[H])=O)N([H])C(C1=C(C2=C([H])C([H])=C([H])C([H])=C2[H])C([H])=C(N([H])C([H])([H])C([H])(C([H])([H])S[H])N([H])[H])C([H])=C1[H])=O	6
C([H])([H])([H])C([H])([H])N([H])C(N([H])C1C(C2=C(Cl)C([H])=C([H])C([H])=C2Cl)=C([H])C2C(=NC(=NC=2[H])N([H])C([H])([H])C([H])([H])C([H])([H])C([H])([H])N(C([H])([H])C([H])([H])[H])C([H])([H])C([H])([H])[H])N=1)=O	5.99568
C([H])([H])([H])OC1=C2C(C(C3=C(C2=O)C(O[H])=C2C(C([H])([H])C(C(C([H])([H])[H])=O)(C([H])([H])C2([H])OC2([H])OC([H])(C([H])([H])[H])C([H])(O[H])C([H])(N([H])[H])C2([H])[H])O[H])=C3O[H])=O)=C([H])C([H])=C1[H]	5.99568
C([H])([H])([H])C1=NC(C2C(C3C4C(=C(C([H])=C([H])C=4[H])F)N=C([H])C=3[H])=C3N(C([H])([H])C([H])([H])C3([H])[H])N=2)=C([H])C([H])=C1[H]	5.98716
C([H])([H])([H])C1=NC(C2C(C3=C([H])C(F)=C(F)C([H])=C3[H])=C3N(C([H])([H])C([H])([H])C3([H])[H])N=2)=C([H])C([H])=C1[H]	5.98297
C([H])([H])([H])OC1=C([H])C([H])=C(N([H])C(N([H])/N=C2\C(=O)N([H])C3=C\2C([H])=C([H])C([H])=C3[H])=S)C([H])=C1[H]	5.97469
C([H])([H])([H])N1C([H])([H])C([H])([H])N(C([H])([H])C([H])([H])C([H])([H])N([H])C2N=C3C(C([H])=C(C4=C(Cl)C([H])=C([H])C([H])=C4Cl)C(=N3)N([H])C(N([H])C(C([H])([H])[H])(C([H])([H])[H])C([H])([H])[H])=O)=C([H])N=2)C([H])([H])C1([H])[H]	5.96658
C([H])([H])([H])OC(C12C([H])([H])C([H])([H])C3(C([H])([H])[H])C(=C([H])C([H])([H])C4([H])C3(C([H])([H])[H])C([H])([H])C([H])([H])C3([H])C4(C([H])([H])C([H])(C([H])(C3(C([H])([H])[H])C([H])([H])[H])OC(C([H])([H])Cl)=O)OC(C([H])([H])Cl)=O)C([H])([H])[H])C1([H])C(O[H])(C([H])([H])[H])C([H])(C([H])([H])[H])C([H])([H])C2([H])[H])=O	5.95861
C([H])([H])([H])C1N([H])C2=C(C(O[H])=C(/C(/C2=O)=N\C2=C([H])C([H])=C(C(F)(F)F)C([H])=C2[H])Cl)N=1	5.95861
N([H])([H])C1C(=O)C2=C(C([H])=C([H])C([H])=N2)C(=O)C=1[H]	5.95861
C([H])([H])([H])C([H])([H])OC1C(N2C([H])([H])C([H])([H])N(C([H])([H])C([H])([H])O[H])C([H])([H])C2([H])[H])=C([H])C2=C(N=C([H])C(=C2N([H])C2=C(F)C([H])=C(F)C([H])=C2[H])C(N([H])[H])=O)C=1[H]	5.9431
C([H])([H])([H])C1N([H])C2=C(C(O[H])=C(/C(/C2=O)=N\C2=C(Cl)C([H])=C(Cl)C([H])=C2[H])Cl)N=1	5.92082
FC1=C([H])C([H])=C(C2C(C3=NC(C(F)(F)F)=C([H])C([H])=C3[H])=NN3C=2C([H])([H])C([H])([H])C3([H])[H])C([H])=C1[H]	5.92082
O([H])C(C([H])([H])C(C1=C(Cl)C([H])=C([H])C([H])=C1[H])(C1=C([H])C([H])=C([H])C([H])=C1[H])C1=C([H])C([H])=C([H])C([H])=C1[H])=O	5.92082
C([H])([H])([H])C1N([H])C2=C(C(O[H])=C(/C(/C2=O)=N\C2=C([H])C([H])=C(F)C([H])=C2[H])Cl)N=1	5.92082
C([H])([H])([H])OC([H])(C(C([H])(C([H])(OC(C([H])([H])C([H])([H])C([H])([H])C([H])([H])C(OC([H])=C([H])[H])=O)=O)C([H])([H])[H])O[H])=O)C1([H])C([H])(OC2([H])OC([H])(C([H])([H])[H])C([H])(O[H])C([H])(OC3([H])OC([H])(C([H])([H])[H])C([H])(O[H])C([H])(OC4([H])OC([H])(C([H])([H])[H])C([H])(OC(C([H])([H])[H])=O)C(O[H])(C([H])([H])[H])C4([H])[H])C3([H])[H])C2([H])[H])C(=O)C2C(=C([H])C3=C(C=2O[H])C(O[H…	5.92082
C([H])([H])([H])C(OC1([H])C2C(C([H])([H])[H])(C([H])([H])[H])C(C([H])([H])C([H])(C=2C([H])([H])[H])OC(C([H])(C([H])(C2=C([H])C([H])=C([H])C([H])=C2[H])N([H])C(C2=C([H])C([H])=C([H])C([H])=C2[H])=O)O[H])=O)(O[H])C([H])(OC(C2=C([H])C([H])=C([H])C([H])=C2[H])=O)C2([H])C(C([H])(C([H])([H])C3([H])C2(OC(C([H])([H])[H])=O)C([H])([H])O3)O[H])(C([H])([H])[H])C1=O)=O	5.88941
C([H])([H])([H])C1N([H])C2=C(C(O[H])=C(/C(/C2=O)=N\C2=C([H])C([H])=C(Cl)C([H])=C2[H])Cl)N=1	5.88606
C([H])([H])([H])N(C([H])([H])C([H])([H])N([H])/N=N/C1=C([H])C2=C(N=C([H])N=C2N([H])C2=C([H])C(Cl)=C([H])C([H])=C2[H])C([H])=C1[H])C([H])([H])C([H])([H])Cl	5.88273
C([H])([H])([H])OC(C([H])(N(C(C1=C([H])C([H])=C([H])C([H])=C1[H])=O)C1([H])C([H])([H])C([H])([H])N(C([H])([H])C2N(C([H])([H])C3=C([H])C([H])=C(C#N)C([H])=C3[H])C([H])=NC=2[H])C([H])([H])C1([H])[H])C([H])([H])C([H])([H])SC([H])([H])[H])=O	5.87615
[O-][N+](C1=C([H])C(C([H])([H])N([H])C2C3C(=NC([H])=C(N4C([H])([H])C([H])([H])OC([H])([H])C4([H])[H])C=3[H])C([H])=C(C(F)(F)F)C=2[H])=C([H])C([H])=C1[H])=O	5.85387
C([H])([H])([H])N(C(OC([H])([H])OC(C([H])([H])[H])=O)=O)/N=N/C1=C([H])C2=C(N=C([H])N=C2N([H])C2=C([H])C(Cl)=C([H])C([H])=C2[H])C([H])=C1[H]	5.82391
C([H])([H])([H])OC1=C([H])C(/C(/[H])=C(\[H])/C2=C([H])C(O[H])=C(OC([H])([H])[H])C([H])=C2[H])=C(OC([H])([H])[H])C([H])=C1[H]	5.81248
C([H])([H])([H])C1N([H])C2=C(C(O[H])=C(/C(/C2=O)=N\C2=C([H])C(Cl)=C([H])C([H])=C2[H])Cl)N=1	5.79588
C([H])([H])([H])C1=C([H])C([H])=C(N([H])C2C(=O)C3=C(N=C(N3[H])C([H])([H])[H])C(=O)C=2Cl)C([H])=C1[H]	5.79588
C([H])([H])([H])C1N([H])C2=C(C(O[H])=C(/C(/C2=O)=N\C2=C(F)C(F)=C(F)C([H])=C2[H])Cl)N=1	5.79588
C([H])([H])([H])C1(OC2(C(C([H])([H])O[H])=O)C([H])(C([H])([H])C3([H])C2(C([H])([H])[H])C([H])([H])C([H])(O[H])C2(F)C3([H])C([H])([H])C([H])([H])C3C2(C([H])([H])[H])C([H])=C([H])C(=O)C=3[H])O1)C([H])([H])[H]	5.79588
O([H])C(C1C2C(=C([H])C([H])=C([H])C=2[H])C([H])=C([H])C=1[H])(C1=C([H])C([H])=C([H])C([H])=C1[H])C1=C([H])C([H])=C([H])C([H])=C1[H]	5.79588
C([H])([H])([H])N(C([H])([H])C([H])([H])N([H])/N=N/C1=C([H])C2=C(N=C([H])N=C2N([H])C2=C([H])C(Cl)=C([H])C([H])=C2[H])C([H])=C1[H])C([H])([H])[H]	5.77728
C([H])([H])([H])OC12C([H])(C([H])([H])OC(N([H])[H])=O)C3C(C(N([H])[H])=C(C(=O)C=3N1C([H])([H])C1([H])C2([H])N1[H])C([H])([H])[H])=O	5.76955
[O-][N+](C1=C([H])C([H])=C(C(C2=C([H])C([H])=C([H])C([H])=C2[H])(C2=C([H])C([H])=C([H])C([H])=C2[H])C#N)C([H])=C1[H])=O	5.76955
C([H])([H])([H])C([H])(N(C([H])(C([H])([H])[H])C([H])([H])[H])C([H])([H])C([H])([H])C([H])([H])C([H])(C12C([H])([H])C([H])([H])C3(C([H])([H])[H])C([H])(C([H])([H])C([H])([H])C4([H])C3(C([H])([H])[H])C([H])([H])C([H])([H])C3([H])C4(C([H])([H])C([H])([H])C([H])(C3(C([H])([H])[H])C([H])([H])[H])O[H])C([H])([H])[H])C1([H])C([H])(C(C([H])([H])[H])=C([H])[H])C([H])([H])C2([H])[H])O[H])C([H])([H])[H]	5.76955
C([H])([H])([H])N1P(N(C([H])([H])C([H])([H])Cl)C([H])([H])C([H])([H])Cl)(=O)OC([H])([H])C([H])([H])C1([H])OO[H]	5.76955
C([H])([H])([H])C1=C2C(=NC3C2=C([H])C(N([H])C(C([H])([H])N([H])C(C([H])([H])N([H])[H])=O)=O)=C([H])C=3[H])N(C([H])([H])[H])C2=C1C([H])=C([H])C([H])=C2[H]	5.767
FC(C1=C(N2C([H])([H])C([H])([H])OC([H])([H])C2([H])[H])C([H])=C([H])C(C(N([H])C2=C([H])C([H])=C(N3C4=C(C(=NC([H])=C4[H])N([H])C(C4=C([H])C([H])=C([H])C([H])=C4[H])=O)C([H])=C3[H])C([H])=C2[H])=O)=C1[H])(F)F	5.75945
C([H])([H])([H])OC(C([H])([H])C([H])([H])C([H])([H])C1C2=C(C([H])=C([H])C([H])=C2[H])N(C([H])([H])[H])C=1SSC1N(C([H])([H])[H])C2=C(C([H])=C([H])C([H])=C2[H])C=1C([H])([H])C([H])([H])C([H])([H])C(OC([H])([H])[H])=O)=O	5.74473
C([H])([H])([H])N(C(C([H])([H])C([H])([H])C([H])(C(O[H])=O)N([H])C(C1([H])N(C(C([H])(C(C([H])([H])[H])(C([H])([H])[H])C([H])([H])[H])N([H])C([H])([H])C([H])(C([H])([H])S[H])N([H])[H])=O)C([H])([H])C2=C(C([H])=C([H])C([H])=C2[H])C1([H])[H])=O)=O)C([H])([H])[H]	5.74473
C([H])([H])([H])OC1=C([H])C(/C(/[H])=C(\[H])/C2=C([H])C(OC([H])([H])[H])=C(O[H])C(OC([H])([H])[H])=C2[H])=C(OC([H])([H])[H])C([H])=C1[H]	5.72816
C1([H])=C([H])N(C2C3C(=NC([H])=C([H])C=3[H])C3=C(C([H])=C([H])C([H])=N3)C=2[H])C([H])=C1[H]	5.72125
C([H])([H])([H])C(C1([H])C2([H])C(C(N3C([H])([H])C([H])([H])SC([H])([H])C3([H])[H])=O)(C([H])([H])C([H])([H])C3(C4(C([H])([H])[H])C([H])(C5(C([H])(C([H])([H])C4([H])[H])C(C([H])([H])[H])(C([H])([H])[H])C(=O)C(=C([H])[H])C5([H])[H])C([H])([H])[H])C([H])([H])C([H])([H])C32[H])C([H])([H])[H])C([H])([H])C1([H])[H])=C([H])[H]	5.72125
C([H])([H])([H])OC1C2C(=C(N(C([H])([H])[H])C=2C([H])=C([H])C=1[H])SSC1N(C([H])([H])[H])C2=C(C(=C([H])C([H])=C2[H])OC([H])([H])[H])C=1C(N([H])C1=C([H])C([H])=C([H])C([H])=C1[H])=O)C(N([H])C1=C([H])C([H])=C([H])C([H])=C1[H])=O	5.72125
C([H])([H])([H])OC1=C(OC([H])([H])[H])C([H])=C2C(C3=C(N2C([H])([H])[H])C(=O)N([H])C([H])=C3C2=C([H])C([H])=C(O[H])C([H])=C2[H])=C1[H]	5.70997
C([H])([H])([H])N1C2=C(C([H])=C([H])C([H])=C2[H])C2C(C3=C(N=2)C([H])=C([H])C(Br)=C3[H])=C1[H]	5.70553
C([H])([H])([H])C([H])(C1=NC(C2C(C3C4C(=C([H])C([H])=C([H])C=4[H])N=C([H])C=3[H])=C3N(C([H])([H])C([H])([H])C3([H])[H])N=2)=C([H])C([H])=C1[H])C([H])([H])[H]	5.69897
C([H])([H])([H])C1=C(C([H])([H])[H])C2=C(N=C([H])N=C2N([H])C2=C([H])C(Cl)=C([H])C([H])=C2[H])N1[H]	5.69897
C([H])([H])([H])C([H])([H])C([H])([H])C([H])([H])C([H])([H])C([H])([H])C([H])([H])C([H])([H])C([H])([H])C([H])([H])C([H])([H])C([H])([H])C([H])([H])C([H])([H])C([H])([H])C([H])([H])C([H])([H])C([H])([H])OC([H])([H])C([H])(OC([H])([H])[H])C([H])([H])OC(OC1([H])C([H])(O[H])C([H])(C([H])([H])O[H])C([H])(O[H])C([H])(O[H])C1([H])O[H])=O	5.69897
O([H])C(C1=C([H])C([H])=C([H])C([H])=C1[H])(C1=C([H])C([H])=C([H])C([H])=C1[H])C1=C([H])C([H])=C([H])C([H])=C1[H]	5.69897
C([H])([H])([H])C([H])([H])C([H])([H])C([H])([H])C([H])([H])C([H])([H])C([H])([H])C([H])([H])C([H])([H])C([H])([H])C([H])([H])C([H])([H])C([H])([H])C([H])([H])C([H])([H])C([H])([H])C([H])([H])C([H])([H])OC([H])([H])C([H])(OC([H])([H])[H])C([H])([H])OP(OC1([H])C([H])(O[H])C([H])(C([H])([H])O[H])C([H])(O[H])C([H])(O[H])C1([H])O[H])(O[H])=O	5.69897
C([H])([H])([H])N(S(C1=C([H])C2=C(N([H])C(/C/2=C(/[H])\C2=C(C([H])([H])[H])C(C(N3C([H])([H])C([H])([H])N(C([H])([H])[H])C([H])([H])C3([H])[H])=O)=C(C([H])([H])[H])N2[H])=O)C([H])=C1[H])(=O)=O)C1=C([H])C(Cl)=C([H])C([H])=C1[H]	5.69897
C([H])([H])([H])C([H])(C([H])(C(N1C([H])(C(N([H])C([H])(C(O[H])=O)C([H])([H])C([H])([H])C(N([H])[H])=O)=O)C([H])([H])C2=C(C([H])=C([H])C([H])=C2[H])C1([H])[H])=O)N([H])C([H])([H])C([H])(C([H])([H])S[H])N([H])[H])C([H])([H])[H]	5.69897
C([H])([H])([H])C1=C([H])C2N=C3C(C=2C([H])=C1[H])=C([H])N(C([H])([H])[H])C1=C3C([H])=C([H])C([H])=C1[H]	5.68466
C([H])([H])([H])N(C(OC([H])([H])C([H])([H])Cl)=O)/N=N/C1=C([H])C2=C(N=C([H])N=C2N([H])C2=C([H])C(Cl)=C([H])C([H])=C2[H])C([H])=C1[H]	5.68403
C1([H])=C([H])C2C([H])=C(N3C([H])=C([H])C([H])=C3[H])C3=C(C=2C([H])=C1[H])C([H])=C([H])C([H])=C3[H]	5.67778
C([H])([H])([H])OC(C12C([H])([H])C([H])([H])C3(C([H])([H])[H])C(=C([H])C([H])([H])C4([H])C3(C([H])([H])[H])C([H])([H])C([H])([H])C3([H])C4(C([H])([H])C([H])(C([H])(C3(C([H])([H])[H])C([H])([H])[H])O[H])OC(C([H])([H])Cl)=O)C([H])([H])[H])C1([H])C(O[H])(C([H])([H])[H])C([H])(C([H])([H])[H])C([H])([H])C2([H])[H])=O	5.67778
C([H])([H])([H])OC(C12C([H])([H])C([H])([H])C3(C([H])([H])[H])C([H])(C([H])([H])C([H])([H])C4([H])C3(C([H])([H])[H])C([H])([H])C([H])([H])C3([H])C4(C([H])([H])C([H])(C(C3(C([H])([H])[H])C([H])([H])[H])=O)C([H])([H])SC([H])([H])C([H])([H])O[H])C([H])([H])[H])C1([H])C([H])(C(C([H])([H])[H])=C([H])[H])C([H])([H])C2([H])[H])=O	5.67778
O([H])C(C1=C(Cl)C([H])=C([H])C([H])=C1[H])(C1=C([H])C([H])=C([H])C([H])=C1[H])C1=C([H])C([H])=C([H])C([H])=C1[H]	5.67778
C([H])([H])([H])N1C2=C(C([H])=C([H])C([H])=C2[H])C2C(C3=C(N=2)C([H])=C([H])C(Cl)=C3[H])=C1[H]	5.67695
C([H])([H])([H])N1C2=C(C([H])=C([H])C([H])=C2[H])C2C(C3=C(N=2)C([H])=C([H])C([H])=C3[H])=C1[H]	5.65995
C([H])([H])([H])C([H])([H])OC(C1=C([H])C([H])=C(C2=C([H])C([H])=C([H])C([H])=C2[H])C([H])=C1[H])(C1=C([H])C([H])=C([H])C([H])=C1[H])C1=C([H])C([H])=C([H])C([H])=C1[H]	5.65758
C([H])([H])([H])C([H])([H])OC(C(C1=C([H])C([H])=C([H])C([H])=C1[H])(C1=C([H])C([H])=C([H])C([H])=C1[H])N1C([H])([H])C([H])([H])C([H])([H])C([H])([H])C1([H])[H])=O	5.65758
[O-][N+](C1=C([H])C(C([H])([H])N([H])C2C3C(=NC([H])=C(N4C([H])([H])C([H])([H])N(S(C5([H])C([H])([H])C5([H])[H])(=O)=O)C([H])([H])C4([H])[H])C=3[H])C([H])=C(C(F)(F)F)C=2[H])=C([H])C([H])=C1[H])=O	5.65758
ClC1=C(C(C2=C([H])C([H])=C([H])C([H])=C2[H])(C2=C([H])C([H])=C([H])C([H])=C2[H])C#N)C([H])=C([H])C([H])=C1[H]	5.65758
FC(C1=C([H])C(N([H])C(N([H])C2=C([H])C(N3C4=C(C(=NC([H])=C4[H])N([H])C(C4=C([H])C([H])=C([H])C([H])=C4[H])=O)C([H])=C3[H])=C([H])C([H])=C2[H])=O)=C([H])C([H])=C1[H])(F)F	5.64782
C([H])([H])([H])N1C2=C(C([H])=C([H])C(=C2[H])Cl)C2C(C3=C(N=2)C([H])=C([H])C([H])=C3[H])=C1[H]	5.64532
C([H])([H])([H])N(C([H])([H])C([H])([H])N([H])C(C1=C([H])C2=C(N=C([H])C([H])=C2C2C(C3=NC(C([H])([H])[H])=C([H])C([H])=C3[H])=NN3C=2C([H])([H])C([H])([H])C3([H])[H])C([H])=C1[H])=O)C([H])([H])[H]	5.64397
C([H])([H])([H])N(C([H])([H])C([H])([H])N(C(OC([H])=C([H])[H])=O)/N=N/C1=C([H])C2=C(N=C([H])N=C2N([H])C2=C([H])C(Cl)=C([H])C([H])=C2[H])C([H])=C1[H])C([H])([H])[H]	5.64207
C([H])([H])([H])OC(C([H])([H])C1C2=C(C([H])=C([H])C([H])=C2[H])N([H])C=1SSC1=C(C([H])([H])C(OC([H])([H])[H])=O)C2=C(C([H])=C([H])C([H])=C2[H])N1[H])=O	5.63827
C([H])([H])([H])C1N([H])C2=C(C(O[H])=C(/C(/C2=O)=N\C2=C(Cl)C(Cl)=C([H])C([H])=C2[H])Cl)N=1	5.63827
C([H])([H])([H])N(C(OC([H])=C([H])[H])=O)/N=N/C1=C([H])C2=C(N=C([H])N=C2N([H])C2=C([H])C(Cl)=C([H])C([H])=C2[H])C([H])=C1[H]	5.62525
C([H])([H])([H])OC12C3([H])N(C(C([H])([H])C([H])([H])C([H])([H])C(OC([H])([H])C(C45C6(C([H])([H])[H])C([H])(C7([H])C(C([H])(C6([H])[H])O[H])(F)C6(C([H])([H])[H])C(=C([H])C(C([H])=C6[H])=O)C([H])([H])C7([H])[H])C([H])([H])C4([H])OC(C([H])([H])[H])(C([H])([H])[H])O5)=O)=O)=O)C3([H])C([H])([H])N1C1C(O[H])=C(C(C(=O)C=1C2([H])C([H])([H])OC(N([H])[H])=O)=N[H])C([H])([H])[H]	5.61979
C([H])([H])([H])C([H])([H])/C(/C1=C([H])C([H])=C(O[H])C([H])=C1[H])=C(\C1=C([H])C([H])=C(O[H])C([H])=C1[H])/C([H])([H])C([H])([H])[H]	5.60206
C([H])([H])([H])C1C(Br)=C([H])C2=C(N=C3C4=C(C([H])=C([H])C([H])=C4[H])N(C([H])([H])[H])C([H])=C32)C=1[H]	5.60206
C([H])([H])([H])OC1=C([H])C([H])=C(/C(/[H])=C(\[H])/C2=C([H])C(OC([H])([H])[H])=C(F)C(OC([H])([H])[H])=C2[H])C([H])=C1[H]	5.59346
C([H])([H])([H])N1C2=C(C([H])=C(C([H])=C2[H])Br)C2C(C3=C(N=2)C([H])=C([H])C(Br)=C3[H])=C1[H]	5.58754
C([H])([H])([H])C(N1C([H])([H])C([H])([H])N(C2=C([H])C3=C(C([H])=C(C(F)(F)F)C([H])=C3N([H])C([H])([H])C3=C([H])C([N+]([O-])=O)=C([H])C([H])=C3[H])N=C2[H])C([H])([H])C1([H])[H])=O	5.58503
C([H])([H])([H])OC([H])([H])C([H])([H])C([H])(C(O[H])=O)N([H])C(C1([H])N(C(C([H])(C(C([H])([H])[H])(C([H])([H])[H])C([H])([H])[H])N([H])C([H])([H])C([H])(C([H])([H])S[H])N([H])[H])=O)C([H])([H])C2=C(C([H])=C([H])C([H])=C2[H])C1([H])[H])=O	5.58503
C([H])([H])([H])N1C2=C(C([H])=C([H])C(=C2[H])Cl)C2C(C3=C(N=2)C([H])=C([H])C(Br)=C3[H])=C1[H]	5.5784
C([H])([H])([H])OC1=C([H])C(/C(/[H])=C(\[H])/C2=C(F)C([H])=C(OC([H])([H])[H])C(O[H])=C2[H])=C(OC([H])([H])[H])C([H])=C1[H]	5.57512
O=C(N([H])C([H])([H])C1=C([H])C([H])=C([H])C([H])=C1[H])C([H])([H])C1C2=C(C([H])=C([H])C([H])=C2[H])N([H])C=1SSC1=C(C([H])([H])C(N([H])C([H])([H])C2=C([H])C([H])=C([H])C([H])=C2[H])=O)C2=C(C([H])=C([H])C([H])=C2[H])N1[H]	5.56864
S(C1=C(C2=C([H])C([H])=C([H])C([H])=C2[H])C2=C(C([H])=C([H])C([H])=C2[H])N1[H])SC1=C(C2=C([H])C([H])=C([H])C([H])=C2[H])C2=C(C([H])=C([H])C([H])=C2[H])N1[H]	5.55284
C([H])([H])([H])C([H])([H])N(C1=C([H])C2=C(C([H])=C(C3=NC4=C(C([H])=C([H])C([H])=C4[H])O3)C(O2)=O)C([H])=C1[H])C([H])([H])C([H])([H])[H]	5.55284
BrC1=C([H])C(N([H])C2=C3C(C([H])=C([H])C(=C3[H])N([H])/N=N/C([H])([H])C([H])([H])N3C([H])([H])C([H])([H])OC([H])([H])C3([H])[H])=NC([H])=N2)=C([H])C([H])=C1[H]	5.53462
ClC([H])([H])C([H])([H])N(C([H])([H])C1=C([H])C([H])=C([H])C([H])=C1[H])C([H])([H])C([H])([H])N([H])/N=N/C1=C([H])C2=C(N=C([H])N=C2N([H])C2=C([H])C(Cl)=C([H])C([H])=C2[H])C([H])=C1[H]	5.53313
C([H])([H])([H])OC([H])([H])C([H])([H])/N=N/N([H])C1=C([H])C2=C(N=C([H])N=C2N([H])C2=C([H])C(Br)=C([H])C([H])=C2[H])C([H])=C1[H]	5.52578
C([H])([H])([H])OC1=C(OC([H])([H])[H])C(OC([H])([H])[H])=C([H])C(C2N=C3C(C([H])=C([H])C([H])=C3[H])=C(N([H])C3=C([H])C([H])=C(C([H])([H])[H])C([H])=C3[H])N=2)=C1[H]	5.52288
C([H])([H])([H])C1=C([H])C([H])=C(C(C2=C([H])C([H])=C(C([H])([H])[H])C([H])=C2[H])(C2=C([H])C([H])=C(C([H])([H])[H])C([H])=C2[H])O[H])C([H])=C1[H]	5.52288
O([H])C([H])([H])C1([H])C([H])(C2=C([H])C3=C(OC([H])([H])O3)C([H])=C2[H])OC([H])([H])C1([H])C(O[H])=O	5.52288
C([H])([H])([H])OC1=C(O[H])C2=C(C([H])(C3([H])C4=C(C([H])=C5C(=C4OC([H])([H])[H])OC([H])([H])O5)C([H])([H])C([H])([H])N3C([H])([H])[H])OC2=O)C([H])=C1[H]	5.52288
C([H])([H])([H])OC1=C([H])C([H])=C(/C(/[H])=C(\[H])/C2=C(OC([H])([H])[H])C([H])=C([H])C(OC([H])([H])[H])=C2[H])C([H])=C1[H]	5.52143
C([H])([H])([H])N(/N=N/C1=C([H])C2=C(N=C([H])N=C2N([H])C2=C([H])C(Cl)=C([H])C([H])=C2[H])C([H])=C1[H])C([H])([H])[H]	5.51004
O([H])C(C1=C([H])C([H])=C(C(F)(F)F)C([H])=C1[H])(C1=C([H])C([H])=C([H])C([H])=C1[H])C1=C([H])C([H])=C([H])C([H])=C1[H]	5.50864
N([H])([H])C1=C([H])C2=C(N=C([H])N=C2N([H])C2=C([H])C(Cl)=C([H])C([H])=C2[H])C([H])=C1[H]	5.49621
C([H])([H])([H])OC(C12C([H])([H])C([H])([H])C3(C([H])([H])[H])C([H])(C([H])([H])C([H])([H])C4([H])C3(C([H])([H])[H])C([H])([H])C([H])([H])C3([H])C4(C([H])([H])C([H])(C(C3(C([H])([H])[H])C([H])([H])[H])=O)C([H])([H])S(C([H])([H])C([H])([H])O[H])(=O)=O)C([H])([H])[H])C1([H])C([H])(C(C([H])([H])[H])=C([H])[H])C([H])([H])C2([H])[H])=O	5.49485
C([H])([H])([H])OC1=C(OC([H])([H])[H])C([H])=C2C(C3=C(N2C([H])([H])[H])C(=O)N([H])C([H])=C3C2=C([H])C(O[H])=C([H])C([H])=C2[H])=C1[H]	5.49485
FC(C1=C([H])C(N([H])C(N([H])C2([H])C([H])([H])C([H])([H])C([H])(OC3=C([H])C(C(F)(F)F)=C([H])C([H])=C3[H])C([H])([H])C2([H])[H])=O)=C([H])C([H])=C1[H])(F)F	5.48149
C([H])([H])([H])OC1=C(OC([H])([H])[H])C([H])=C2C(C3=C(N2C([H])([H])[H])C(=O)N([H])C([H])=C3C2=C([H])C([H])=C([H])C([H])=C2[H])=C1[H]	5.48149
FC1=C([H])C([H])=C(C2C(C3=NC([H])=C([H])C([H])=C3[H])=NN3C=2C([H])([H])C([H])([H])C3([H])[H])C([H])=C1[H]	5.47756
C([H])([H])([H])N(C([H])([H])C([H])([H])/N=N/N([H])C1=C([H])C2=C(N=C([H])N=C2N([H])C2=C([H])C(Br)=C([H])C([H])=C2[H])C([H])=C1[H])C([H])([H])[H]	5.46852
FC(C1=C([H])C([H])=C(OC2([H])C([H])([H])C([H])([H])C([H])(N([H])C(N([H])C3=C([H])C(C(F)(F)F)=C([H])C([H])=C3[H])=O)C([H])([H])C2([H])[H])C([H])=C1[H])(F)F	5.46852
FC(OC1=C([H])C([H])=C(OC2([H])C([H])([H])C([H])([H])C([H])(N([H])C(N([H])C3=C([H])C(C(F)(F)F)=C([H])C([H])=C3[H])=O)C([H])([H])C2([H])[H])C([H])=C1[H])(F)F	5.46852
C([H])([H])([H])C([H])([H])C([H])(C(C1=C(O[H])C2=C(OC3=C2C(O[H])=C(C(C([H])([H])C([H])(C([H])([H])[H])C([H])([H])[H])=O)C(O[H])=C3C([H])([H])[H])C(C([H])([H])[H])=C1O[H])=O)C([H])([H])[H]	5.46852
C([H])([H])([H])OC(/C(/[H])=C1\S/C(=N\C2=C3C(C([H])=C([H])C([H])=C3[H])=NC3C2=C([H])C([H])=C([H])C=3[H])/N(C2=C([H])C([H])=C(Br)C([H])=C2[H])C\1=O)=O	5.45593
C([H])([H])([H])OC1=C([H])C(/C(/[H])=C(\[H])/C2=C([H])C(OC([H])([H])[H])=C(OC([H])([H])[H])C([H])=C2[H])=C([H])C(OC([H])([H])[H])=C1[H]	5.43415
C([H])([H])([H])N(/N=N/C1=C([H])C2=C(N=C([H])N=C2N([H])C2=C([H])C(Br)=C([H])C([H])=C2[H])C([H])=C1[H])C([H])([H])[H]	5.42713
C([H])([H])([H])N(C(OC1=C([H])C([H])=C([N+]([O-])=O)C([H])=C1[H])=O)/N=N/C1=C([H])C2=C(N=C([H])N=C2N([H])C2=C([H])C(Cl)=C([H])C([H])=C2[H])C([H])=C1[H]	5.42136
O=C(C(C1=C([H])C([H])=C([H])C([H])=C1[H])(C1=C([H])C([H])=C([H])C([H])=C1[H])C1=C([H])C([H])=C([H])C([H])=C1[H])C1([H])N([H])C(=O)C([H])([H])C1([H])[H]	5.42022
C([H])([H])([H])SC([H])([H])C([H])([H])C([H])(C(O[H])=O)N([H])C(C([H])([H])N1C2=C(C([H])=C([H])C([H])=C2[H])C([H])(C2=C([H])C([H])=C([H])C([H])=C2[H])N([H])C([H])(N(C(C([H])(C([H])([H])S[H])N([H])[H])=O)C([H])([H])[H])C1=O)=O	5.42022
C([H])([H])([H])SC([H])([H])C([H])([H])C([H])(C(O[H])=O)N([H])C(C1([H])N(C(C([H])(C([H])(C([H])([H])[H])C([H])([H])[H])N([H])C([H])([H])C([H])([H])C2N=C([H])N([H])C=2[H])=O)C([H])([H])C2=C(C([H])=C([H])C([H])=C2[H])C1([H])[H])=O	5.42022
C([H])([H])([H])C1=C(Cl)C(C([H])([H])[H])=C([H])C(OC2=C([H])C(C([H])([H])C3SC(C([H])([H])[H])=NN=3)=C([H])C([H])=C2[H])=C1[H]	5.42022
ClC1=C(C([H])(C2=C([H])C([H])=C([H])C([H])=C2[H])C2=C([H])C([H])=C([H])C([H])=C2[H])C([H])=C([H])C([H])=C1[H]	5.40894
C([H])([H])([H])C1=C2C(=NC3C2=C([H])C(N([H])C(C([H])([H])N([H])C(C2([H])N([H])C([H])([H])C([H])([H])C2([H])[H])=O)=O)=C([H])C=3[H])N(C([H])([H])[H])C2=C1C([H])=C([H])C([H])=C2[H]	5.4023
C([H])([H])([H])OC1=NC2=C(N=C([H])C(N2C([H])([H])C([H])([H])N2C([H])([H])C([H])(C([H])([H])N([H])C([H])([H])C3=C(F)C([H])=C(C(F)(F)F)C([H])=C3[H])OC([H])([H])C2([H])[H])=O)C([H])=C1[H]	5.4
C([H])([H])([H])N(C([H])([H])C1N(C2([H])C([H])([H])C([H])([H])N(C([H])([H])C3=C([H])C([H])=C(N4C([H])=NC([H])=C4[H])C([H])=C3[H])C([H])([H])C2([H])[H])N=NN=1)C([H])([H])C1=C([H])C([H])=C([H])C([H])=C1[H]	5.4
C([H])([H])([H])C1C2C(=C(N(C([H])([H])[H])C=2C([H])=C([H])C=1[H])SSC1N(C([H])([H])[H])C2=C(C(=C([H])C([H])=C2[H])C([H])([H])[H])C=1C(N([H])C1=C([H])C([H])=C([H])C([H])=C1[H])=O)C(N([H])C1=C([H])C([H])=C([H])C([H])=C1[H])=O	5.39794
C([H])([H])([H])C([H])([H])N1C([H])([H])C([H])([H])N(C2=C([H])C3=C(C([H])=C(C(F)(F)F)C([H])=C3N([H])C([H])([H])C3=C([H])C([N+]([O-])=O)=C([H])C([H])=C3[H])N=C2[H])C([H])([H])C1([H])[H]	5.39794
C([H])([H])([H])C(OC1([H])C(C([H])([H])[H])(C([H])([H])[H])C2([H])C([H])([H])C([H])([H])C3(C4(C([H])([H])[H])C([H])(C5([H])C(C([H])(C#CC([H])([H])N6C([H])([H])C([H])([H])N([H])C([H])([H])C6([H])[H])O[H])(C([H])([H])C4([H])[H])C([H])([H])C([H])([H])C5([H])C(C([H])([H])[H])=C([H])[H])C([H])([H])C([H])([H])C3([H])C2(C([H])([H])[H])C([H])([H])C1([H])[H])C([H])([H])[H])=O	5.39794
BrC1=C([H])C(N([H])C2=C3C(C([H])=C([H])C(=C3[H])N([H])/N=N/C([H])([H])C3=NC([H])=C([H])C([H])=C3[H])=NC([H])=N2)=C([H])C([H])=C1[H]	5.39147
N([H])([H])C1=C([H])C2=C(N=C([H])N=C2N([H])C2=C([H])C(Br)=C([H])C([H])=C2[H])C([H])=C1[H]	5.38722
C([H])([H])([H])/N=N/N([H])C1=C([H])C2=C(N=C([H])N=C2N([H])C2=C([H])C(Cl)=C([H])C([H])=C2[H])C([H])=C1[H]	5.38091
C([H])([H])([H])OC1=C(O[H])C([H])=C([H])C(/C(/[H])=C2\C([H])([H])N([H])C([H])([H])/C(=C(/[H])\C3=C([H])C(OC([H])([H])[H])=C(O[H])C([H])=C3[H])/C\2=O)=C1[H]	5.37675
C([H])([H])([H])OC(C12C([H])([H])C([H])([H])C3(C([H])([H])[H])C(=C([H])C([H])([H])C4([H])C3(C([H])([H])[H])C([H])([H])C([H])([H])C3([H])C4(C([H])([H])C([H])(C([H])(C3(C([H])([H])[H])C([H])([H])[H])OC(C([H])([H])Cl)=O)O[H])C([H])([H])[H])C1([H])C(O[H])(C([H])([H])[H])C([H])(C([H])([H])[H])C([H])([H])C2([H])[H])=O	5.37675
C([H])([H])([H])S(C([H])([H])C([H])([H])N([H])C([H])([H])C1=C([H])C([H])=C(C2=C([H])C3=C(N=C([H])N=C3N([H])C3=C([H])C(Cl)=C(OC([H])([H])C4=C([H])C(F)=C([H])C([H])=C4[H])C([H])=C3[H])C([H])=C2[H])O1)(=O)=O	5.36653
C([H])([H])([H])/N=N/N([H])C1=C([H])C2=C(N=C([H])N=C2N([H])C2=C([H])C(Br)=C([H])C([H])=C2[H])C([H])=C1[H]	5.36452
O=C(N([H])C([H])([H])C([H])([H])C1=C([H])C([H])=C([H])C([H])=C1[H])C([H])([H])N(C(C([H])(N([H])C(OC([H])([H])C1=C([H])C([H])=C([H])C([H])=C1[H])=O)C([H])([H])C1N=C([H])N([H])C=1[H])=O)C([H])([H])C1=C([H])C([H])=C(OC([H])([H])C2=C([H])C([H])=C([H])C([H])=C2[H])C([H])=C1[H]	5.35655
ClC1=C([H])C2=C(C(=C([H])C([H])=N2)N([H])C([H])([H])C([H])([H])N([H])C2C(=O)C(=O)C=2N([H])C([H])([H])C([H])([H])N([H])C2C3C(=C([H])C(=C([H])C=3[H])Cl)N=C([H])C=2[H])C([H])=C1[H]	5.34679
C([H])([H])([H])C([H])(C(C1=C(O[H])C2=C(OC3=C2C(O[H])=C(C(C([H])(C([H])([H])[H])C([H])([H])[H])=O)C(O[H])=C3C([H])([H])[H])C(C([H])([H])[H])=C1O[H])=O)C([H])([H])[H]	5.34679
C([H])([H])([H])C([H])([H])C([H])([H])C([H])([H])C([H])([H])C([H])([H])C([H])([H])C([H])([H])C([H])([H])C([H])([H])C([H])([H])C([H])([H])C([H])([H])C([H])([H])C([H])([H])C([H])([H])C([H])([H])C([H])([H])OC([H])([H])C([H])(OC([H])([H])[H])C([H])([H])OP(OC1([H])C([H])(O[H])C([H])(O[H])C([H])(O[H])C([H])([H])C1([H])O[H])(O[H])=O	5.34679
C([H])([H])([H])OC1=C([H])C([H])=C(/C(/[H])=C(\[H])/C2=C(O[H])C([H])=C([H])C(O[H])=C2[H])C([H])=C1[H]	5.34582
O=C(N([H])C1=C([H])C2=C3C(=C([H])C(=C2[H])N([H])C(C([H])([H])C([H])([H])N2C([H])([H])C([H])([H])C([H])([H])C2([H])[H])=O)C(=O)N(C([H])([H])C([H])([H])C([H])([H])N2C([H])([H])C([H])([H])OC([H])([H])C2([H])[H])C(=O)C3=C1[H])C([H])([H])C([H])([H])N1C([H])([H])C([H])([H])C([H])([H])C1([H])[H]	5.33724
C([H])([H])([H])/C(/C([H])([H])[H])=C(/[H])\C([H])([H])C([H])([H])/C(/C([H])([H])[H])=C(\[H])/C([H])([H])C([H])([H])/C(/C([H])([H])[H])=C(\[H])/C([H])([H])C([H])([H])/C(/C([H])([H])C([H])=C([H])[H])=C(\[H])/C([H])([H])O[H]	5.33724
C([H])([H])([H])OC1=C2C(C(C(C([H])(OC(/C(/[H])=C(\C([H])([H])[H])/C([H])([H])[H])=O)C([H])([H])/C(/[H])=C(\C([H])([H])[H])/C([H])([H])[H])=C([H])C2=O)=O)=C(O[H])C([H])=C1[H]	5.33068
C([H])([H])([H])OC1=C(OC([H])([H])[H])C([H])=C2C(N([H])C3=C2C(C2=C([H])C([H])=C(O[H])C([H])=C2[H])=C([H])N([H])C3=O)=C1[H]	5.3279
C([H])([H])([H])C(C1([H])C2([H])C(C([H])=O)(C([H])([H])C([H])([H])C3(C4(C([H])([H])[H])C([H])(C5(C([H])(C([H])([H])C4([H])[H])C(C([H])([H])[H])(C([H])([H])[H])C(=O)C(=C([H])[H])C5([H])[H])C([H])([H])[H])C([H])([H])C([H])([H])C32[H])C([H])([H])[H])C([H])([H])C1([H])[H])=C([H])[H]	5.3279
C([H])([H])([H])OC1=C([H])C([H])=C(C2C(C3=NC([H])=C([H])C([H])=C3[H])=NN3C=2C([H])([H])C([H])([H])C3([H])[H])C([H])=C1[H]	5.32698
C([H])([H])([H])C([H])([H])N(C1=C([H])C2=C(C(C#N)=C(C3=NC4=C(C([H])=C([H])C([H])=C4[H])O3)C(O2)=O)C([H])=C1[H])C([H])([H])C([H])([H])[H]	5.31876
C([H])([H])([H])C([H])([H])C([H])([H])C([H])([H])C([H])(C([H])([H])OC(/C(/[H])=C(\[H])/C1=C2C([H])([H])C3([H])N(C([H])([H])[H])C([H])([H])C([H])([H])C4(C2=C(O[H])C(OC([H])([H])[H])=C1[H])C3([H])C([H])=C(C(C4([H])[H])=O)OC([H])([H])[H])=O)C([H])([H])C([H])([H])[H]	5.31876
C([H])([H])([H])OC1=C([H])C([H])=C(/C(/[H])=C(\[H])/C2=C(OC([H])([H])[H])C([H])=C(OC([H])([H])[H])C([H])=C2[H])C([H])=C1[H]	5.3098
C([H])([H])([H])OC(C12C([H])([H])C([H])([H])C3(C([H])([H])[H])C([H])(C([H])([H])C([H])([H])C4([H])C3(C([H])([H])[H])C([H])([H])C([H])([H])C3([H])C4(C([H])([H])C(C(C3(C([H])([H])[H])C([H])([H])[H])=O)=C([H])[H])C([H])([H])[H])C1([H])C([H])(C(C([H])([H])[H])=C([H])[H])C([H])([H])C2([H])[H])=O	5.3098
C([H])([H])([H])N(C(OC([H])([H])Cl)=O)/N=N/C1=C([H])C2=C(N=C([H])N=C2N([H])C2=C([H])C(Cl)=C([H])C([H])=C2[H])C([H])=C1[H]	5.30627
C([H])([H])([H])SC([H])([H])C([H])([H])C([H])(C(O[H])=O)N([H])C(C1([H])N(C([H])([H])C([H])(C([H])(C([H])([H])[H])C([H])([H])[H])N([H])C([H])([H])C([H])(C([H])([H])S[H])N([H])[H])C([H])([H])C2=C(C([H])=C([H])C([H])=C2[H])C1([H])[H])=O	5.30103
C([H])([H])([H])SC([H])([H])C([H])([H])C([H])(C(O[H])=O)N([H])C(C1([H])N(C(C([H])(C([H])(C([H])([H])[H])C([H])([H])[H])N([H])C([H])([H])C([H])(C([H])([H])S[H])N([H])[H])=O)C([H])([H])C2=C(C([H])=C([H])C([H])=C2[H])C1([H])[H])=O	5.30103
C([H])([H])([H])SC([H])([H])C([H])([H])C([H])(C(O[H])=O)N([H])C(C1=C(C2=C([H])C([H])=C([H])C([H])=C2[H])C([H])=C(C([H])([H])OC2=C([H])N=C([H])C([H])=C2[H])C([H])=C1[H])=O	5.30103
C([H])([H])([H])OC1=C(N([H])C2N=C([H])C(C3=C([H])C(F)=C([H])C([H])=C3[H])=C([H])N=2)C([H])=C(S(N([H])C([H])(C([H])([H])[H])C([H])([H])[H])(=O)=O)C([H])=C1[H]	5.3
C([H])([H])([H])N(C(C1=C([H])C([H])=C(OC2=C([H])C3=C(C(C4C(C5=NC([H])=C([H])C([H])=C5[H])=NN5C=4C([H])([H])C([H])([H])C5([H])[H])=C([H])C([H])=N3)C([H])=C2[H])C([H])=C1[H])=O)C([H])([H])[H]	5.29243
C([H])([H])([H])OC1=C2C(C(C(C([H])([H])C([H])([H])/C(/[H])=C(\C([H])([H])[H])/C([H])([H])[H])=C([H])C2=O)=O)=C(O[H])C([H])=C1[H]	5.28567
C([H])([H])([H])C1N([H])C2=C(C(O[H])=C(/C(/C2=O)=N\C2=C([H])C([H])=C([H])C([H])=C2[H])Cl)N=1	5.284
C([H])([H])([H])OC(C([H])([H])C([H])([H])C1C2=C(C([H])=C([H])C([H])=C2[H])N(C([H])([H])[H])C=1SSC1N(C([H])([H])[H])C2=C(C([H])=C([H])C([H])=C2[H])C=1C([H])([H])C([H])([H])C(OC([H])([H])[H])=O)=O	5.284
C([H])([H])([H])/C(/C([H])([H])[H])=C(/[H])\C([H])([H])C([H])(C1C(=O)C2=C(C(=C([H])C([H])=C2O[H])O[H])C(=O)C=1[H])O[H]	5.28316
C([H])([H])([H])N(C1=C([H])C([H])=C(C(N([H])C([H])(C(O[H])=O)C([H])([H])C([H])([H])C(O[H])=O)=O)C([H])=C1[H])C([H])([H])C1=NC2=C(N=C(N=C2N([H])[H])N([H])[H])N=C1[H]	5.27727
FC1=C(N([H])C2=C3C(C([H])=C4C(=C3[H])OC([H])([H])C([H])([H])O4)=NC([H])=N2)C([H])=C([H])C(Br)=C1[H]	5.26761
C([H])([H])([H])N([H])C(C1C2=C(C([H])=C([H])C([H])=C2[H])N(C([H])([H])[H])C=1[Se][Se]C1N(C([H])([H])[H])C2=C(C([H])=C([H])C([H])=C2[H])C=1C(N([H])C([H])([H])[H])=O)=O	5.25964
O([H])C1=C([H])C([H])=C(/N=N/C2=C(O[H])C([H])=C(O[H])C([H])=C2[H])C([H])=C1[H]	5.25964
C([H])([H])([H])C1N=C([H])N(C2=C([H])C(C(F)(F)F)=C([H])C(C(N([H])C3=C([H])C([H])=C(N4C5=C(C(=NC([H])=C5[H])N([H])C(C5=C([H])C([H])=C([H])C([H])=C5[H])=O)C([H])=C4[H])C([H])=C3[H])=O)=C2[H])C=1[H]	5.25414
C([H])([H])([H])OC1=C(OC([H])([H])[H])C([H])=C2C(C3=C(N2C([H])([H])[H])C(=O)N([H])C([H])=C3C([H])([H])[H])=C1[H]	5.25181
C([H])([H])([H])N([H])C1=C([H])C([H])=C(C(OC2=C([N+]([O-])=O)C([H])=C([N+]([O-])=O)C(O/N=[N+](/N(C([H])([H])[H])C([H])([H])[H])\[O-])=C2[H])=O)C([H])=C1[H]	5.25181
O([H])C([H])([H])C1=NC(C2C(C3=C([H])C([H])=C(F)C([H])=C3[H])=C3N(C([H])([H])C([H])([H])C3([H])[H])N=2)=C([H])C([H])=C1[H]	5.25026
FC(C1=C(Cl)C([H])=C([H])C(C(N([H])C2=C([H])C([H])=C(N3C4=C(C(=NC([H])=C4[H])N([H])C(C4=C([H])C([H])=C([H])C([H])=C4[H])=O)C([H])=C3[H])C([H])=C2[H])=O)=C1[H])(F)F	5.24795
C([H])([H])([H])OC1=C([H])C([H])=C(N(C([H])([H])C([H])(Cl)C([H])([H])[H])C([H])([H])C([H])([H])N([H])/N=N/C2=C([H])C3=C(N=C([H])N=C3N([H])C3=C([H])C(Cl)=C([H])C([H])=C3[H])C([H])=C2[H])C([H])=C1[H]	5.24033
C([H])([H])([H])C1=C2C(=NC3C2=C([H])C([H])=C([H])C=3[H])N(C([H])([H])[H])C2=C1C([H])=C([H])C([H])=C2[H]	5.23882
C([H])([H])([H])C1=C([H])C(N([H])C2=C3C(C([H])=C4C(=C3[H])OC([H])([H])C([H])([H])O4)=NC([H])=N2)=C([H])C([H])=C1[H]	5.23657
C([H])([H])([H])N(C([H])([H])C#CC([H])(C12C([H])([H])C([H])([H])C3(C([H])([H])[H])C([H])(C([H])([H])C([H])([H])C4([H])C3(C([H])([H])[H])C([H])([H])C([H])([H])C3([H])C4(C([H])([H])C([H])([H])C([H])(C3(C([H])([H])[H])C([H])([H])[H])OC(C([H])([H])[H])=O)C([H])([H])[H])C1([H])C([H])(C(C([H])([H])[H])=C([H])[H])C([H])([H])C2([H])[H])O[H])C([H])([H])[H]	5.23657
C([H])([H])([H])C(OC1([H])C(C([H])([H])[H])(C([H])([H])[H])C2([H])C([H])([H])C([H])([H])C3(C4(C([H])([H])[H])C([H])(C5([H])C(C([H])(C#CC([H])([H])N(C([H])([H])C([H])=C([H])[H])C([H])([H])C([H])=C([H])[H])O[H])(C([H])([H])C4([H])[H])C([H])([H])C([H])([H])C5([H])C(C([H])([H])[H])=C([H])[H])C([H])([H])C([H])([H])C3([H])C2(C([H])([H])[H])C([H])([H])C1([H])[H])C([H])([H])[H])=O	5.23657
C([H])([H])([H])/C(/C([H])([H])[H])=C(/[H])\C([H])([H])C([H])([H])C1C(=O)C2=C(C(=C([H])C([H])=C2O[H])O[H])C(=O)C=1[H]	5.23359
O=C(N([H])C([H])([H])C1=C([H])C([H])=C([H])C([H])=C1[H])C([H])([H])C([H])([H])C1C2=C(C([H])=C([H])C([H])=C2[H])N([H])C=1SSC1=C(C([H])([H])C([H])([H])C(N([H])C([H])([H])C2=C([H])C([H])=C([H])C([H])=C2[H])=O)C2=C(C([H])=C([H])C([H])=C2[H])N1[H]	5.22915
C([H])([H])([H])S(N1C([H])([H])C([H])([H])N(C2=C([H])C3=C(C([H])=C(C(F)(F)F)C([H])=C3N([H])C([H])([H])C3=C([H])C([N+]([O-])=O)=C([H])C([H])=C3[H])N=C2[H])C([H])([H])C1([H])[H])(=O)=O	5.22915
C([H])([H])([H])C([H])([H])C([H])(C(C1=C(O[H])C2=C(OC3=C2C(O[H])=C(C(C([H])(C([H])([H])[H])C([H])([H])[H])=O)C(O[H])=C3C([H])([H])[H])C(C([H])([H])[H])=C1O[H])=O)C([H])([H])[H]	5.22185
O([H])C1=C([H])C2=C(N=C(C3=C([H])C(O[H])=C(O[H])C([H])=C3[H])S2)C([H])=C1[H]	5.22185
C([H])([H])([H])OC1=C(OC([H])([H])[H])C([H])=C(C2=C(C3=C([H])C(OC([H])([H])[H])=C(OC([H])([H])[H])C(OC([H])([H])[H])=C3[H])N=C(SC([H])([H])[H])N2[H])C([H])=C1[H]	5.22113
C([H])([H])([H])C([H])(N(C([H])(C([H])([H])[H])C([H])([H])[H])C([H])([H])C#CC([H])(C12C([H])([H])C([H])([H])C3(C([H])([H])[H])C([H])(C([H])([H])C([H])([H])C4([H])C3(C([H])([H])[H])C([H])([H])C([H])([H])C3([H])C4(C([H])([H])C([H])([H])C([H])(C3(C([H])([H])[H])C([H])([H])[H])O[H])C([H])([H])[H])C1([H])C([H])(C(C([H])([H])[H])=C([H])[H])C([H])([H])C2([H])[H])O[H])C([H])([H])[H]	5.20761
C([H])([H])([H])C1=NN=C(C([H])([H])C2=C([H])C(OC3=C([H])C(C([H])([H])[H])=C(Cl)C(C([H])([H])[H])=C3[H])=C([H])C([H])=C2[H])O1	5.20761
C([H])([H])([H])OC1=C([H])C([H])=C(N(C([H])([H])C([H])([H])N([H])/N=N/C2=C([H])C3=C(N=C([H])N=C3N([H])C3=C([H])C(Cl)=C([H])C([H])=C3[H])C([H])=C2[H])C([H])([H])C([H])([H])Cl)C([H])=C1[H]	5.20593
C([H])([H])(N([H])C([H])([H])C1C2=C(N=C(N2C2([H])C([H])([H])C([H])([H])C([H])([H])C([H])([H])C2([H])[H])C2=NC([H])=C([H])N=C2[H])C([H])=NC=1[H])C([H])([H])C1=C([H])C([H])=C([H])C([H])=C1[H]	5.2
C([H])([H])([H])C1=C(C([H])([H])N2C([H])([H])C([H])([H])N(C([H])([H])C([H])([H])C([H])([H])OC3=C([H])C([H])=C(C4=C([H])C([H])=C(C(N([H])[H])=O)C([H])=C4[H])C([H])=C3[H])C([H])([H])C2([H])[H])N=C([H])C([H])=C1[H]	5.2
C([H])([H])([H])C(N([H])C1=C([H])C([H])=C(C2N=C(N([H])C(C3SC([N+]([O-])=O)=C([H])C=3[H])=O)SC=2[H])C([H])=C1[H])=O	5.2
C([H])([H])([H])C(C1([H])C2([H])C(C([H])(C#CC([H])([H])N3C([H])([H])C([H])([H])C([H])([H])C3([H])[H])O[H])(C([H])([H])C([H])([H])C3(C4(C([H])([H])[H])C([H])(C5(C([H])(C([H])([H])C4([H])[H])C(C([H])([H])[H])(C([H])([H])[H])C(=O)C([H])([H])C5([H])[H])C([H])([H])[H])C([H])([H])C([H])([H])C32[H])C([H])([H])[H])C([H])([H])C1([H])[H])=C([H])[H]	5.19382
C([H])([H])([H])C([H])([H])OC(C([H])([H])N1C([H])([H])C([H])([H])N(C2=C([H])C3=C(C([H])=C(C(F)(F)F)C([H])=C3N([H])C([H])([H])C3=C([H])C([N+]([O-])=O)=C([H])C([H])=C3[H])N=C2[H])C([H])([H])C1([H])[H])=O	5.18709
C([H])([H])([H])C([H])([H])C([H])([H])C([H])([H])C([H])([H])C([H])([H])C([H])([H])C([H])([H])C([H])([H])C([H])([H])C([H])([H])C([H])([H])C([H])([H])C([H])([H])C([H])([H])C([H])([H])C([H])([H])C([H])([H])OC([H])([H])C([H])(N1C([H])=NC([H])=C1[H])C([H])([H])OP(OC1([H])C([H])(O[H])C([H])(O[H])C([H])(O[H])C([H])([H])C1([H])O[H])(O[H])=O	5.18709
C([H])([H])([H])OC1=C2C(C(C([H])=C(C2=O)C([H])([H])C([H])([H])/C(/[H])=C(\C([H])([H])[H])/C([H])([H])[H])=O)=C(O[H])C([H])=C1[H]	5.18243
C([H])([H])([H])OC1C(OC([H])([H])C([H])=C([H])[H])=C([H])C2=C(C(=NC([H])=N2)N([H])C2=C([H])C(C([H])([H])[H])=C([H])C([H])=C2[H])C=1[H]	5.18046
C([H])([H])([H])C1=C([H])C(N([H])C2=C3C(C([H])=C4C(=C3[H])OC([H])([H])C([H])([H])O4)=NC([H])=N2)=NC([H])=C1[H]	5.18046
C([H])([H])([H])OC(C12C([H])([H])C([H])([H])C3(C([H])([H])[H])C(=C([H])C([H])([H])C4([H])C3(C([H])([H])[H])C([H])([H])C([H])([H])C3([H])C4(C([H])([H])C(C([H])(C3(C([H])([H])[H])C([H])([H])[H])OC(C([H])([H])[H])=O)=O)C([H])([H])[H])C1([H])C(O[H])(C([H])([H])[H])C([H])(C([H])([H])[H])C([H])([H])C2([H])[H])=O	5.17393
C([H])([H])([H])OC1=C(OC([H])([H])[H])C([H])=C(/C(/[H])=C(\[H])/C2=C([H])C(OC([H])([H])[H])=C(F)C(OC([H])([H])[H])=C2[H])C([H])=C1[H]	5.17005
C([H])([H])([H])OC1=C([H])C([H])=C(C([H])([H])N2C(=O)C3N(C4=C(C=3C(C3=C([H])C([H])=C(O[H])C([H])=C3[H])=C([H])C2([H])[H])C([H])=C(OC([H])([H])[H])C(OC([H])([H])[H])=C4[H])C([H])([H])[H])C([H])=C1[H]	5.16749
C([H])([H])([H])C([H])([H])C([H])([H])N(C([H])([H])C#CC([H])(C12C([H])([H])C([H])([H])C3(C([H])([H])[H])C([H])(C([H])([H])C([H])([H])C4([H])C3(C([H])([H])[H])C([H])([H])C([H])([H])C3([H])C4(C([H])([H])C([H])([H])C([H])(C3(C([H])([H])[H])C([H])([H])[H])OC(C([H])([H])[H])=O)C([H])([H])[H])C1([H])C([H])(C(C([H])([H])[H])=C([H])[H])C([H])([H])C2([H])[H])O[H])C([H])([H])C([H])([H])C([H])([H])[H]	5.16749
C([H])([H])([H])N(/N=N/C1=C([H])C2=C(N=C([H])N=C2N([H])C2=C([H])C(C([H])([H])[H])=C([H])C([H])=C2[H])C([H])=C1[H])C([H])([H])[H]	5.15864
FC(C1=C([H])C(C(N([H])C2=C([H])C(N3C4=C(C(=NC([H])=C4[H])N([H])C(C4=C([H])C([H])=C([H])C([H])=C4[H])=O)C([H])=C3[H])=C([H])C([H])=C2[H])=O)=C([H])C([H])=C1[H])(F)F	5.15739
N([H])([H])/C(/C(/C#N)=C(\[H])/C1=C([H])C2=C(N([H])C([H])=C2[H])C([H])=C1[H])=C(/C#N)\C#N	5.1549
FC(C1=C([H])C(N([H])C2=C3C(C([H])=C4C(=C3[H])OC([H])([H])C([H])([H])O4)=NC([H])=N2)=C([H])C([H])=C1[H])(F)F	5.14874
C([H])([H])([H])OC1=C([H])C(/C(/[H])=C(\[H])/C2=C(O[H])C([H])=C([H])C(O[H])=C2[H])=C([H])C([H])=C1[H]	5.14509
C([H])([H])([H])C(OC1([H])C(C([H])([H])[H])(C([H])([H])[H])C2([H])C([H])([H])C([H])([H])C3(C4(C([H])([H])[H])C([H])(C5([H])C(C([H])(C#CC([H])([H])N6C([H])([H])C([H])([H])OC([H])([H])C6([H])[H])O[H])(C([H])([H])C4([H])[H])C([H])([H])C([H])([H])C5([H])C(C([H])([H])[H])=C([H])[H])C([H])([H])C([H])([H])C3([H])C2(C([H])([H])[H])C([H])([H])C1([H])[H])C([H])([H])[H])=O	5.14267
C([H])([H])([H])C1=C([H])C(N([H])C2=C3C(C([H])=C([H])C(=C3[H])N([H])[H])=NC([H])=N2)=C([H])C([H])=C1[H]	5.14267
C([H])([H])([H])C(OC1([H])C(C([H])([H])[H])(C([H])([H])[H])C2([H])C([H])([H])C([H])([H])C3(C4(C([H])([H])[H])C5(C6([H])C(C([H])([H])C4([H])[H])(C([H])([H])C([H])([H])C(C6([H])[H])(C([H])([H])[H])C([H])([H])[H])C(=O)O5)C([H])(OC(C([H])([H])[H])=O)C([H])([H])C3([H])C2(C([H])([H])[H])C([H])([H])C1([H])[H])C([H])([H])[H])=O	5.14267
C([H])([H])([H])C([H])([H])SC1N([H])C(C2=C(OC([H])([H])[H])C([H])=C(OC([H])([H])[H])C([H])=C2[H])=C(C2=C([H])C(OC([H])([H])[H])=C(OC([H])([H])[H])C(OC([H])([H])[H])=C2[H])N=1	5.13966
C([H])([H])([H])C([H])([H])/C(/C1=C([H])C([H])=C([H])C([H])=C1[H])=C(\C1=C([H])C([H])=C(OC([H])([H])C([H])([H])N(C([H])([H])[H])C([H])([H])[H])C([H])=C1[H])/C1=C([H])C([H])=C([H])C([H])=C1[H]	5.13906
C([H])([H])([H])C1=C(C([H])(C2C(=O)C3=C(C([H])=C([H])C([H])=C3[H])C(=O)C=2[H])O[H])C([H])=C([H])C(Cl)=C1[H]	5.13077
C([H])([H])([H])OC1=C(OC([H])([H])[H])C([H])=C2C(C3=C(N2C([H])([H])C2=C([H])C([H])=C([H])C([H])=C2[H])C(=O)N([H])C([H])=C3C2=C([H])C([H])=C(O[H])C([H])=C2[H])=C1[H]	5.12494
C([H])([H])([H])OC(C12C([H])([H])C([H])([H])C3(C([H])([H])[H])C(=C([H])C([H])([H])C4([H])C3(C([H])([H])[H])C([H])([H])C([H])([H])C3([H])C4(C([H])([H])C([H])(C(C3(C([H])([H])[H])C([H])([H])[H])=O)O[H])C([H])([H])[H])C1([H])C(O[H])(C([H])([H])[H])C([H])(C([H])([H])[H])C([H])([H])C2([H])[H])=O	5.11351
C([H])([H])([H])/C(/C([H])([H])[H])=C(/[H])\C([H])([H])C([H])(C1C(=O)C2=C(C(=C([H])C([H])=C2O[H])O[H])C(=O)C=1[H])OC(C([H])([H])[H])=O	5.11182
C([H])([H])([H])OC1=C(OC([H])([H])[H])C([H])=C2C(C3=C(N2C([H])([H])[H])C(=O)N([H])C([H])([H])C([H])=C3[H])=C1[H]	5.10791
C([H])([H])([H])C(OC(N([H])C([H])(C1=C([H])C([H])=C([H])C([H])=C1[H])C([H])(C(OC([H])([H])C([H])([H])C([H])([H])N([H])C(C1C(=O)C2=C(N=C(C([H])=C2[H])Cl)N(C([H])([H])C#C[H])C=1[H])=O)=O)O[H])=O)(C([H])([H])[H])C([H])([H])[H]	5.10568
[O-][N+](C1=C([H])C([H])=C(C2C([H])=C(C3=C([H])C([H])=C([H])C([H])=C3[H])N([H])C([H])([H])C([H])([H])N=2)C([H])=C1[H])=O	5.1
C([H])([H])([H])C1N=C(N2C([H])([H])C([H])([H])C([H])(N(C(C3=C([H])C(C#N)=C([H])C([H])=C3[H])=O)C([H])([H])C3=C([H])N=C([H])C([H])=C3[H])C([H])([H])C2([H])[H])N=C(C([H])([H])[H])C=1[H]	5.1
C([H])([H])([H])OC1=NC2=C(N=C([H])C(=C2N([H])C(C2(C([H])([H])C([H])([H])C([H])(N([H])C([H])([H])C3=C([H])C4=C(OC([H])([H])C([H])([H])O4)C([H])=C3[H])C([H])([H])C2([H])[H])O[H])=O)F)C([H])=C1[H]	5.1
C([H])([H])([H])N(C([H])([H])C1=C([H])N=C(N2C([H])([H])C([H])([H])N(C(C3(C4=C([H])C([H])=C(Cl)C([H])=C4[H])C([H])([H])C3([H])[H])=O)C([H])([H])C2([H])[H])C([H])=C1[H])C([H])([H])C1=C([H])N=C([H])C([H])=C1[H]	5.1
O([H])C(C([H])([H])C1C2=C(C([H])=C([H])C([H])=C2[H])N([H])C=1SSSC1=C(C([H])([H])C(O[H])=O)C2=C(C([H])=C([H])C([H])=C2[H])N1[H])=O	5.09691
C([H])([H])([H])C([H])([H])N(C([H])([H])C([H])([H])N([H])C(C1C2=C(C([H])=C([H])C([H])=C2[H])N([H])C=1[Se][Se]C1=C(C(N([H])C([H])([H])C([H])([H])N(C([H])([H])C([H])([H])[H])C([H])([H])C([H])([H])[H])=O)C2=C(C([H])=C([H])C([H])=C2[H])N1[H])=O)C([H])([H])C([H])([H])[H]	5.09691
C([H])([H])([H])N1C2=C(C([H])=C([H])C([H])=C2[H])C(C(O[H])=O)=C1[Se][Se]C1N(C([H])([H])[H])C2=C(C([H])=C([H])C([H])=C2[H])C=1C(O[H])=O	5.09691
C([H])([H])([H])OC1=C([H])C(OC([H])([H])[H])=C(/C(/[H])=C(\[H])/C2=C([H])C([H])=C(O[H])C([H])=C2[H])C([H])=C1[H]	5.08619
C([H])([H])([H])C([H])([H])C([H])([H])C([H])([H])C([H])([H])C([H])([H])C([H])([H])C([H])([H])C([H])([H])C([H])([H])C([H])([H])C([H])([H])C([H])([H])C([H])([H])C([H])([H])C([H])([H])C([H])([H])C([H])([H])OC([H])([H])C([H])(N1C([H])=NC([H])=C1[H])C([H])([H])OP(OC1([H])C([H])(O[H])C([H])(C([H])([H])O[H])C([H])(O[H])C([H])(O[H])C1([H])O[H])(O[H])=O	5.08619
C([H])([H])([H])C([H])(C([H])(C(N1C([H])(C(N([H])C([H])(C(O[H])=O)C([H])([H])C([H])([H])S(N([H])[H])(=O)=O)=O)C([H])([H])C2=C(C([H])=C([H])C([H])=C2[H])C1([H])[H])=O)N([H])C([H])([H])C([H])(C([H])([H])S[H])N([H])[H])C([H])([H])[H]	5.08092
C([H])([H])([H])C(OC(N1C([H])(C(OC([H])([H])C([H])([H])C([H])([H])N([H])C(C2C(=O)C3=C(N=C(C([H])=C3[H])Cl)N(C([H])([H])C#C[H])C=2[H])=O)=O)C([H])([H])C([H])([H])C1([H])[H])=O)(C([H])([H])[H])C([H])([H])[H]	5.07572
C([H])([H])([H])N1C2=C(C([H])=C([H])C([H])=C2[H])C(C(N([H])C([H])([H])C2=C([H])C([H])=C([H])C([H])=C2[H])=O)=C1SSC1N(C([H])([H])[H])C2=C(C([H])=C([H])C([H])=C2[H])C=1C(N([H])C([H])([H])C1=C([H])C([H])=C([H])C([H])=C1[H])=O	5.07058
C([H])([H])([H])OC1=C(OC([H])([H])[H])C([H])=C2C(N([H])C(/C/2=C(/[H])\C2=C([H])C([H])=C(N([H])C(N([H])C3=C([H])C([H])=C([H])C([H])=C3[H])=O)C([H])=C2[H])=O)=C1[H]	5.06048
C([H])([H])([H])C(OC1([H])C(C([H])([H])[H])(C([H])([H])[H])C2([H])C([H])([H])C([H])([H])C3(C4(C([H])([H])[H])C([H])(C5([H])C(C([H])(C#CC([H])([H])N6C([H])([H])C([H])([H])SC([H])([H])C6([H])[H])O[H])(C([H])([H])C4([H])[H])C([H])([H])C([H])([H])C5([H])C(C([H])([H])[H])=C([H])[H])C([H])([H])C([H])([H])C3([H])C2(C([H])([H])[H])C([H])([H])C1([H])[H])C([H])([H])[H])=O	5.05552
C([H])([H])([H])N1C2=C(C([H])=C(C([H])=C2[H])Cl)C2C(C3=C(N=2)C([H])=C([H])C(Br)=C3[H])=C1[H]	5.04552
O([H])C1=C([H])C([H])=C(C2OC3=C(C(=C([H])C(=C3C3=C(O[H])C([H])=C([H])C(C4OC5=C(C(=C([H])C(=C5[H])O[H])O[H])C(=O)C=4[H])=C3[H])O[H])O[H])C(=O)C=2[H])C([H])=C1[H]	5.03621
C([H])([H])([H])C([H])(C(OC([H])([H])C([H])([H])C([H])([H])N([H])C(C1C(=O)C2=C(N=C(C([H])=C2[H])Cl)N(C([H])([H])C#C[H])C=1[H])=O)=O)N([H])C(OC(C([H])([H])[H])(C([H])([H])[H])C([H])([H])[H])=O	5.03621
C([H])([H])([H])C([H])([H])N(C1=C([H])C2=C(C([H])=C(C3N([H])C4=C(C([H])=C([H])C([H])=C4[H])N=3)C(O2)=O)C([H])=C1[H])C([H])([H])C([H])([H])[H]	5.03152
C([H])([H])([H])OC1=C(O[H])C([H])=C([H])C(/C(/[H])=C(\[H])/C2=C(O[H])C([H])=C([H])C(O[H])=C2[H])=C1[H]	5.02411
O([H])C(C1=C([H])C([H])=C([H])C([H])=C1[H])(C1=C([H])C([H])=C([H])C([H])=C1[H])C1([H])C([H])([H])C([H])([H])C([H])([H])C([H])([H])C1([H])[H]	5.02228
C([H])([H])([H])/N=N/N([H])C1=C([H])C2=C(N=C([H])N=C2N([H])C2=C([H])C(C([H])([H])[H])=C([H])C([H])=C2[H])C([H])=C1[H]	5.01368
C([H])([H])([H])OC1=C([H])C([H])=C(C2C3C4=C(N(C([H])([H])[H])C=3C(=O)N([H])C([H])([H])C=2[H])C([H])=C(OC([H])([H])[H])C(OC([H])([H])[H])=C4[H])C([H])=C1[H]	5.00436
C([H])([H])([H])N1C2=C(C([H])=C([H])N=C2[H])N=C1C([H])([H])N1C([H])([H])C([H])([H])N(C2=C(Cl)C([H])=C(C(F)(F)F)C([H])=N2)C([H])([H])C1([H])[H]	5
C([H])([H])([H])C1=NC2=C(C([H])=C([H])C(=C2O[H])C([H])(C2=C([H])N=C([H])C([H])=C2[H])N([H])C2=NC([H])=C([H])C([H])=C2[H])C([H])=C1[H]	5
C([H])([H])([H])C(C1=C([H])C([H])=C(N([H])C2(C(N([H])[H])=O)C([H])([H])C([H])([H])N(C([H])([H])C3=C([H])C([H])=C([H])C([H])=C3[H])C([H])([H])C2([H])[H])C([H])=C1[H])(C([H])([H])[H])C([H])([H])[H]	5
C([H])([H])([H])N(C1=NC2=C(C([H])=C(C([H])=C2[H])C([H])([H])C2=C(N([H])[H])N=C(N([H])[H])N=C2[H])C(C([H])([H])[H])=C1[H])C([H])([H])[H]	5
C([H])([H])([H])C([H])([H])C([H])([H])C([H])([H])N([H])C1N=C(C2=C3N(C(N4C([H])([H])C([H])([H])OC([H])([H])C4([H])[H])=C([H])C([H])=C3[H])N=C2C2=C([H])C([H])=C(F)C([H])=C2[H])C([H])=C([H])N=1	5
C([H])([H])([H])C1=C(C([H])([H])N([H])C([H])([H])C([H])([H])C([H])([H])N([H])C2N([H])C3=C(C([H])=C([H])C([H])=C3[H])C(=O)C=2[H])C(C(F)(F)F)=C(C([H])([H])[H])S1	5
C([H])([H])([H])C([H])([H])N(C([H])([H])C1=C([H])C([H])=C(N([H])C(C2N([H])N=C(C3=C([H])C([H])=C(F)C([H])=C3[H])C=2[H])=O)C([H])=C1[H])C([H])([H])C1=C([H])C([H])=NC([H])=C1[H]	5
C([H])([H])([H])N(C1=NN=C(OC([H])([H])C(N2C([H])(C3=C([H])N=C([H])C([H])=C3[H])C([H])([H])C([H])([H])C([H])([H])C2([H])[H])=O)C([H])=C1[H])C([H])([H])C1=C([H])C([H])=C(F)C([H])=C1[H]	5
C([H])([H])([H])OC1=C(C2=C([H])N=C([H])O2)C([H])=C([H])C(N([H])C(N([H])C2=C([H])C(C([H])([H])N([H])C(OC3([H])C([H])([H])C([H])([H])C([H])([H])C([H])([H])C3([H])[H])=O)=C([H])C([H])=C2[H])=O)=C1[H]	5
C([H])([H])([H])N([H])C1=NC([H])=C([H])C(C([H])([H])N2C(C(C3=C([H])C(Cl)=C([H])C(C([H])([H])[H])=C3[H])=O)=C(C([H])(C([H])([H])[H])C([H])([H])[H])C(=O)N([H])C2=O)=C1[H]	5
C([H])([H])([H])C1(OC2=C([H])C(Cl)=C([H])N=C2[H])C([H])([H])N(C([H])([H])C2N([H])C3=C(C([H])=C([H])C([H])=C3[H])C=2[H])C([H])([H])C1([H])[H]	5
C([H])([H])([H])C([H])(OC1=C([H])C([H])=C(C(N([H])C2=C([H])C(Cl)=C(N3C([H])([H])C([H])([H])OC([H])([H])C3([H])[H])C([H])=C2[H])=O)C([H])=C1[H])C([H])([H])[H]	5
C([H])([H])([H])C([H])([H])C([H])(C([H])(N([H])C(C([H])([H])C1N(C([H])([H])/C(/[H])=C(/C([H])([H])C([H])([H])C([H])([H])/C(/[H])=C(/C([H])([H])C([H])([H])/C(/[H])=C(\C([H])([H])[H])/C([H])([H])[H])\C([H])([H])[H])\C([H])([H])[H])C([H])=NC=1[H])=O)C([H])([H])N(C([H])([H])C1C2C(=C([H])C([H])=C([H])C=2[H])C([H])=C([H])C=1[H])C([H])([H])C(N([H])C([H])(C(OC([H])([H])[H])=O)C([H])([H])C([H])([H])SC([H]…	5
C([H])([H])([H])C([H])([H])C([H])(C([H])(N([H])C(C([H])([H])C1N(C([H])([H])C2=C([H])C([H])=C([H])C([H])=C2[H])C([H])=NC=1[H])=O)C([H])([H])N(C([H])([H])C1C2C(=C([H])C([H])=C([H])C=2[H])C([H])=C([H])C=1[H])C([H])([H])C(N([H])C([H])(C(OC([H])([H])[H])=O)C([H])([H])C([H])([H])SC([H])([H])[H])=O)C([H])([H])[H]	5
C([H])([H])([H])C([H])([H])C([H])(C([H])(N([H])C(C([H])([H])C1N(C([H])([H])C2=C([H])C([H])=C(C#N)C([H])=C2[H])C([H])=NC=1[H])=O)C([H])([H])N(C([H])([H])C1C2C(=C([H])C([H])=C([H])C=2[H])C([H])=C([H])C=1[H])C([H])([H])C(N([H])C([H])(C(O[H])=O)C([H])([H])C([H])([H])SC([H])([H])[H])=O)C([H])([H])[H]	5
C([H])([H])([H])C([H])([H])C([H])(C([H])(N([H])C(C([H])([H])C1N(C([H])([H])C2=C([H])C([H])=C(C#N)C([H])=C2[H])C([H])=NC=1[H])=O)C([H])([H])N(C([H])([H])C1C2C(=C([H])C([H])=C([H])C=2[H])C([H])=C([H])C=1[H])C([H])([H])C(N([H])C([H])(C(N([H])[H])=O)C([H])([H])C([H])([H])SC([H])([H])[H])=O)C([H])([H])[H]	5
C([H])([H])([H])C([H])([H])C([H])(C([H])(N([H])C(C([H])([H])C1N(C([H])([H])C2=C([H])C([H])=C(F)C([H])=C2[H])C([H])=NC=1[H])=O)C([H])([H])N(C([H])([H])C1C2C(=C([H])C([H])=C([H])C=2[H])C([H])=C([H])C=1[H])C([H])([H])C(N([H])C([H])(C(OC([H])([H])[H])=O)C([H])([H])C([H])([H])SC([H])([H])[H])=O)C([H])([H])[H]	5
C([H])([H])([H])C([H])([H])C([H])(C([H])(N([H])C(C([H])([H])C1N(C([H])([H])C2=C([H])C([H])=NC([H])=C2[H])C([H])=NC=1[H])=O)C([H])([H])N(C([H])([H])C1C2C(=C([H])C([H])=C([H])C=2[H])C([H])=C([H])C=1[H])C([H])([H])C(N([H])C([H])(C(OC([H])([H])[H])=O)C([H])([H])C([H])([H])SC([H])([H])[H])=O)C([H])([H])[H]	5
C([H])([H])([H])C([H])([H])C([H])(C([H])(N([H])C(C([H])([H])C1N(C([H])([H])C2=NC3=C(C([H])=C([H])C([H])=C3[H])C([H])=C2[H])C([H])=NC=1[H])=O)C([H])([H])N(C([H])([H])C1C2C(=C([H])C([H])=C([H])C=2[H])C([H])=C([H])C=1[H])C([H])([H])C(N([H])C([H])(C(OC([H])([H])[H])=O)C([H])([H])C([H])([H])SC([H])([H])[H])=O)C([H])([H])[H]	5
C([H])([H])([H])C([H])([H])C([H])(C([H])(N([H])C(C([H])([H])C1N(C([H])([H])C2C3C(=C([H])C([H])=C([H])C=3[H])C([H])=C([H])C=2[H])C([H])=NC=1[H])=O)C([H])([H])N(C([H])([H])C1C2C(=C([H])C([H])=C([H])C=2[H])C([H])=C([H])C=1[H])C([H])([H])C(N([H])C([H])(C(OC([H])([H])[H])=O)C([H])([H])C([H])([H])SC([H])([H])[H])=O)C([H])([H])[H]	5
C([H])([H])([H])C([H])([H])C([H])(C([H])(N([H])C(C([H])([H])C1N(C([H])([H])/C(/[H])=C(/C([H])([H])C([H])([H])/C(/[H])=C(\C([H])([H])[H])/C([H])([H])[H])\C([H])([H])[H])C([H])=NC=1[H])=O)C([H])([H])N(C([H])([H])C1C2C(=C([H])C([H])=C([H])C=2[H])C([H])=C([H])C=1[H])C([H])([H])C(N([H])C([H])(C(OC([H])([H])[H])=O)C([H])([H])C([H])([H])SC([H])([H])[H])=O)C([H])([H])[H]	5
C([H])([H])([H])N1C2=C(C([H])=C([H])C([H])=N2)C(C(N([H])C2=C([H])C([H])=C([H])C([H])=C2[H])=O)=C1SSC1N(C([H])([H])[H])C2=C(C([H])=C([H])C([H])=N2)C=1C(N([H])C1=C([H])C([H])=C([H])C([H])=C1[H])=O	5
C([H])([H])([H])C([H])([H])C([H])(C([H])(N([H])C([H])([H])C([H])(C([H])([H])S[H])N([H])[H])C([H])([H])OC([H])(C(N([H])C([H])(C(OC([H])([H])[H])=O)C([H])([H])C([H])([H])S(C([H])([H])[H])(=O)=O)=O)C([H])([H])C1=C([H])C([H])=C([H])C([H])=C1[H])C([H])([H])[H]	5
C([H])([H])([H])OC1=C(C2=C(C(N([H])C([H])(C(O[H])=O)C([H])([H])C([H])([H])SC([H])([H])[H])=O)C([H])=C([H])C(C([H])([H])OC3=C([H])N=C([H])C([H])=C3[H])=C2[H])C([H])=C([H])C([H])=C1[H]	5
C([H])([H])([H])SC([H])([H])C([H])([H])C([H])(C(O[H])=O)N([H])C(C1=C(C2=C([H])C([H])=C([H])C([H])=C2[H])C([H])=C(C([H])([H])SC2=C([H])N=C([H])C([H])=C2[H])C([H])=C1[H])=O	5
C([H])([H])([H])SC([H])([H])C([H])([H])C([H])(C(O[H])=O)N([H])C(C1=C(C2=C([H])C([H])=C([H])C([H])=C2[H])C([H])=C(C([H])([H])N([H])C2=C([H])N=C([H])C([H])=C2[H])C([H])=C1[H])=O	5
C([H])([H])([H])OC(C1=C(C2=C([H])C([H])=C([H])C([H])=C2[H])C([H])=C(N([H])C([H])([H])C2N(C([H])([H])C3=C(C([H])([H])[H])C([H])=C([H])C([H])=C3[H])C([H])=NC=2[H])C([H])=C1[H])=O	5
ClC1=C([H])C([H])=C(C([H])([H])N2C(C([H])([H])N([H])C3=C([H])C(C4=C([H])C([H])=C([H])C([H])=C4[H])=C([H])C([H])=C3[H])=C([H])N=C2[H])C([H])=C1[H]	5
C([H])([H])([H])C1=C([H])C([H])=C(C([H])([H])N2C(C([H])([H])N([H])C3=C([H])C(C4=C([H])C([H])=C([H])C([H])=C4[H])=C([H])C([H])=C3[H])=C([H])N=C2[H])C([H])=C1[H]	5
C([H])([H])([H])OC(C1=C(C2=C([H])C([H])=C([H])C([H])=C2[H])C([H])=C(N([H])C([H])([H])C2N(C([H])([H])C3=C([N+]([O-])=O)C([H])=C([H])C([H])=C3[H])C([H])=NC=2[H])C([H])=C1[H])=O	5
C([H])([H])([H])OC(C1=C(C2=C([H])C([H])=C([H])C([H])=C2[H])C([H])=C(N([H])C([H])([H])C2N(C([H])([H])C3=C(Cl)C([H])=C([H])C([H])=C3[H])C([H])=NC=2[H])C([H])=C1[H])=O	5
C([H])([H])(C1N(C([H])([H])C2=C([H])C([H])=C(C3=C([H])C([H])=C([H])C([H])=C3[H])C([H])=C2[H])C([H])=NC=1[H])N([H])C1=C([H])C(C2=C([H])C([H])=C([H])C([H])=C2[H])=C([H])C([H])=C1[H]	5
C([H])([H])([H])OC(C1=C(C2=C([H])C([H])=C([H])C([H])=C2[H])C([H])=C(N([H])C([H])([H])C2N(C([H])([H])C3=C(Br)C([H])=C([H])C([H])=C3[H])C([H])=NC=2[H])C([H])=C1[H])=O	5
[O-][N+](C1=C([H])C([H])=C(C([H])([H])N2C(C([H])([H])N([H])C3=C([H])C(C4=C([H])C([H])=C([H])C([H])=C4[H])=C([H])C([H])=C3[H])=C([H])N=C2[H])C([H])=C1[H])=O	5
C([H])([H])([H])/C(/C([H])([H])[H])=C(/[H])\C([H])([H])C([H])([H])/C(/C([H])([H])[H])=C(\[H])/C([H])([H])C([H])([H])/C(/C([H])([H])C([H])=C([H])[H])=C(\[H])/C([H])([H])O[H]	4.9914
O([H])C1=C([H])C(O[H])=C(/C(/[H])=N/N([H])C2C(Cl)=NC([H])=C([H])N=2)C([H])=C1[H]	4.98716
C([H])([H])([H])C(C1([H])C2([H])C(C([H])(C#C[H])O[H])(C([H])([H])C([H])([H])C3(C4(C([H])([H])[H])C([H])(C5(C([H])(C([H])([H])C4([H])[H])C(C([H])([H])[H])(C([H])([H])[H])C([H])(O[H])C([H])([H])C5([H])[H])C([H])([H])[H])C([H])([H])C([H])([H])C32[H])C([H])([H])[H])C([H])([H])C1([H])[H])=C([H])[H]	4.97881
C([H])([H])([H])OC1=C(O[H])C(OC([H])([H])[H])=C([H])C(/C(/[H])=C(\[H])/C2=C([H])C(OC([H])([H])[H])=C(F)C(OC([H])([H])[H])=C2[H])=C1[H]	4.97593
C([H])([H])([H])OC1=C([H])C(OC([H])([H])[H])=C2C(C([H])([H])C([H])([N+](C3=C(O[H])C4=C(C([H])=C(C([H])=C4OC([H])([H])[H])C([H])([H])[H])C([H])=C3[H])=C2C([H])([H])[H])C([H])([H])[H])=C1[H]	4.97388
C([H])([H])([H])OC1=C(O[H])C(OC([H])([H])[H])=C([H])C(/C(/[H])=C(\[H])/C2=C([H])C(O[H])=C([H])C(O[H])=C2[H])=C1[H]	4.96738
C([H])([H])([H])N(C1=C([H])C2=C(N=C([H])N=C2N([H])C2=C([H])C(Br)=C([H])C([H])=C2[H])C([H])=C1[H])C(N(N=O)C([H])([H])C([H])([H])Cl)=O	4.96658
C([H])([H])([H])/C(/C([H])([H])[H])=C(/[H])\C([H])([H])C([H])([H])/C(/C([H])([H])[H])=C(\[H])/C([H])([H])C([H])([H])/C(/C([H])=C([H])[H])=C(\[H])/C([H])([H])O[H]	4.96257
O([H])C1=C(O[H])C(O[H])=C(/C(/[H])=N/N([H])C(C2=C(Cl)C([H])=C(Cl)C([H])=C2[H])=O)C([H])=C1[H]	4.96257
O([H])C1=C([H])C([H])=C(C2SC3=C(C([H])=C([H])C(=C3[H])O[H])N=2)C([H])=C1[H]	4.95861
C([H])([H])([H])/C(/C([H])([H])[H])=C(/C(OC(C([H])([H])[H])(C([H])([H])[H])C([H])([H])[H])=O)\N1C(=O)/C(=C(/[H])\C2=C([H])C([H])=C([N+]([O-])=O)C([H])=C2[H])/C1([H])S(C([H])([H])[H])(=O)=O	4.95861
C([H])([H])([H])OC1=C(/C(/[H])=C(\[H])/C2=C(O[H])C([H])=C([H])C(O[H])=C2[H])C([H])=C([H])C([H])=C1[H]	4.9535
BrC1=C([H])C(N([H])C2=C3C(C([H])=C([H])C(=C3[H])N([H])/N=N/C([H])([H])C3=C([H])C([H])=C([H])C([H])=C3[H])=NC([H])=N2)=C([H])C([H])=C1[H]	4.94962
ClC1=C(Cl)C([H])=C(N([H])C(N([H])C2=C([H])C([H])=C(N3C4=C(C(=NC([H])=C4[H])N([H])C(C4=C([H])C([H])=C([H])C([H])=C4[H])=O)C([H])=C3[H])C([H])=C2[H])=O)C([H])=C1[H]	4.94006
C([H])([H])([H])C([H])([H])C([H])([H])C([H])([H])C([H])([H])C([H])([H])C([H])([H])C([H])([H])C([H])([H])C([H])([H])C([H])([H])C([H])([H])C([H])([H])C([H])([H])C([H])([H])C([H])([H])C([H])([H])C([H])([H])OC([H])([H])C([H])(N1C([H])=NC([H])=C1[H])C([H])([H])OC(OC1([H])C([H])(O[H])C([H])(C([H])([H])O[H])C([H])(O[H])C([H])(O[H])C1([H])O[H])=O	4.9393
C([H])([H])([H])C(C1([H])C2([H])C(C(N([H])C([H])([H])C(O[H])=O)=O)(C([H])([H])C([H])([H])C3(C4(C([H])([H])[H])C([H])(C5(C([H])(C([H])([H])C4([H])[H])C(C([H])([H])[H])(C([H])([H])[H])C4N([H])C6=C(C=4C5([H])[H])C([H])=C([H])C([H])=C6[H])C([H])([H])[H])C([H])([H])C([H])([H])C32[H])C([H])([H])[H])C([H])([H])C1([H])[H])=C([H])[H]	4.93452
O([H])C([H])(C1=C([H])C([H])=C(F)C([H])=C1[H])C1C(=O)C2=C(C([H])=C([H])C([H])=C2[H])C(=O)C=1[H]	4.93181
C([H])([H])([H])N(C1=C([H])C2=C(N=C([H])N=C2N([H])C2=C([H])C(Cl)=C([H])C([H])=C2[H])C([H])=C1[H])C(N(N=O)C([H])([H])C([H])([H])Cl)=O	4.93181
C([H])([H])([H])C(C([H])(C(OC(C([H])([H])[H])(C([H])([H])[H])C([H])([H])[H])=O)N1C(=O)/C(=C(/[H])\C2=C([H])C([H])=C([H])C([H])=C2[H])/C1([H])SSC1SC2=C(C([H])=C([H])C([H])=C2[H])N=1)=C([H])[H]	4.92812
C([H])([H])([H])C1(C([H])([H])C2([H])C(C(OC([H])([H])C3([H])C([H])([H])C([H])([H])C([H])([H])C([H])([H])C3([H])[H])=O)(C([H])([H])C([H])([H])C3(C4(C([H])([H])[H])C([H])(C5(C([H])(C([H])([H])C4([H])[H])C(C([H])([H])[H])(C([H])([H])[H])C([H])(O[H])C([H])(O[H])C5([H])[H])C([H])([H])[H])C([H])([H])C([H])=C32)C([H])([H])[H])C([H])([H])C1([H])[H])C([H])([H])[H]	4.92445
C([H])([H])([H])OC1=C([H])C(OC([H])([H])[H])=C(C2=C(C3=C([H])C(OC([H])([H])[H])=C(OC([H])([H])[H])C(OC([H])([H])[H])=C3[H])N=C(SC([H])([H])[H])N2[H])C([H])=C1[H]	4.92409
ClC([H])([H])C([H])([H])N(C1=C([H])C([H])=C(Cl)C([H])=C1[H])C([H])([H])C([H])([H])N([H])/N=N/C1=C([H])C2=C(N=C([H])N=C2N([H])C2=C([H])C(Cl)=C([H])C([H])=C2[H])C([H])=C1[H]	4.92263
N#C/C(/C#N)=C(/[H])\C1=C([H])C2=C(N([H])C([H])=C2[H])C([H])=C1[H]	4.92082
C([H])([H])([H])C([H])([H])OC(C12C([H])([H])C([H])([H])C3(C([H])([H])[H])C(=C([H])C([H])([H])C4([H])C3(C([H])([H])[H])C([H])([H])C([H])([H])C3([H])C4(C([H])([H])C([H])(C([H])(C3(C([H])([H])[H])C([H])([H])[H])O[H])O[H])C([H])([H])[H])C1([H])C([H])([H])C(C([H])([H])[H])(C([H])([H])[H])C([H])([H])C2([H])[H])=O	4.91721
C([H])([H])([H])OC1C([H])=C2C3=C(N(C([H])([H])[H])C2=C([H])C=1[H])C(=O)N([H])C([H])=C3C1=C([H])C([H])=C(O[H])C([H])=C1[H]	4.91364
C([H])([H])([H])C1(C([H])([H])C2([H])C(C(OC([H])([H])C([H])([H])C([H])([H])I)=O)(C([H])([H])C([H])([H])C3(C4(C([H])([H])[H])C([H])(C5(C([H])(C([H])([H])C4([H])[H])C(C([H])([H])[H])(C([H])([H])[H])C([H])(O[H])C([H])(O[H])C5([H])[H])C([H])([H])[H])C([H])([H])C([H])=C32)C([H])([H])[H])C([H])([H])C1([H])[H])C([H])([H])[H]	4.91009
C([H])([H])([H])OC1=C([H])C(OC([H])([H])[H])=C(/C(/[H])=C(\[H])/C2=C(OC([H])([H])[H])C([H])=C([H])C([H])=C2[H])C([H])=C1[H]	4.90833
C([H])([H])([H])OC(C12C([H])([H])C([H])([H])C3(C([H])([H])[H])C(=C(C(C4([H])C3(C([H])([H])[H])C([H])([H])C([H])([H])C3([H])C4(C([H])([H])C([H])([H])C([H])(C3(C([H])([H])[H])C([H])([H])[H])OC(C([H])([H])[H])=O)C([H])([H])[H])=O)O[H])C1([H])C([H])([H])C(C([H])([H])[H])(C([H])([H])[H])C([H])([H])C2([H])[H])=O	4.90309
C([H])([H])([H])C([H])([H])C([H])(C([H])(C([H])(C([H])(C1([H])C2(C([H])([H])[H])C([H])(C3([H])C([H])(C([H])([H])C2([H])[H])C2(C([H])([H])[H])C([H])(C([H])([H])C([H])(C([H])(C2([H])[H])O[H])O[H])C(=O)N([H])C3([H])[H])C([H])([H])C1([H])[H])C([H])([H])[H])O[H])O[H])C([H])(C([H])([H])[H])C([H])([H])[H]	4.90309
C([H])([H])([H])C([H])([H])N(C([H])([H])C1=C([H])N=C(N2C([H])([H])C([H])([H])C([H])(N([H])S(C3=C([H])C4=C(OC([H])([H])C4([H])[H])C([H])=C3[H])(=O)=O)C([H])([H])C2([H])[H])C([H])=C1[H])C([H])([H])[H]	4.9
C([H])([H])([H])C1([H])C([H])([H])C2SC(=C(C#N)C=2C([H])([H])C1([H])[H])N([H])C(C1C([N+]([O-])=O)=C(C([H])([H])[H])N(C([H])([H])[H])N=1)=O	4.9
O=S(C1=C([H])C([H])=C(C#N)C([H])=C1[H])(N1C([H])([H])C([H])([H])N(C([H])([H])C2=C([H])C(C3=C([H])C([H])=NC([H])=C3[H])=C([H])C([H])=C2[H])C([H])([H])C1([H])[H])=O	4.9
C([H])([H])([H])C([H])(C(N([H])C1=C(F)C([H])=C([H])C([H])=C1[H])=O)N(C([H])([H])C(N([H])C1C2C(=C([H])C([H])=C([H])C=2[H])C([H])=C([H])C=1[H])=O)C([H])([H])[H]	4.9
FC1=C(N2C([H])([H])C3([H])C([H])(C([H])([H])C([H])([H])N(C4=C([H])N=C([H])C([H])=C4[H])C3([H])[H])C2([H])[H])C([H])=C([H])C([H])=C1[H]	4.9
FC1=C([H])C([H])=C(SC([H])([H])C(N([H])C([H])(C(N([H])C([H])([H])C([H])([H])C2=C([H])C([H])=C([H])C([H])=C2[H])=O)C([H])([H])C2N=C([H])N([H])C=2[H])=O)C([H])=C1[H]	4.9
FC1=C(C(F)(F)F)C([H])=C(OC2([H])C([H])([H])C([H])(N([H])C([H])([H])C3C4=C(C([H])=NN4[H])C([H])=C([H])C=3[H])C2([H])[H])C([H])=C1[H]	4.9
C([H])([H])([H])C([H])(N1C(C([H])([H])[H])=C(Br)C([N+]([O-])=O)=N1)C(N([H])C1=C([H])C(Cl)=C(C([H])([H])[H])C([H])=C1[H])=O	4.9
O=C(C1=C([H])C([H])=C(OC([H])([H])C([H])([H])C([H])([H])C2N=C([H])N([H])C=2[H])C([H])=C1[H])C1([H])C([H])([H])C1([H])[H]	4.9
N#CC1=C(N([H])C([H])([H])C2=C([H])N=C([H])C([H])=C2[H])OC(/C(/[H])=C(\[H])/C2=C([H])C([H])=C([H])C([H])=C2[H])=N1	4.9
C([H])([H])([H])C1(C([H])([H])C2([H])C(C(OC([H])([H])C([H])([H])C#CCl)=O)(C([H])([H])C([H])([H])C3(C4(C([H])([H])[H])C([H])(C5(C([H])(C([H])([H])C4([H])[H])C(C([H])([H])[H])(C([H])([H])[H])C([H])(O[H])C([H])(O[H])C5([H])[H])C([H])([H])[H])C([H])([H])C([H])=C32)C([H])([H])[H])C([H])([H])C1([H])[H])C([H])([H])[H]	4.89963
C([H])([H])([H])C1(C([H])([H])C2([H])C(C(OC([H])([H])C([H])([H])C([H])([H])OC3=C([H])C([H])=C([H])C([H])=C3[H])=O)(C([H])([H])C([H])([H])C3(C4(C([H])([H])[H])C([H])(C5(C([H])(C([H])([H])C4([H])[H])C(C([H])([H])[H])(C([H])([H])[H])C([H])(O[H])C([H])(O[H])C5([H])[H])C([H])([H])[H])C([H])([H])C([H])=C32)C([H])([H])[H])C([H])([H])C1([H])[H])C([H])([H])[H]	4.8962
C([H])([H])([H])N(/N=N/C1=C([H])C2=C(N=C([H])N=C2N([H])C2=C([H])C(Br)=C([H])C([H])=C2[H])C([H])=C1[H])C([H])([H])O[H]	4.89279
C([H])([H])([H])C1(C([H])([H])C2([H])C(C(OC([H])([H])C([H])([H])C([H])([H])C([H])([H])Cl)=O)(C([H])([H])C([H])([H])C3(C4(C([H])([H])[H])C([H])(C5(C([H])(C([H])([H])C4([H])[H])C(C([H])([H])[H])(C([H])([H])[H])C([H])(O[H])C([H])(O[H])C5([H])[H])C([H])([H])[H])C([H])([H])C([H])=C32)C([H])([H])[H])C([H])([H])C1([H])[H])C([H])([H])[H]	4.88941
C([H])([H])([H])C1(C([H])([H])C2([H])C(C(OC([H])([H])C([H])([H])C([H])([H])C([H])([H])Br)=O)(C([H])([H])C([H])([H])C3(C4(C([H])([H])[H])C([H])(C5(C([H])(C([H])([H])C4([H])[H])C(C([H])([H])[H])(C([H])([H])[H])C([H])(O[H])C([H])(O[H])C5([H])[H])C([H])([H])[H])C([H])([H])C([H])=C32)C([H])([H])[H])C([H])([H])C1([H])[H])C([H])([H])[H]	4.88941
O([H])C(C1=C([H])C(C2=C([H])C([H])=C(/C(/[H])=N/N([H])C3C(N([H])C4=C([H])C([H])=C(F)C([H])=C4[H])=NC4C(=NON=4)N=3)O2)=C([H])C([H])=C1[H])=O	4.88606
C([H])([H])([H])OC(C12C([H])([H])C([H])([H])C3(C([H])([H])[H])C([H])(C([H])([H])C([H])([H])C4([H])C3(C([H])([H])[H])C([H])([H])C([H])([H])C3([H])C4(C([H])([H])/C(/C(C3(C([H])([H])[H])C([H])([H])[H])=O)=C(\[H])/C([H])=C([H])[H])C([H])([H])[H])C1([H])C([H])(C(C([H])([H])[H])=C([H])[H])C([H])([H])C2([H])[H])=O	4.88273
C([H])([H])([H])OC1=C(OC([H])([H])[H])C([H])=C2C(N([H])C3=C2C([H])=C(C2=C([H])C([H])=C([H])C([H])=C2[H])N([H])C3=O)=C1[H]	4.87615
C([H])([H])([H])C([H])([H])C([H])([H])OC(C12C([H])([H])C([H])([H])C3(C([H])([H])[H])C(=C([H])C([H])([H])C4([H])C3(C([H])([H])[H])C([H])([H])C([H])([H])C3([H])C4(C([H])([H])C([H])(C([H])(C3(C([H])([H])[H])C([H])([H])[H])O[H])O[H])C([H])([H])[H])C1([H])C([H])([H])C(C([H])([H])[H])(C([H])([H])[H])C([H])([H])C2([H])[H])=O	4.8729
O([H])C1=C([H])C([H])=C(C2SC3=C(C([H])=C(C(=C3[H])O[H])O[H])N=2)C([H])=C1[H]	4.86967
C([H])([H])([H])C1=C(Cl)C(C([H])([H])[H])=C([H])C(OC2=C([H])C(C([H])([H])N3C([H])=NC([H])=C3[H])=C([H])C([H])=C2[H])=C1[H]	4.86967
FC1=C([H])C([H])=C(OC2([H])C([H])([H])C([H])([H])C([H])(N([H])C(N([H])C3=C([H])C([H])=C(OC(F)(F)F)C([H])=C3[H])=O)C([H])([H])C2([H])[H])C([H])=C1[H]	4.86646
C([H])([H])([H])C1=C([H])C([H])([H])C([H])([H])C(C([H])([H])[H])=C([H])C2([H])C([H])(C(=C([H])[H])C(=O)O2)C([H])([H])C1([H])[H] |c:4,t:17|	4.85699
C([H])([H])([H])/C(/C([H])([H])[H])=C(/[H])\C([H])([H])C([H])([H])/C(/C([H])([H])[H])=C(\[H])/C([H])([H])C([H])([H])/C(/C([H])([H])[H])=C(\[H])/C([H])([H])C([H])([H])/C(/C([H])=C([H])[H])=C(\[H])/C([H])([H])O[H]	4.85699
C([H])([H])([H])C([H])([H])C([H])([H])C([H])([H])C([H])([H])C([H])([H])C([H])([H])C([H])([H])C([H])([H])C([H])([H])C([H])([H])C([H])([H])C([H])([H])C([H])([H])C([H])([H])C(C([H])([H])C([H])(C(C([H])([H])C([H])([H])C([H])([H])C([H])([H])C([H])([H])C([H])([H])C([H])([H])C([H])([H])C([H])([H])C([H])([H])C([H])([H])C([H])([H])C([H])([H])C([H])([H])C([H])([H])[H])=O)C([H])([H])OP(OC1([H])C([H])(O[H])C…	4.85387
C([H])([H])([H])C1(C([H])([H])C2([H])C(C(OC([H])([H])C([H])([H])Cl)=O)(C([H])([H])C([H])([H])C3(C4(C([H])([H])[H])C([H])(C5(C([H])(C([H])([H])C4([H])[H])C(C([H])([H])[H])(C([H])([H])[H])C([H])(O[H])C([H])(O[H])C5([H])[H])C([H])([H])[H])C([H])([H])C([H])=C32)C([H])([H])[H])C([H])([H])C1([H])[H])C([H])([H])[H]	4.85387
C([H])([H])([H])C1(C([H])([H])C2([H])C(C(OC([H])([H])C([H])([H])C([H])=C([H])[H])=O)(C([H])([H])C([H])([H])C3(C4(C([H])([H])[H])C([H])(C5(C([H])(C([H])([H])C4([H])[H])C(C([H])([H])[H])(C([H])([H])[H])C([H])(O[H])C([H])(O[H])C5([H])[H])C([H])([H])[H])C([H])([H])C([H])=C32)C([H])([H])[H])C([H])([H])C1([H])[H])C([H])([H])[H]	4.85078
C([H])([H])([H])C([H])([H])C([H])([H])C([H])([H])C([H])([H])C([H])([H])OC(C12C([H])([H])C([H])([H])C3(C([H])([H])[H])C(=C([H])C([H])([H])C4([H])C3(C([H])([H])[H])C([H])([H])C([H])([H])C3([H])C4(C([H])([H])C([H])(C([H])(C3(C([H])([H])[H])C([H])([H])[H])O[H])O[H])C([H])([H])[H])C1([H])C([H])([H])C(C([H])([H])[H])(C([H])([H])[H])C([H])([H])C2([H])[H])=O	4.85078
C([H])([H])([H])OC1=C(O[H])C([H])=C([H])C(/C(/[H])=C2\C([H])([H])N(C(C([H])([H])C([H])([H])C(N([H])C([H])([H])C([H])([H])C([H])([H])N([H])C([H])([H])C([H])([H])C([H])([H])N([H])[H])=O)=O)C([H])([H])/C(=C(/[H])\C3=C([H])C(OC([H])([H])[H])=C(O[H])C([H])=C3[H])/C\2=O)=C1[H]	4.85078
C([H])([H])([H])C([H])([H])SC1N([H])C(C2=C([H])C(OC([H])([H])[H])=C(OC([H])([H])[H])C([H])=C2[H])=C(C2=C([H])C(OC([H])([H])[H])=C(OC([H])([H])[H])C(OC([H])([H])[H])=C2[H])N=1	4.85017
C([H])([H])([H])OC1=C(O[H])C([H])=C([H])C(/C(/[H])=C(\[H])/C(/O[H])=C(\[H])/C(/C(/[H])=C(\[H])/C2=C([H])C(OC([H])([H])[H])=C(O[H])C([H])=C2[H])=O)=C1[H]	4.84771
C([H])([H])([H])C([H])([H])N([H])C(C12C([H])([H])C([H])([H])C3(C([H])([H])[H])C(=C([H])C([H])([H])C4([H])C3(C([H])([H])[H])C([H])([H])C([H])([H])C3([H])C4(C([H])([H])C([H])(C([H])(C3(C([H])([H])[H])C([H])([H])[H])O[H])O[H])C([H])([H])[H])C1([H])C([H])([H])C(C([H])([H])[H])(C([H])([H])[H])C([H])([H])C2([H])[H])=O	4.84771
C([H])([H])([H])OC1=C(OC([H])([H])[H])C([H])=C2C(C3=C(N2C([H])([H])[H])C(=O)N([H])C([H])([H])C([H])=C3C2=C([H])C([H])=C(O[H])C([H])=C2[H])=C1[H]	4.84164
C([H])([H])([H])C(OC1([H])C(C([H])([H])[H])(C([H])([H])[H])C2([H])C([H])([H])C([H])([H])C3(C4(C([H])([H])[H])C([H])(C5([H])C(C([H])(C#CC([H])([H])N6C([H])([H])C([H])([H])C([H])([H])C6([H])[H])O[H])(C([H])([H])C4([H])[H])C([H])([H])C([H])([H])C5([H])C(C([H])([H])[H])=C([H])[H])C([H])([H])C([H])([H])C3([H])C2(C([H])([H])[H])C([H])([H])C1([H])[H])C([H])([H])[H])=O	4.83863
C([H])([H])([H])OC1=C(O[H])C([H])=C([H])C(/C(/[H])=C(\[H])/C2=C([H])C(OC([H])([H])[H])=C(F)C(OC([H])([H])[H])=C2[H])=C1[H]	4.82507
C([H])([H])([H])OC1=C([H])C2=C(C(=[N+](C3C4C(=C([H])C([H])=C([H])C=4[H])C([H])=C([H])C=3[H])C(=C2[H])C([H])([H])[H])C([H])([H])[H])C(OC([H])([H])[H])=C1[H]	4.82391
C([H])([H])([H])OC1=C([H])C(/C(/[H])=C(\[H])/C2=C([H])C(OC([H])([H])[H])=C(O[H])C(OC([H])([H])[H])=C2[H])=C([H])C(OC([H])([H])[H])=C1[H]	4.82391
C([H])([H])([H])SC([H])([H])C([H])([H])C([H])(C(O[H])=O)N([H])C(C1([H])N(C(C([H])(N([H])C([H])([H])C([H])(C([H])([H])S[H])N([H])[H])C([H])([H])[H])=O)C([H])([H])C2=C(C([H])=C([H])C([H])=C2[H])C1([H])[H])=O	4.82391
C([H])([H])([H])C([H])([H])C([H])(C(N1C([H])(C(N([H])C([H])(C(O[H])=O)C([H])([H])C([H])([H])SC([H])([H])[H])=O)C([H])([H])C2=C(C([H])=C([H])C([H])=C2[H])C1([H])[H])=O)N([H])C([H])([H])C([H])(C([H])([H])S[H])N([H])[H]	4.82391
C([H])([H])([H])C1(C([H])([H])C2([H])C(C(OC([H])([H])C([H])=C([H])[H])=O)(C([H])([H])C([H])([H])C3(C4(C([H])([H])[H])C([H])(C5(C([H])(C([H])([H])C4([H])[H])C(C([H])([H])[H])(C([H])([H])[H])C([H])(O[H])C([H])(O[H])C5([H])[H])C([H])([H])[H])C([H])([H])C([H])=C32)C([H])([H])[H])C([H])([H])C1([H])[H])C([H])([H])[H]	4.82102
C([H])([H])([H])C([H])([H])OC1=C(O[H])C([H])=C([H])C(/C(/[H])=C2\C([H])([H])N(C(C([H])([H])C([H])([H])C(N([H])C([H])([H])C([H])([H])C([H])([H])N([H])C([H])([H])C([H])([H])C([H])([H])N([H])[H])=O)=O)C([H])([H])/C(=C(/[H])\C3=C([H])C(OC([H])([H])C([H])([H])[H])=C(O[H])C([H])=C3[H])/C\2=O)=C1[H]	4.81531
C([H])([H])([H])N(/N=N/C1=C([H])C2=C(N=C([H])N=C2N([H])C2=C([H])C(Br)=C([H])C([H])=C2[H])C([H])=C1[H])C([H])([H])OC(C([H])([H])[H])=O	4.81248
C([H])([H])([H])OC(C12C([H])([H])C([H])([H])C3(C([H])([H])[H])C(=C([H])C([H])([H])C4([H])C3(C([H])([H])[H])C([H])([H])C([H])([H])C3([H])C4(C([H])([H])C([H])(C([H])(C3(C([H])([H])[H])C([H])([H])[H])O[H])O[H])C([H])([H])[H])C1([H])C(O[H])(C([H])([H])[H])C([H])(C([H])([H])[H])C([H])([H])C2([H])[H])=O	4.80688
C([H])([H])([H])N(C([H])([H])C1([H])C(=O)OC2([H])C1([H])C([H])([H])C([H])([H])C(C([H])([H])[H])=C([H])C([H])([H])C([H])([H])C(C([H])([H])[H])=C2[H])C([H])([H])[H] |c:41,t:28|	4.8041
C([H])([H])([H])C([H])([H])C([H])(C([H])(C1N=NN(C([H])(C(N2C([H])([H])C([H])([H])N(C3N=C(N4C([H])([H])C([H])([H])N(C(C([H])(N5N=NC(C([H])(C([H])(C([H])([H])C([H])([H])[H])C([H])([H])[H])N([H])[H])=C5[H])C([H])([H])C5=C([H])C([H])=C(O[H])C([H])=C5[H])=O)C([H])([H])C4([H])[H])N=C(N([H])C([H])([H])C([H])([H])OC([H])([H])C([H])([H])OC([H])([H])C([H])([H])OC([H])([H])C4N=NN(C([H])([H])C#CC5=C([H])C([H…	4.80134
C([H])([H])([H])N(C([H])([H])C([H])([H])OC1=C([H])C([H])=C(N2C([H])([H])C([H])([H])N(S(C3=C([H])C([H])=C(Cl)C([H])=C3[H])(=O)=O)C([H])([H])C2([H])[H])C([H])=C1[H])C([H])([H])[H]	4.8
C([H])([H])([H])N(C([H])([H])C1=C([H])C([H])=C(N2C([H])([H])C([H])([H])C([H])(N([H])S(C3=C([H])C([H])=C(Cl)C([H])=C3[H])(=O)=O)C([H])([H])C2([H])[H])C([H])=C1[H])C([H])([H])[H]	4.8
C([H])([H])([H])N(C([H])([H])C1=C([H])C([H])=C(C2=C([H])C(F)=C(S(N([H])C([H])([H])C3([H])OC([H])([H])C([H])([H])C3([H])[H])(=O)=O)C([H])=C2[H])C([H])=C1[H])C([H])([H])[H]	4.8
O=S(C1=C([H])C(C([H])([H])SC2=NN=C(C3=C([H])C4=C(OC([H])([H])O4)C([H])=C3[H])O2)=C([H])C([H])=C1[H])(N1C([H])([H])C([H])([H])OC([H])([H])C1([H])[H])=O	4.8
N([H])([H])C(C1=C([H])C([H])=C(C2=C([H])C(OC([H])([H])C([H])([H])N3C([H])([H])C([H])([H])N(C4([H])C([H])([H])C([H])([H])C([H])([H])C([H])([H])C4([H])[H])C([H])([H])C3([H])[H])=C([H])C([H])=C2[H])C([H])=C1[H])=O	4.8
C([H])([H])([H])C1=C(F)C([H])=C(C([H])([H])N([H])C2([H])C([H])([H])C([H])([H])N(C([H])([H])C3([H])N4C(C([H])=C([H])C5=C4N(C(C([H])=C5[H])=O)C3([H])[H])=O)C([H])([H])C2([H])[H])C([H])=C1[H]	4.8
C([H])([H])([H])OC1=C([H])C([H])=C(S(N([H])C([H])([H])C2=C([H])C([H])=C(C3=C([H])C([H])=C(C([H])([H])N(C([H])([H])C([H])([H])O[H])C([H])([H])[H])C([H])=C3[H])C([H])=C2[H])(=O)=O)C([H])=C1[H]	4.8
ClC1=C(Br)C([H])=C([H])C(N([H])C(N([H])C2=C([H])C3=C(OC([H])([H])O3)C([H])=C2[H])=O)=C1[H]	4.8
O=C1N(C2([H])C([H])([H])C([H])([H])N(C([H])([H])C3=C(C4=C([H])N=C([H])C([H])=C4[H])C([H])=C([H])C([H])=C3[H])C([H])([H])C2([H])[H])C2=C(C([H])=C([H])C([H])=C2[H])O1	4.8
C([H])([H])([H])C1(C(C([H])([H])N2C([H])=NC([H])=C2[H])(O[H])C([H])([H])/C(=C(\[H])/C2=C([H])C([H])=C(Cl)C([H])=C2[H])/C([H])([H])C1([H])[H])C([H])([H])[H]	4.8
C([H])([H])([H])C([H])(C1C(=O)N([H])C(=O)N(C([H])([H])C2=C([H])C(N([H])[H])=NC([H])=C2[H])C=1C(C1=C([H])C(Br)=C([H])C(C([H])([H])[H])=C1[H])=O)C([H])([H])[H]	4.8
C([H])([H])([H])N(C1=NC([H])=C(C2=NC(OC([H])([H])C3([H])C([H])([H])N([H])C([H])([H])C([H])([H])C3([H])[H])=C3C(N=C([H])C([H])=N3)=C2[H])C([H])=C1[H])C([H])([H])[H]	4.8
C([H])([H])([H])C1=C([H])C2=C(N=C(N(C(C([H])([H])C([H])([H])C3=C([H])C([H])=C([H])C([H])=C3[H])=O)C([H])([H])C3=C([H])N=C([H])C([H])=C3[H])S2)C([H])=C1[H]	4.8
C([H])([H])([H])N(C([H])([H])C([H])([H])N(C([H])([H])C1=C(N([H])S(C2=C([H])C(Cl)=C(Cl)C([H])=C2[H])(=O)=O)C([H])=C(F)C([H])=C1[H])C([H])([H])[H])C([H])([H])[H]	4.8
FC1=C([H])C([H])=C(C([H])([H])C(N(C2([H])C([H])([H])C([H])([H])N(C([H])([H])C([H])([H])C3SC([H])=C([H])C=3[H])C([H])([H])C2([H])[H])C([H])([H])C2=C([H])N=C([H])C([H])=C2[H])=O)C([H])=C1[H]	4.8
C([H])([H])([H])S(N([H])C1([H])C([H])([H])C([H])([H])C([H])(OC2C(C3=C([H])SC([H])=C3[H])=C([H])C3=C(C([H])=NC([H])=C3[H])C=2[H])C([H])([H])C1([H])[H])(=O)=O	4.8
FC1=C(F)C([H])=C(C([H])([H])C(N2C([H])([H])C([H])([H])N(C3=C(C(N([H])C([H])([H])C4=C([H])C([H])=NC([H])=C4[H])=O)C([H])=C([H])C([H])=C3[H])C([H])([H])C([H])([H])C2([H])[H])=O)C([H])=C1[H]	4.8
ClC1=C(OC([H])([H])C([H])([H])C([H])([H])C([H])([H])N2C([H])=NC([H])=C2[H])C([H])=C([H])C(Br)=C1[H]	4.8
C([H])([H])([H])OC1=C(OC([H])([H])[H])C([H])=C2C(C3=C(N2C([H])([H])[H])C(=O)N(C([H])([H])C2=C([H])C([H])=C([H])C([H])=C2[H])C([H])=C3[H])=C1[H]	4.7986
FC(C1=C([H])C(C2=C([H])C([H])=C(C(N([H])C3=C([H])C([H])=C(N4C5=C(C(=NC([H])=C5[H])N([H])C(C5=C([H])C([H])=C([H])C([H])=C5[H])=O)C([H])=C4[H])C([H])=C3[H])=O)O2)=C(Cl)C([H])=C1[H])(F)F	4.79833
C([H])([H])([H])OC(C([H])([H])C([H])([H])C1([H])C2=C(C([H])=C([H])C([H])=C2[H])N=C1S[H])=O	4.79588
C([H])([H])([H])C([H])([H])C([H])([H])C([H])([H])OC(C12C([H])([H])C([H])([H])C3(C([H])([H])[H])C(=C([H])C([H])([H])C4([H])C3(C([H])([H])[H])C([H])([H])C([H])([H])C3([H])C4(C([H])([H])C([H])(C([H])(C3(C([H])([H])[H])C([H])([H])[H])O[H])O[H])C([H])([H])[H])C1([H])C([H])([H])C(C([H])([H])[H])(C([H])([H])[H])C([H])([H])C2([H])[H])=O	4.79588
C([H])([H])([H])OC1=C(OC([H])([H])[H])C(OC([H])([H])[H])=C(C2=C(C3=C([H])C([H])=C([N+]([O-])=O)C([H])=C3[H])SC(SC([H])([H])C3=C([H])C([H])=C([H])C([H])=C3[H])=N2)C([H])=C1[H]	4.78781
C([H])([H])([H])N(C1=C([H])C2=C(N=C([H])N=C2N([H])C2=C([H])C(C([H])([H])[H])=C([H])C([H])=C2[H])C([H])=C1[H])C(N(N=O)C([H])([H])C([H])([H])Cl)=O	4.78252
C([H])([H])([H])C1(C([H])([H])C2([H])C(C(O[H])=O)(C([H])([H])C([H])([H])C3(C4(C([H])([H])[H])C([H])(C5(C([H])(C([H])([H])C4([H])[H])C(C([H])([H])[H])(C([H])([H])[H])C([H])(O[H])C([H])(O[H])C5([H])[H])C([H])([H])[H])C([H])([H])C([H])=C32)C([H])([H])[H])C([H])([H])C1([H])[H])C([H])([H])[H]	4.77989
C([H])([H])([H])OC1=C(OC([H])([H])[H])C([H])=C2C(C3=C(N2C([H])([H])[H])C(=O)N([H])C([H])([H])C([H])=C3C([H])([H])[H])=C1[H]	4.77728
C([H])([H])([H])C([H])([H])OC1=C(O[H])C([H])=C([H])C(/C(/[H])=C2\C([H])([H])N(C(C([H])([H])C([H])([H])C(N([H])C([H])([H])C([H])([H])C([H])([H])N([H])C([H])([H])C([H])([H])C([H])([H])C([H])([H])N([H])C([H])([H])C([H])([H])C([H])([H])N([H])[H])=O)=O)C([H])([H])/C(=C(/[H])\C3=C([H])C(OC([H])([H])C([H])([H])[H])=C(O[H])C([H])=C3[H])/C\2=O)=C1[H]	4.77469
C([H])([H])([H])C(OC1([H])C(C([H])([H])[H])(C([H])([H])[H])C2([H])C([H])([H])C([H])([H])C3(C4(C([H])([H])[H])C([H])(C5([H])C(C([H])(C#CC([H])([H])N6C([H])([H])C([H])([H])C([H])([H])C([H])([H])C([H])([H])C6([H])[H])O[H])(C([H])([H])C4([H])[H])C([H])([H])C([H])([H])C5([H])C(C([H])([H])[H])=C([H])[H])C([H])([H])C([H])([H])C3([H])C2(C([H])([H])[H])C([H])([H])C1([H])[H])C([H])([H])[H])=O	4.76955
C([H])([H])([H])OC1=C([H])C2=C(C(=C(N2C([H])([H])[H])SSC2N(C([H])([H])[H])C3=C(C([H])=C([H])C(=C3[H])OC([H])([H])[H])C=2C(N([H])C2=C([H])C([H])=C([H])C([H])=C2[H])=O)C(N([H])C2=C([H])C([H])=C([H])C([H])=C2[H])=O)C([H])=C1[H]	4.76955
C([H])([H])([H])C1=C([H])C([H])([H])C([H])([H])C(C([H])([H])[H])=C([H])C2([H])C([H])(C([H])(C([H])([H])N3C([H])([H])C([H])([H])C([H])(C([H])([H])O[H])C([H])([H])C3([H])[H])C(=O)O2)C([H])([H])C1([H])[H] |c:4,t:17|	4.767
C([H])([H])([H])C([H])([H])OC(C1C([H])(C2=C([H])C3=C(OC(C(C4=C([H])C(OC([H])([H])[H])=C(OC([H])([H])[H])C(OC([H])([H])[H])=C4[H])=C3[H])=O)C(C([H])([H])[H])=C2[H])N([H])C(=O)N([H])C=1C([H])([H])[H])=O	4.76599
C([H])([H])([H])C1(C([H])([H])C2([H])C(C(OC([H])([H])C([H])([H])C([H])([H])Cl)=O)(C([H])([H])C([H])([H])C3(C4(C([H])([H])[H])C([H])(C5(C([H])(C([H])([H])C4([H])[H])C(C([H])([H])[H])(C([H])([H])[H])C([H])(O[H])C([H])(O[H])C5([H])[H])C([H])([H])[H])C([H])([H])C([H])=C32)C([H])([H])[H])C([H])([H])C1([H])[H])C([H])([H])[H]	4.76195
C([H])([H])([H])N1C2=C(C([H])=C([H])C([H])=C2[H])C2=C1C(N([H])C([H])=C2C1=C([H])C([H])=C(O[H])C([H])=C1[H])=O	4.76195
C([H])([H])([H])N([H])C1=C([H])C2=C(N=C([H])N=C2N([H])C2=C([H])C(Br)=C([H])C([H])=C2[H])C([H])=C1[H]	4.75449
C([H])([H])([H])C([H])([H])C([H])([H])N([H])C(C12C([H])([H])C([H])([H])C3(C([H])([H])[H])C(=C([H])C([H])([H])C4([H])C3(C([H])([H])[H])C([H])([H])C([H])([H])C3([H])C4(C([H])([H])C([H])(C([H])(C3(C([H])([H])[H])C([H])([H])[H])O[H])O[H])C([H])([H])[H])C1([H])C([H])([H])C(C([H])([H])[H])(C([H])([H])[H])C([H])([H])C2([H])[H])=O	4.75449
C([H])([H])([H])C1([H])C([H])([H])C([H])([H])N(C([H])([H])C2([H])C(=O)OC3([H])C2([H])C([H])([H])C([H])([H])C(C([H])([H])[H])=C([H])C([H])([H])C([H])([H])C(C([H])([H])[H])=C3[H])C([H])([H])C1([H])[H] |c:49,t:36|	4.74715
C([H])([H])([H])C([H])([H])N(C1=C([H])C2=C(C(C#N)=C(C(O2)=O)C(C([H])([H])[H])=O)C([H])=C1[H])C([H])([H])C([H])([H])[H]	4.74715
C([H])([H])([H])C1(C([H])([H])C2([H])C(C(OC([H])([H])C#C[H])=O)(C([H])([H])C([H])([H])C3(C4(C([H])([H])[H])C([H])(C5(C([H])(C([H])([H])C4([H])[H])C(C([H])([H])[H])(C([H])([H])[H])C([H])(O[H])C([H])(O[H])C5([H])[H])C([H])([H])[H])C([H])([H])C([H])=C32)C([H])([H])[H])C([H])([H])C1([H])[H])C([H])([H])[H]	4.74232
C([H])([H])([H])OC1=C(O[H])C([H])=C([H])C(/C(/[H])=C2\C([H])([H])N(C(C([H])([H])C([H])([H])C(N([H])C([H])([H])C([H])([H])C([H])([H])N([H])C([H])([H])C([H])([H])C([H])([H])C([H])([H])N([H])C([H])([H])C([H])([H])C([H])([H])N([H])[H])=O)=O)C([H])([H])/C(=C(/[H])\C3=C([H])C(OC([H])([H])[H])=C(O[H])C([H])=C3[H])/C\2=O)=C1[H]	4.73518
C([H])([H])([H])OC1=C(OC([H])([H])[H])C([H])=C2C(C3=C(N2C([H])([H])[H])C(=O)N(C([H])([H])[H])C([H])([H])C([H])=C3C2=C([H])C([H])=C(O[H])C([H])=C2[H])=C1[H]	4.73518
C([H])([H])([H])C1=C([H])C([H])([H])C([H])([H])C(C([H])([H])[H])=C([H])C2([H])C([H])(C([H])(C([H])([H])N3C([H])([H])C([H])([H])C([H])([H])C3([H])[H])C(=O)O2)C([H])([H])C1([H])[H] |c:4,t:17|	4.73283
C([H])([H])([H])C([H])([H])C([H])([H])C([H])([H])C([H])([H])C([H])([H])N1/C(=N\C2=C([H])C3C(=C([H])C4=C(N=3)C([H])=C(/N=C3\N([H])C([H])([H])C(=O)N\3C([H])([H])C([H])([H])C([H])([H])C([H])([H])C([H])([H])C([H])([H])[H])C([H])=C4[H])C([H])=C2[H])/N([H])C([H])([H])C1=O	4.73166
C([H])([H])([H])OC(C12C([H])([H])C([H])([H])C3(C([H])([H])[H])C(=C([H])C([H])([H])C4([H])C3(C([H])([H])[H])C([H])([H])C([H])([H])C3([H])C4(C([H])([H])C(C([H])(C3(C([H])([H])[H])C([H])([H])[H])O[H])=O)C([H])([H])[H])C1([H])C(O[H])(C([H])([H])[H])C([H])(C([H])([H])[H])C([H])([H])C2([H])[H])=O	4.7167
C([H])([H])([H])C1=C([H])C([H])([H])C([H])([H])C(C([H])([H])[H])=C([H])C2([H])C([H])(C([H])(C([H])([H])N3C([H])([H])C([H])([H])N(C4=C([H])C([H])=C(O[H])C([H])=C4[H])C([H])([H])C3([H])[H])C(=O)O2)C([H])([H])C1([H])[H] |c:4,t:17|	4.71444
C([H])([H])([H])OC1=C(OC([H])([H])[H])C([H])=C(C(C2([H])C([H])([H])N(C([H])([H])C([H])([H])C3=C([H])C([H])=C([H])C([H])=C3[H])C([H])([H])C([H])([H])C2([H])[H])=O)C([H])=C1[H]	4.70997
C([H])([H])([H])C([H])([H])N(C([H])([H])C([H])([H])N([H])C(C1C2=C(C([H])=C([H])C([H])=C2[H])N(C([H])([H])[H])C=1[Se][Se]C1N(C([H])([H])[H])C2=C(C([H])=C([H])C([H])=C2[H])C=1C(N([H])C([H])([H])C([H])([H])N(C([H])([H])C([H])([H])[H])C([H])([H])C([H])([H])[H])=O)=O)C([H])([H])C([H])([H])[H]	4.70997
C([H])([H])([H])C(C1([H])OC(C2([H])C3(C([H])([H])[H])C(C4([H])C5(C([H])([H])C3([H])[H])C3(C5([H])[H])C([H])(C(C([H])(OC5([H])C([H])(O[H])C([H])(O[H])C([H])(O[H])C([H])([H])O5)C([H])([H])C3([H])[H])(C([H])([H])[H])C([H])([H])[H])C([H])(O[H])C4([H])[H])(C([H])([H])[H])C([H])([H])C2([H])O[H])(C([H])([H])[H])C([H])([H])C1([H])[H])(O[H])C([H])([H])[H]	4.70974
C([H])([H])([H])C1=C([H])C([H])([H])C([H])([H])C(C([H])([H])[H])=C([H])C2([H])C([H])(C([H])(C([H])([H])N3C([H])([H])C([H])([H])C([H])(O[H])C([H])([H])C3([H])[H])C(=O)O2)C([H])([H])C1([H])[H] |c:4,t:17|	4.70553
C([H])([H])([H])OC1=C(OC([H])([H])[H])C([H])=C2C(N([H])C3=C2C(C2=C([H])C([H])=C(O[H])C([H])=C2[H])=C([H])C([H])([H])N([H])C3=O)=C1[H]	4.70333
C([H])([H])([H])C1([H])C([H])([H])N(C([H])([H])C2([H])C(=O)OC3([H])C2([H])C([H])([H])C([H])([H])C(C([H])([H])[H])=C([H])C([H])([H])C([H])([H])C(C([H])([H])[H])=C3[H])C([H])([H])C([H])([H])C1([H])[H] |c:46,t:33|	4.70115
FC1=C(F)C([H])=C(C(N(C2([H])C([H])([H])C([H])([H])N(C([H])([H])C3=C([H])C(C#N)=C([H])C([H])=C3[H])C([H])([H])C2([H])[H])C([H])([H])C2=C([H])N=C([H])C([H])=C2[H])=O)C(F)=C1[H]	4.7
C([H])([H])([H])C1=C(Br)C([H])=C([N+]([O-])=O)C(C#N)=C1[H]	4.7
[O-][N+](C1=C(C#N)C(OC2=C([H])C(Cl)=C([H])C([H])=C2[H])=C([H])C([H])=C1[H])=O	4.7
C([H])([H])([H])OC1=C([H])C(C(C2([H])C([H])(C([H])([H])N(C([H])([H])C3=C([H])N=C([H])C([H])=C3[H])C([H])([H])C3=C([H])N=C([H])C([H])=C3[H])C2([H])[H])=O)=C([H])C([H])=C1[H]	4.7
FC(C1N2C(=NC([H])=N2)N=C(C2([H])C([H])([H])N(C([H])([H])C3C4=C(C([H])=C([H])C([H])=C4[H])N([H])C=3[H])C([H])([H])C([H])([H])C2([H])[H])C=1[H])(F)F	4.7
O=C(C1=C([H])C([H])=C([H])C([H])=C1[H])N([H])C([H])([H])C([H])([H])C1N=C(C2=C([H])C([H])=C([H])C([H])=C2[H])SC=1[H]	4.7
C([H])([H])([H])C([H])(N(C1=C([H])C([H])=C([H])C([H])=C1[H])C(C([H])([H])N1C2=C(C([H])=C([H])C([H])=C2[H])N(C2=C([H])C([H])=C([H])C([H])=C2[H])C(=O)C([H])(N([H])[H])C1=O)=O)C([H])([H])[H]	4.7
ClC1=C([H])C(Cl)=C(C2(C(=O)C([H])([H])C([H])([H])C([H])([H])C([H])([H])C2([H])[H])C([H])([H])C2N([H])C([H])=NC=2[H])C([H])=C1[H]	4.7
C([H])([H])([H])C([H])(C1=NOC(C(N2C([H])([H])C([H])(C3N([H])C4=C(N=C([H])C([H])=C4[H])C=3[H])C([H])([H])C([H])([H])C2([H])[H])=O)=C1[H])C([H])([H])[H]	4.7
C([H])([H])([H])C1C(C([H])([H])N(C([H])([H])C2=C([H])SC([H])=C2[H])C([H])([H])C2=C([H])N=C([H])C([H])=C2[H])=C(Cl)N(C([H])([H])[H])N=1	4.7
FC1=C2C3N(C([H])([H])C2([H])C([H])([H])N2C([H])([H])C([H])([H])C([H])(N([H])C([H])([H])C4=C([H])C5=C(C([H])=C([H])C([H])=C5[H])O4)C([H])([H])C2([H])[H])C(=O)C([H])=C([H])C=3C([H])=C1[H]	4.7
C([H])([H])([H])C1N(C2([H])C([H])([H])N(C(C3SC4=C(C(=C([H])C([H])=C4[H])F)C=3[H])=O)C([H])([H])C([H])([H])C2([H])[H])C([H])=C([H])N=1	4.7
C([H])([H])([H])N1N=C([H])C(C([H])([H])N2C([H])([H])C([H])([H])N(C3=C([H])C4=C(C([H])([H])C([H])([H])N(C(C5([H])C([H])(C6=C([H])C([H])=C([H])C([H])=C6[H])C5([H])[H])=O)C([H])([H])C4([H])[H])C([H])=C3[H])C([H])([H])C2([H])[H])=C1[H]	4.7
C([H])([H])([H])N1C(C2=C(C3=C([H])C([H])=C([H])O3)N=C([H])C(OC([H])(C3=C([H])C([H])=C([H])C([H])=C3[H])C([H])([H])N([H])[H])=C2[H])=C([H])C([H])=N1	4.7
C([H])([H])(OC1C(C2=C([H])C([H])=NC([H])=C2[H])=NC([H])=C([H])N=1)C([H])([H])C1C2=C(C([H])=C([H])C([H])=C2[H])N([H])C=1[H]	4.7
C([H])([H])([H])N([H])C1N(C([H])([H])C(F)(F)F)N=C(C2=C([H])C3=C(SC([H])=N3)C([H])=C2[H])C=1C(N([H])[H])=O	4.7
O=C(C1=NN(C2=C([H])C([H])=C([H])C([H])=C2[H])N=C1[H])N1C([H])([H])C([H])(N2C([H])=NC([H])=C2[H])C([H])([H])C([H])([H])C1([H])[H]	4.7
ClC1=C(Cl)C(C(N2C3N(C(C([H])=C(C4=C([H])C([H])=NC([H])=C4[H])N=3)=O)C([H])([H])C2([H])[H])=O)=C([H])C([H])=C1[H]	4.7
C([H])([H])([H])C1=C([H])C2=C(OC([H])([H])C3C(C(N4C([H])(C5=C([H])N=C([H])C([H])=C5[H])C([H])([H])C([H])([H])C([H])([H])C4([H])[H])=O)=NOC=32)C([H])=C1[H]	4.7
C([H])([H])([H])C1=C([H])C([H])=C(N([H])C(C2=C([H])C(N([H])C(C3=C([H])C([H])=C([N+]([O-])=O)C([H])=C3[H])=O)=C(Cl)C([H])=C2[H])=O)C([H])=C1[H]	4.7
C([H])([H])([H])N1C(SC([H])([H])C(N([H])/N=C(\[H])/C2=C(Br)C([H])=C([H])C([H])=C2[H])=O)=NN=N1	4.69897
C([H])([H])([H])OC1C([H])=C2C(=C(N(C([H])([H])[H])C2=C([H])C=1[H])SSC1N(C([H])([H])[H])C2=C(C([H])=C(C([H])=C2[H])OC([H])([H])[H])C=1C(N([H])C1=C([H])C([H])=C([H])C([H])=C1[H])=O)C(N([H])C1=C([H])C([H])=C([H])C([H])=C1[H])=O	4.69897
N([H])([H])C(N([H])C([H])([H])C([H])([H])N([H])C1=C2C(SC([H])=C2[H])=C(N([H])C([H])([H])C([H])([H])N([H])C(N([H])[H])=N[H])C2=C1C(C1=C(C2=O)C([H])=C([H])C([H])=C1[H])=O)=N[H]	4.69897
N([H])([H])C(N([H])C([H])([H])C([H])([H])C([H])([H])N([H])C1=C2C(SC([H])=C2[H])=C(N([H])C([H])([H])C([H])([H])N([H])C(N([H])[H])=N[H])C2=C1C(C1=C(C2=O)C([H])=C([H])C([H])=C1[H])=O)=N[H]	4.69897
O=C(N([H])N([H])C(N([H])C1=C([H])C([H])=C([H])C([H])=C1[H])=S)C([H])([H])N1C2N(N=C([H])N=2)C(=O)C([H])=C1C1=C([H])C([H])=C([H])C([H])=C1[H]	4.69897
O([H])C1=C([H])C([H])=C(C2SC3=C(C(=C([H])C(=C3[H])O[H])O[H])N=2)C([H])=C1[H]	4.69897
C([H])([H])([H])C([H])([H])N(C1=C([H])C2=C(C(C#N)=C(C3N([H])C4=C(C([H])=C([H])C([H])=C4[H])N=3)C(O2)=O)C([H])=C1[H])C([H])([H])C([H])([H])[H]	4.69037
C([H])([H])([H])OC1=C(OC([H])([H])[H])C(OC([H])([H])[H])=C(C2=C(C3=C([H])C([H])=C(Cl)C([H])=C3[H])SC(SC([H])([H])C3=C([H])C([H])=C([H])C([H])=C3[H])=N2)C([H])=C1[H]	4.68825
ClC1=C([H])C2=C(C(N3C([H])([H])C([H])([H])N(C(C4=C([H])C(Cl)=C(Cl)C([H])=C4[H])=O)C([H])([H])C3([H])[H])=C([H])C([H])=N2)C([H])=C1[H]	4.67778
C([H])([H])([H])OC1=C([H])C([H])=C(C(N2C([H])([H])C([H])([H])N(C3C4C(=C([H])C(=C([H])C=4[H])Cl)N=C([H])C=3[H])C([H])([H])C2([H])[H])=O)C([H])=C1[H]	4.67778
ClC1=C([H])C2=C(C(N3C([H])([H])C([H])([H])N(C(C4=C([H])N=C(Cl)C([H])=C4[H])=O)C([H])([H])C3([H])[H])=C([H])C([H])=N2)C([H])=C1[H]	4.67778
ClC1=C([H])C2=C(C(N3C([H])([H])C([H])([H])N(C(C4=C(Cl)C([H])=C([H])C([H])=C4[H])=O)C([H])([H])C3([H])[H])=C([H])C([H])=N2)C([H])=C1[H]	4.67778
ClC1=C([H])C(C(N2C([H])([H])C([H])([H])N(C3C4C(=C([H])C(=C([H])C=4[H])Cl)N=C([H])C=3[H])C([H])([H])C2([H])[H])=O)=C([H])C([H])=C1[H]	4.67778
ClC1=C([H])C2=C(C(N3C([H])([H])C([H])([H])N(C(C4([H])C([H])([H])C([H])([H])C([H])([H])C([H])([H])C4([H])[H])=O)C([H])([H])C3([H])[H])=C([H])C([H])=N2)C([H])=C1[H]	4.67778
ClC1=C([H])C2=C(C(N3C([H])([H])C([H])([H])N(C(C4=C([H])C([H])=C([H])C([H])=C4[H])=O)C([H])([H])C3([H])[H])=C([H])C([H])=N2)C([H])=C1[H]	4.67778
ClC1=C([H])C2=C(C(N3C([H])([H])C([H])([H])N(C(C4([H])C([H])([H])C([H])([H])C([H])([H])C4([H])[H])=O)C([H])([H])C3([H])[H])=C([H])C([H])=N2)C([H])=C1[H]	4.67778
C([H])([H])([H])C([H])([H])C([H])([H])C(N1C([H])([H])C([H])([H])N(C2C3C(=C([H])C(=C([H])C=3[H])Cl)N=C([H])C=2[H])C([H])([H])C1([H])[H])=O	4.67778
ClC1=C([H])C([H])=C(N([H])C(N2C([H])([H])C([H])([H])N(C3C4C(=C([H])C(=C([H])C=4[H])Cl)N=C([H])C=3[H])C([H])([H])C2([H])[H])=O)C([H])=C1[H]	4.67778
ClC1=C([H])C([H])=C(C(N2C([H])([H])C([H])([H])N(C3C4C(=C([H])C(=C([H])C=4[H])Cl)N=C([H])C=3[H])C([H])([H])C2([H])[H])=O)C([H])=C1[H]	4.67778
C([H])([H])([H])C([H])(C(N1C([H])([H])C([H])([H])N(C2C3C(=C([H])C(=C([H])C=3[H])Cl)N=C([H])C=2[H])C([H])([H])C1([H])[H])=O)C([H])([H])[H]	4.67778
C([H])([H])([H])C1=C([H])C([H])=C(C(N2C([H])([H])C([H])([H])N(C3C4C(=C([H])C(=C([H])C=4[H])Cl)N=C([H])C=3[H])C([H])([H])C2([H])[H])=O)C([H])=C1[H]	4.67778
ClC1=C([H])C2=C(C(N3C([H])([H])C([H])([H])N(C(C4C5=C(C([H])=C([H])C([H])=C5[H])SC=4[H])=O)C([H])([H])C3([H])[H])=C([H])C([H])=N2)C([H])=C1[H]	4.67778
ClC1=C([H])N=C(C(N2C([H])([H])C([H])([H])N(C3C4C(=C([H])C(=C([H])C=4[H])Cl)N=C([H])C=3[H])C([H])([H])C2([H])[H])=O)C([H])=C1[H]	4.67778
FC1=C([H])C([H])=C(C(N2C([H])([H])C([H])([H])N(C3C4C(=C([H])C(=C([H])C=4[H])Cl)N=C([H])C=3[H])C([H])([H])C2([H])[H])=O)C([H])=C1[H]	4.67778
C([H])([H])([H])C1(C([H])([H])C2([H])C(C(OC([H])([H])C([H])([H])C([H])([H])Br)=O)(C([H])([H])C([H])([H])C3(C4(C([H])([H])[H])C([H])(C5(C([H])(C([H])([H])C4([H])[H])C(C([H])([H])[H])(C([H])([H])[H])C([H])(O[H])C([H])(O[H])C5([H])[H])C([H])([H])[H])C([H])([H])C([H])=C32)C([H])([H])[H])C([H])([H])C1([H])[H])C([H])([H])[H]	4.66555
C([H])([H])([H])N(C(N([H])C1=C([H])C2=C(N=C([H])N=C2N([H])C2=C([H])C(C([H])([H])[H])=C([H])C([H])=C2[H])C([H])=C1[H])=O)C([H])([H])C([H])([H])Cl	4.66154
C([H])([H])([H])C([H])([H])C([H])([H])SC1([H])N(C([H])([H])[H])P(N(C([H])([H])C([H])([H])Cl)C([H])([H])C([H])([H])Cl)(=O)OC([H])([H])C1([H])[H]	4.66154
C([H])([H])([H])C1C([H])=C2C(=C(N(C([H])([H])[H])C2=C([H])C=1[H])SSC1N(C([H])([H])[H])C2=C(C([H])=C(C([H])=C2[H])C([H])([H])[H])C=1C(N([H])C1=C([H])C([H])=C([H])C([H])=C1[H])=O)C(N([H])C1=C([H])C([H])=C([H])C([H])=C1[H])=O	4.65758
C([H])([H])([H])C1(C([H])([H])C2([H])C3(C(=O)OC42C(C2(C([H])(C([H])([H])C4([H])O[H])C4(C([H])([H])[H])C([H])(C(C([H])(C([H])(C4([H])[H])O[H])O[H])(C([H])([H])[H])C([H])([H])[H])C([H])([H])C2([H])[H])C([H])([H])[H])(C([H])([H])[H])C([H])([H])C3([H])[H])C([H])([H])C1([H])[H])C([H])([H])[H]	4.65561
C([H])([H])([H])OC1=C(OC([H])([H])[H])C(OC([H])([H])[H])=C(C2=C(C3=C([H])C([H])=C([H])C([H])=C3[H])SC(SC([H])([H])[H])=N2)C([H])=C1[H]	4.65561
C([H])([H])([H])C1(C([H])([H])C2([H])C(C(OC([H])([H])C3=C([H])C([H])=C([H])C([H])=C3[H])=O)(C([H])([H])C([H])([H])C3(C4(C([H])([H])[H])C([H])(C5(C([H])(C([H])([H])C4([H])[H])C(C([H])([H])[H])(C([H])([H])[H])C([H])(O[H])C([H])([H])C5([H])[H])C([H])([H])[H])C([H])([H])C([H])=C32)C([H])([H])[H])C([H])([H])C1([H])[H])C([H])([H])[H]	4.64975
C([H])([H])([H])C1=C([H])C([H])([H])C([H])([H])C(C([H])([H])[H])=C([H])C2([H])C([H])(C([H])(C([H])([H])N3C([H])([H])C([H])(O[H])C([H])([H])C3([H])[H])C(=O)O2)C([H])([H])C1([H])[H] |c:4,t:17|	4.64207
C([H])([H])([H])OC(C1(C([H])([H])C2([H])C(C([H])([H])C([H])([H])C3(C4(C([H])([H])[H])C([H])(C5(C([H])(C([H])([H])C4([H])[H])C(C([H])([H])[H])(C([H])([H])[H])C([H])(O[H])C([H])([H])C5([H])[H])C([H])([H])[H])C(=O)C([H])=C32)C([H])([H])[H])(C([H])([H])[H])C([H])([H])C1([H])[H])C([H])([H])[H])=O	4.64187
FC1=C([H])C([H])=C(N2C(=O)/C(=C(\[H])/C3=C([H])C(OC([H])([H])C4=C(F)C([H])=C([H])C([H])=C4[H])=C([H])C([H])=C3[H])/C(=O)N2[H])C([H])=C1[H]	4.63639
C([H])([H])([H])OC(C1(C([H])([H])C2([H])C(C([H])([H])C([H])([H])C3(C4(C([H])([H])[H])C([H])(C5(C([H])(C([H])([H])C4([H])[H])C(C([H])([H])[H])(C([H])([H])[H])C([H])(OC4([H])C([H])(O[H])C([H])(O[H])C([H])(O[H])C([H])(C([H])([H])O[H])O4)C([H])([H])C5([H])[H])C([H])([H])[H])C(=O)C([H])=C32)C([H])([H])[H])(C([H])([H])[H])C([H])([H])C1([H])[H])C([H])([H])[H])=O	4.62986
O([H])C1=C([H])C([H])=C(C2C(=O)C3=C(C([H])=C(C([H])=C3O[H])O[H])OC=2[H])C([H])=C1[H]	4.61979
C([H])([H])([H])OC1C2=C(C(=C(N2C([H])([H])[H])SSC2N(C([H])([H])[H])C3=C(C([H])=C([H])C([H])=C3OC([H])([H])[H])C=2C(N([H])C2=C([H])C([H])=C([H])C([H])=C2[H])=O)C(N([H])C2=C([H])C([H])=C([H])C([H])=C2[H])=O)C([H])=C([H])C=1[H]	4.61979
C1([H])([H])C2([H])C([H])([H])C3(N4C([H])=C([H])C([H])=C4[H])C([H])([H])C1([H])C([H])([H])C([H])(C3([H])[H])C2([H])[H]	4.61979
O([H])C1=C([H])C([H])=C(/C(/[H])=C(\[H])/C2=C([H])C(O[H])=C([H])C(O[H])=C2[H])C([H])=C1[H]	4.61583
C([H])([H])([H])C1([H])C([H])(C([H])([H])[H])C2([H])C(C(O[H])=O)(C([H])([H])C([H])([H])C3(C4(C([H])([H])[H])C([H])(C5(C([H])(C([H])([H])C4([H])[H])C(C([H])([H])[H])(C([H])([H])[H])C([H])(O[H])C([H])([H])C5([H])[H])C([H])([H])[H])C([H])([H])C([H])=C32)C([H])([H])C(/C(/[H])=C(\[H])/C2=C([H])C([H])=C(O[H])C([H])=C2[H])=O)C([H])([H])C1([H])[H]	4.61439
C([H])([H])([H])OC(C12C([H])([H])C([H])([H])C3(C([H])([H])[H])C(=C([H])C(C4([H])C3(C([H])([H])[H])C([H])([H])C([H])([H])C3([H])C4(C([H])([H])C([H])([H])C([H])(C3(C([H])([H])[H])C([H])([H])[H])O[H])C([H])([H])[H])=O)C1([H])C([H])([H])C(C([H])([H])[H])(C([H])([H])[H])C([H])([H])C2([H])[H])=O	4.60555
C([H])([H])([H])C1(C([H])([H])C2([H])C(C(N([H])C([H])([H])C([H])=C([H])[H])=O)(C([H])([H])C([H])([H])C3(C4(C([H])([H])[H])C([H])(C5(C([H])(C([H])([H])C4([H])[H])C(C([H])([H])[H])(C([H])([H])[H])C([H])(O[H])C([H])(O[H])C5([H])[H])C([H])([H])[H])C([H])([H])C([H])=C32)C([H])([H])[H])C([H])([H])C1([H])[H])C([H])([H])[H]	4.60555
O([H])C1=C([H])C([H])=C(C2SC3=C(C([H])=C(C([H])=C3[H])O[H])N=2)C([H])=C1[H]	4.60206
C([H])([H])([H])OC(C1=C(C2=C([H])C([H])=C([H])C([H])=C2[H])C([H])=C(N([H])C([H])([H])C2N(C([H])([H])C3=C(N([H])[H])C([H])=C([H])C([H])=C3[H])C([H])=NC=2[H])C([H])=C1[H])=O	4.60206
C([H])([H])([H])OC(C1=C(C2=C([H])C([H])=C([H])C([H])=C2[H])C([H])=C(N([H])C([H])([H])C2N(C([H])([H])C3=C([H])C([H])=C(Cl)C([H])=C3[H])C([H])=NC=2[H])C([H])=C1[H])=O	4.60206
C([H])([H])([H])OC(C1=C(C2=C([H])C([H])=C([H])C([H])=C2[H])C([H])=C(N([H])C([H])([H])C2N(C([H])([H])C3=C(C#N)C([H])=C([H])C([H])=C3[H])C([H])=NC=2[H])C([H])=C1[H])=O	4.60206
C([H])([H])([H])OC(C12C([H])([H])C([H])([H])C3(C([H])([H])[H])C(=C([H])C([H])([H])C4([H])C3(C([H])([H])[H])C([H])([H])C([H])([H])C3([H])C4(C([H])([H])C([H])(C(C3(C([H])([H])[H])C([H])([H])[H])=O)OC(C([H])([H])[H])=O)C([H])([H])[H])C1([H])C(O[H])(C([H])([H])[H])C([H])(C([H])([H])[H])C([H])([H])C2([H])[H])=O	4.60033
C([H])([H])([H])N(C1=C(F)C([H])=C(F)C([H])=C1[H])C([H])([H])C1N(C2([H])C([H])([H])C([H])([H])N(C([H])([H])C3=C([H])C([H])=C(N4C([H])=NC([H])=C4[H])C([H])=C3[H])C([H])([H])C2([H])[H])N=NN=1	4.6
C([H])([H])([H])C([H])(C1=C([H])C2=C(N=C(N3C([H])([H])C([H])([H])C([H])(C(N4C([H])([H])C([H])([H])C(C5=C([H])N=C([H])C([H])=C5[H])(O[H])C([H])([H])C4([H])[H])=O)C([H])([H])C3([H])[H])N=C2C([H])([H])[H])C([H])=C1[H])C([H])([H])[H]	4.6
C([H])([H])([H])N(C1=NC2=C(C(=NC(=N2)N([H])[H])N([H])[H])C([H])=N1)C([H])([H])C1SC2=C(C([H])=C([H])C([H])=C2[H])C=1[H]	4.6
ClC1=C([H])C(Cl)=C(OC([H])([H])C([H])([H])N2C([H])(C3=C([H])N=C([H])C([H])=C3[H])C([H])([H])C([H])([H])C([H])([H])C2([H])[H])C([H])=C1[H]	4.6
C([H])([H])([H])OC1=C(S(N([H])C2=C([H])C(Cl)=C(F)C([H])=C2[H])(=O)=O)C([H])=C(C2=C([H])C(C([H])([H])[H])=NO2)C([H])=C1[H]	4.6
C([H])([H])([H])OC1=C(C2SC(S(N([H])C3([H])C([H])([H])C([H])([H])C3([H])[H])(=O)=O)=C([H])C=2[H])C([H])=C(C([H])([H])N(C([H])([H])C2=C([H])C([H])=NC([H])=C2[H])C([H])([H])[H])C([H])=C1[H]	4.6
C([H])([H])([H])N1C([H])([H])C([H])([H])N(C2=NC3C(=C(N(N=3)C([H])([H])[H])N([H])[H])C(C3=C([H])C([H])=C(Cl)C([H])=C3[H])=N2)C([H])([H])C1([H])[H]	4.6
[O-][N+](C1=C([H])C([H])=C(C(N([H])C2SC([H])=C(C3=C([H])C([H])=C(S(N4C([H])([H])C([H])([H])OC([H])([H])C4([H])[H])(=O)=O)C([H])=C3[H])N=2)=O)C([H])=C1[H])=O	4.6
C([H])([H])([H])OC1=C([H])C([H])=C(N([H])S(C2=C(N3C([H])([H])C([H])([H])OC([H])([H])C3([H])[H])C([H])=C([H])C(N([H])C(C([H])([H])C3=C([H])C([H])=C(C([H])([H])[H])C([H])=C3[H])=O)=C2[H])(=O)=O)C([H])=C1[H]	4.6
C([H])([H])([H])N1C(C([H])([H])N2C([H])([H])C([H])([H])C3(C([H])([H])C([H])(C([H])([H])C4=C([H])C([H])=C([H])C([H])=C4[H])OC3([H])[H])C([H])([H])C2([H])[H])=C([H])N=C1[H]	4.6
C([H])([H])([H])OC1=C([H])C([H])=C(N([H])S(C2=C([H])C(N([H])C(C3=C([H])C(F)=C([H])C(F)=C3[H])=O)=C([H])C([H])=C2[H])(=O)=O)C([H])=C1[H]	4.6
C([H])([H])([H])C(N([H])C1=C([H])C([H])=C(C2N=C(C([H])([H])C3([H])C([H])([H])N(C([H])([H])C4=C(C([H])([H])[H])C(F)=C([H])C([H])=C4[H])C([H])([H])C([H])([H])C3([H])[H])ON=2)C([H])=C1[H])=O	4.6
C([H])([H])([H])S(C1=C([H])C(C2C3=C(C(C4=C([H])C([H])=C(C([H])([H])O[H])C([H])=C4[H])=C([H])S3)C(N([H])[H])=NC=2[H])=C([H])C([H])=C1[H])(=O)=O	4.6
ClC1=C([H])C(N([H])C(C(N([H])C([H])([H])C([H])(C2=C([H])N=C([H])C([H])=C2[H])N2C([H])([H])C3=C(C([H])=C([H])C([H])=C3[H])C([H])([H])C2([H])[H])=O)=O)=C([H])C([H])=C1[H]	4.6
C([H])([H])([H])C1=NC(N2C([H])([H])C([H])([H])N(C([H])([H])C3C4=C(C([H])=C([H])C([H])=C4[H])N([H])C=3[H])C([H])([H])C([H])([H])C2([H])[H])=C([H])C([H])=C1[H]	4.6
ClC1=C([H])C2=C(OC([H])([H])C([H])([H])C2([H])N([H])C([H])([H])C([H])([H])C([H])([H])N([H])C2N([H])C3=C(C([H])=C([H])C([H])=C3[H])C(=O)C=2[H])C(I)=C1[H]	4.6
N([H])([H])C(C1=C(N([H])C2=C3C(N([H])C([H])=C3[H])=NC(N([H])C3([H])C([H])([H])C([H])([H])C([H])([H])C([H])([H])C3([H])[H])=N2)C([H])=C([H])C([H])=C1[H])=O	4.6
C([H])([H])([H])C([H])([H])C([H])([H])N1C([H])([H])C([H])([H])N(C([H])([H])C2=C([H])C([H])=C(S(N([H])C3=C([H])C(C([H])([H])[H])=C([H])C([H])=C3[H])(=O)=O)C([H])=C2[H])C([H])([H])C1([H])[H]	4.6
C([H])([H])([H])C([H])([H])C([H])(N1C(C2=C([H])N(C([H])([H])[H])N=C2[H])=C([H])N=C1[H])C1=C([H])C([H])=C(F)C([H])=C1[H]	4.6
C([H])([H])([H])C(N([H])C1SC(C([H])([H])[H])=C(C2=C(C([H])([H])[H])C([H])=C([H])C(C([H])([H])[H])=C2[H])N=1)=O	4.6
C([H])([H])([H])N1C([H])([H])C([H])([H])N(C(C2=C(Cl)C([H])=C(N3C([H])([H])C([H])([H])C([H])([H])C3([H])[H])C([H])=C2[H])=O)C([H])([H])C([H])([H])C1([H])[H]	4.6
C([H])([H])([H])S(C1=C([H])C(C([H])([H])N([H])C(C2=C([H])C(N3C([H])([H])C([H])([H])N(C4=C([H])C([H])=C(F)C([H])=C4[H])C([H])([H])C3([H])[H])=C([H])N=C2[H])=O)=C([H])C([H])=C1[H])(=O)=O	4.6
C([H])([H])([H])C1([H])C(/C(/[H])=C2/N([H])C(=O)N([H])C/2=O)=C([H])C2=C(C([H])=C([H])C(=C2[H])Br)O1	4.5986
C([H])([H])([H])OC(C12C([H])([H])C([H])([H])C3(C([H])([H])[H])C(=C(C(C4([H])C3(C([H])([H])[H])C([H])([H])C([H])([H])C3([H])C4(C([H])([H])C([H])([H])C([H])(C3(C([H])([H])[H])C([H])([H])[H])O[H])C([H])([H])[H])=O)O[H])C1([H])C([H])([H])C(C([H])([H])[H])(C([H])([H])[H])C([H])([H])C2([H])[H])=O	4.58838
C([H])([H])([H])OC1=C([H])C(/C(/[H])=C(\[H])/C2=C([H])C(O[H])=C([H])C([H])=C2[H])=C(OC([H])([H])[H])C([H])=C1[H]	4.58838
C([H])([H])([H])C1=C([H])C([H])([H])C([H])([H])C(C([H])([H])[H])=C([H])C2([H])C([H])(C([H])(C([H])([H])N3C([H])([H])C([H])([H])C([H])([H])C([H])([H])C3([H])[H])C(=O)O2)C([H])([H])C1([H])[H] |c:4,t:17|	4.58838
C([H])([H])([H])C([H])([H])C([H])([H])C([H])([H])C([H])(C(O[H])=O)N([H])C(C1([H])N(C(C([H])(C([H])(C([H])([H])[H])C([H])([H])[H])N([H])C([H])([H])C([H])(C([H])([H])S[H])N([H])[H])=O)C([H])([H])C2=C(C([H])=C([H])C([H])=C2[H])C1([H])[H])=O	4.58503
C([H])([H])([H])C1(C([H])([H])C2([H])C(C(N([H])C([H])([H])C#C[H])=O)(C([H])([H])C([H])([H])C3(C4(C([H])([H])[H])C([H])(C5(C([H])(C([H])([H])C4([H])[H])C(C([H])([H])[H])(C([H])([H])[H])C([H])(O[H])C([H])(O[H])C5([H])[H])C([H])([H])[H])C([H])([H])C([H])=C32)C([H])([H])[H])C([H])([H])C1([H])[H])C([H])([H])[H]	4.58336
C([H])([H])([H])C1(C([H])([H])C2([H])C(C(OC([H])([H])C([H])([H])C#C[H])=O)(C([H])([H])C([H])([H])C3(C4(C([H])([H])[H])C([H])(C5(C([H])(C([H])([H])C4([H])[H])C(C([H])([H])[H])(C([H])([H])[H])C([H])(O[H])C([H])(O[H])C5([H])[H])C([H])([H])[H])C([H])([H])C([H])=C32)C([H])([H])[H])C([H])([H])C1([H])[H])C([H])([H])[H]	4.58336
C([H])([H])([H])C([H])([H])SC1N([H])C(C2=C(OC([H])([H])[H])C(OC([H])([H])[H])=C([H])C([H])=C2[H])=C(C2=C([H])C(OC([H])([H])[H])=C(OC([H])([H])[H])C(OC([H])([H])[H])=C2[H])N=1	4.56591
C([H])([H])([H])C([H])([H])SC1N([H])C(C2=C([H])C(OC([H])([H])[H])=C(OC([H])([H])[H])C([H])=C2[H])=C(C2=C([H])C(OC([H])([H])[H])=C(OC([H])([H])[H])C([H])=C2[H])N=1	4.55909
BrC1=C([H])C2=C(OC([H])([H])C(/C(/[H])=C3\SC(=S)N([H])C\3=O)=C2[H])C([H])=C1[H]	4.55596
FC1=C(Cl)C([H])=C(N2C(=O)/C(=C(\[H])/C3=C([H])C(OC(C4SC([H])=C([H])C=4[H])=O)=C([H])C([H])=C3[H])/C(=O)N2[H])C([H])=C1[H]	4.54975
C([H])([H])([H])OC(C12C([H])([H])C([H])([H])C3(C([H])([H])[H])C([H])(C(C([H])([H])C4([H])C3(C([H])([H])[H])C([H])([H])C([H])([H])C3([H])C4(C([H])([H])C([H])([H])C([H])(C3(C([H])([H])[H])C([H])([H])[H])OC(C([H])([H])[H])=O)C([H])([H])[H])=O)C1([H])C([H])([H])C(C([H])([H])[H])(C([H])([H])[H])C([H])([H])C2([H])[H])=O	4.54975
C([H])([H])([H])C1=C([H])C([H])([H])C([H])([H])C(C([H])([H])[H])=C([H])C2([H])C([H])(C([H])(C([H])([H])N3C([H])([H])C([H])([H])OC([H])([H])C3([H])[H])C(=O)O2)C([H])([H])C1([H])[H] |c:4,t:17|	4.54821
C([H])([H])([H])OC1C(OC([H])([H])[H])=C([H])C2=C(N=C([H])N=C2N([H])C2=C([H])C(Cl)=C([H])C([H])=C2[H])C=1[H]	4.54363
C([H])([H])([H])C1([H])C(/C(/[H])=C2/SC(=S)N([H])C/2=O)=C([H])C2=C(C([H])=C([H])C(=C2[H])Br)O1	4.54212
C([H])([H])([H])OC(C12C([H])([H])C([H])([H])C3(C([H])([H])[H])C([H])(C([H])([H])C([H])([H])C4([H])C3(C([H])([H])[H])C([H])([H])C([H])([H])C3([H])C4(C([H])([H])/C(/C(C3(C([H])([H])[H])C([H])([H])[H])=O)=C(\[H])/C([H])([H])[H])C([H])([H])[H])C1([H])C([H])(C(C([H])([H])[H])=C([H])[H])C([H])([H])C2([H])[H])=O	4.53611
C([H])([H])([H])N1C([H])([H])C([H])([H])N(C([H])([H])C2=C([H])C(OC3=C([H])C(C([H])([H])[H])=C(Cl)C(C([H])([H])[H])=C3[H])=C([H])C([H])=C2[H])C([H])([H])C1([H])[H]	4.52724
C([H])([H])([H])OC1=C([H])C(OC([H])([H])[H])=C(/C(/[H])=C(\[H])/C(C2=C(OC([H])([H])[H])C([H])=C(OC([H])([H])[H])C([H])=C2OC([H])([H])[H])=O)C(OC([H])([H])[H])=C1[H]	4.52288
C([H])([H])([H])OC1=C([H])C(OC([H])([H])[H])=C(/C(/[H])=C(\[H])/C(C2=C(OC([H])([H])[H])C([H])=C([H])C([H])=C2OC([H])([H])[H])=O)C(OC([H])([H])[H])=C1[H]	4.52288
C([H])([H])([H])C([H])([H])C([H])([H])C([H])([H])C([H])([H])C([H])([H])C([H])([H])C([H])([H])C([H])([H])C([H])(C(N([H])C([H])([H])C1=C([H])C([H])=C(OC([H])([H])[H])C([H])=C1[H])=O)N(C(C([H])([H])N([H])C(OC([H])([H])C1=C([H])C([H])=C([H])C([H])=C1[H])=O)=O)C([H])([H])[H]	4.52288
C([H])([H])([H])OC1=C(OC([H])([H])[H])C(C2=C(C3=C([H])C(OC([H])([H])[H])=C(OC([H])([H])[H])C(OC([H])([H])[H])=C3[H])N=C(SC([H])([H])[H])N2[H])=C([H])C([H])=C1[H]	4.52028
C([H])([H])([H])C(C([H])(C(OC(C([H])([H])[H])(C([H])([H])[H])C([H])([H])[H])=O)N1C(=O)/C(=C(/[H])\C(OC(C([H])([H])[H])(C([H])([H])[H])C([H])([H])[H])=O)/C1([H])SSC1SC2=C(C([H])=C([H])C([H])=C2[H])N=1)=C([H])[H]	4.51999
C([H])([H])([H])/N=N/N([H])C1=C([H])C2=C(N=C([H])N=C2N(C2=C([H])C([H])=C([H])C([H])=C2[H])C([H])([H])[H])C([H])=C1[H]	4.51627
C([H])([H])([H])OC(C12C([H])([H])C([H])([H])C3(C([H])([H])[H])C(=C([H])C([H])([H])C4([H])C3(C([H])([H])[H])C([H])([H])C([H])([H])C3([H])C4(C([H])([H])C([H])(C([H])(C3(C([H])([H])[H])C([H])([H])[H])OC(C([H])([H])[H])=O)OC(C([H])([H])[H])=O)C([H])([H])[H])C1([H])C([H])([H])C(C([H])([H])[H])(C([H])([H])[H])C([H])([H])C2([H])[H])=O	4.5157
O([H])C1=C([H])C(C2SC3=C(C([H])=C([H])C(=C3[H])O[H])N=2)=C([H])C([H])=C1[H]	4.5157
C([H])([H])([H])C1=C([H])C(N([H])C2=C3C(C([H])=C([H])C(=C3[H])N([H])C(N([H])C([H])([H])C([H])([H])Cl)=O)=NC([H])=N2)=C([H])C([H])=C1[H]	4.50864
C([H])([H])([H])C([H])([H])N(C1=C([H])C2=C(C(C#N)=C(C(O2)=O)N([H])[H])C([H])=C1[H])C([H])([H])C([H])([H])[H]	4.50585
C([H])([H])([H])OC1=C(O[H])C([H])=C([H])C(/C(/[H])=C(\[H])/C(C([H])([H])C23C4(C([H])([H])[H])C([H])(C5(C([H])(C([H])([H])C4([H])[H])C(C([H])([H])[H])(C([H])([H])[H])C([H])(O[H])C([H])([H])C5([H])[H])C([H])([H])[H])C([H])([H])C([H])=C2C2([H])C(C(O[H])=O)(C([H])([H])C([H])([H])C(C2([H])[H])(C([H])([H])[H])C([H])([H])[H])C([H])([H])C3([H])[H])=O)=C1[H]	4.50307
C([H])([H])([H])N(C(/C(/[H])=C(\[H])/C1=C([H])C2=C(C([H])=C([H])C([H])=C2[H])O1)=O)C([H])([H])C1SC2=C(C([H])=C([H])C([H])=C2[H])N=1	4.5
C([H])([H])([H])N(C([H])(C1=C([H])N=C([H])C([H])=C1[H])C1=C([H])C([H])=C(F)C([H])=C1[H])C([H])([H])C1=C([H])C([H])=C(C(N([H])[H])=O)C([H])=C1[H]	4.5
C([H])([H])([H])OC1=C([H])C([H])=C(C2([H])N(C(C([H])([H])N([H])C(C3([H])C([H])([H])C([H])([H])C3([H])[H])=O)=O)N=C(C3=C(Cl)C([H])=C([H])C([H])=C3[H])C2([H])[H])C([H])=C1[H]	4.5
C([H])([H])([H])OC1=C([H])C(C([H])([H])C([H])([H])N([H])C(C([H])(C2=C([H])N([H])N=C2[H])N2C([H])([H])C([H])([H])N(C3=C([H])C([H])=C(Cl)C([H])=C3[H])C([H])([H])C2([H])[H])=O)=C([H])C([H])=C1[H]	4.5
C([H])([H])([H])C([H])([H])C([H])([H])N(C([H])([H])C1=C([H])C(OC([H])([H])[H])=C(OC([H])([H])[H])C([H])=C1[H])C([H])([H])C1N([H])C2=C(C(=C([H])C(=C2[H])C([H])([H])[H])C([H])([H])[H])C(=O)C=1[H]	4.5
C([H])([H])([H])OC1=C([H])C(OC([H])([H])[H])=C(C(N([H])C2=C(N3C([H])([H])C([H])([H])OC([H])([H])C3([H])[H])C([H])=C([H])C(C(F)(F)F)=C2[H])=O)C([H])=C1[H]	4.5
C([H])([H])([H])OC1=C([H])C([H])=C(C2N(C([H])([H])C([H])([H])OC3=C([H])C([H])=C([H])C([H])=C3[H])C(=O)C3=C(C([H])=C([H])N=C3[H])N=2)C([H])=C1[H]	4.5
ClC1=C([H])C([H])=C(N([H])C(C([H])([H])SC2=NN=C(C3=NC([H])=C([H])C([H])=C3[H])C([H])=C2[H])=O)C([H])=C1[H]	4.5
FC1=C(F)C([H])=C(C([H])([H])N([H])C(C([H])([H])N(S(C2=C([H])C([H])=C(Cl)C([H])=C2[H])(=O)=O)C2=C([H])C(C(F)(F)F)=C([H])C([H])=C2[H])=O)C([H])=C1[H]	4.5
C([H])([H])([H])C1=C([H])C([H])=C(S(C([H])([H])N2C(C([H])(C3=C([H])N=C([H])C([H])=C3[H])N3C([H])([H])C([H])([H])N(C4=C([H])C([H])=C([H])C([H])=C4[H])C([H])([H])C3([H])[H])=NN=N2)(=O)=O)C([H])=C1[H]	4.5
C([H])([H])(C1=C([H])C([H])=C([H])O1)N(C([H])([H])C1C(C2SC([H])=C([H])C=2[H])=NN([H])C=1[H])C([H])([H])C1=C([H])N=C([H])C([H])=C1[H]	4.5
C([H])([H])([H])OC1=C(/C(/[H])=C(\[H])/C([H])([H])N2C([H])([H])C3([H])C(C4=C([H])N=C([H])C([H])=C4[H])(O[H])C([H])(C([H])([H])C([H])([H])C3([H])[H])C2([H])[H])C([H])=C([H])C([H])=C1[H]	4.5
C([H])([H])([H])C([H])([H])OC1=C([H])C([H])=C(N([H])C(/C(/[H])=C(\[H])/C2=C([H])C([H])=C(C([H])([H])C([H])([H])[H])O2)=O)C([H])=C1[H]	4.5
ClC1=C([H])C(N([H])C(N2C([H])(C3=C([H])N=C([H])C([H])=C3[H])C([H])([H])C([H])([H])C([H])([H])C2([H])[H])=O)=C([H])C([H])=C1[H]	4.5
ClC1=C(Cl)C([H])=C(N2C([H])([H])C([H])([H])N(C([H])(C3=C([H])N([H])N=C3[H])C(N([H])C([H])([H])C([H])([H])C3=NC([H])=C([H])C([H])=C3[H])=O)C([H])([H])C2([H])[H])C([H])=C1[H]	4.5
ClC1=C(C([H])([H])C([H])([H])N([H])C(C2N(C3=C([H])N=C([H])C([H])=C3[H])C([H])=C([H])C=2[H])=O)C([H])=C([H])C([H])=C1[H]	4.5
C([H])([H])([H])C1C2=C(C(=C(C(N([H])C([H])([H])C([H])([H])C([H])([H])C([H])([H])N3C([H])=NC([H])=C3[H])=O)O2)C([H])([H])[H])C([H])=C([H])C=1[H]	4.5
C([H])([H])([H])C([H])(OC1=C([H])C(N2C([H])([H])C([H])([H])C([H])(C(N3C([H])([H])C([H])([H])N(C([H])(C([H])([H])[H])C([H])([H])[H])C([H])([H])C([H])([H])C3([H])[H])=O)C([H])([H])C2([H])[H])=C([H])C([H])=C1[H])C([H])([H])[H]	4.5
O=C(C1OC2=C(C([H])=C([H])C([H])=C2[H])C(=O)C=1[H])N([H])C([H])([H])C1([H])C([H])([H])C([H])([H])C([H])([H])C([H])([H])C1([H])[H]	4.5
[O-][N+](C1SC(N([H])C(C2([H])C([H])([H])C2([H])[H])=O)=NC=1[H])=O	4.5
C([H])([H])([H])C1N([H])C2N(N=C([H])C=2C(N([H])C2=C([H])C([H])=C([H])C([H])=C2[H])=O)C([H])(C2=C([H])C([H])=NC([H])=C2[H])C=1C(N([H])C1=C([H])C([H])=C(Cl)C([H])=C1[H])=O	4.5
C([H])([H])([H])C([H])([H])C([H])([H])C1C(C([H])([H])C([H])([H])[H])=C([H])C2C(=NC(=NC=2N([H])[H])N([H])[H])N=1	4.5
C([H])([H])([H])N(/N=N/C1=C([H])C2=C(N=C([H])N=C2N(C2=C([H])C([H])=C([H])C([H])=C2[H])C([H])([H])[H])C([H])=C1[H])C([H])([H])[H]	4.49976
C([H])([H])([H])OC(C12C([H])([H])C([H])([H])C3(C([H])([H])[H])C([H])(C(C([H])([H])C4([H])C3(C([H])([H])[H])C([H])([H])C([H])([H])C3([H])C4(C([H])([H])C([H])(C([H])(C3(C([H])([H])[H])C([H])([H])[H])OC(C([H])([H])[H])=O)OC(C([H])([H])[H])=O)C([H])([H])[H])=O)C1([H])C([H])([H])C(C([H])([H])[H])(C([H])([H])[H])C([H])([H])C2([H])[H])=O	4.49894
C([H])([H])([H])C([H])([H])C1C(C(OC([H])([H])[H])=O)=C(N([H])C(C23C([H])([H])C4([H])C([H])([H])C([H])(C2([H])[H])C([H])([H])C([H])(C4([H])[H])C3([H])[H])=O)SC=1C([H])([H])[H]	4.49485
C([H])([H])([H])C(OC1([H])C(C([H])([H])[H])(C([H])([H])[H])C2([H])C([H])([H])C([H])([H])C3(C4(C([H])([H])[H])C([H])(C5([H])C(C([H])(C#C[H])O[H])(C([H])([H])C4([H])[H])C([H])([H])C([H])([H])C5([H])C(C([H])([H])[H])=C([H])[H])C([H])([H])C([H])([H])C3([H])C2(C([H])([H])[H])C([H])([H])C1([H])[H])C([H])([H])[H])=O	4.4908
C([H])([H])([H])C1([H])C(O[H])(C([H])([H])[H])C2([H])C(C(O[H])=O)(C([H])([H])C([H])([H])C3(C4(C([H])([H])[H])C([H])(C5(C([H])(C([H])([H])C4([H])[H])C(C([H])([H])[H])(C([H])([H])[H])C([H])(OC(C([H])([H])[H])=O)C([H])(OC(C([H])([H])[H])=O)C5([H])[H])C([H])([H])[H])C([H])([H])C([H])=C32)C([H])([H])[H])C([H])([H])C1([H])[H]	4.4908
C([H])([H])([H])C1(C([H])([H])C2([H])C(C(O[H])=O)(C([H])([H])C([H])([H])C3(C4(C([H])([H])[H])C([H])(C5(C([H])(C([H])([H])C4([H])[H])C(C([H])([H])[H])(C([H])([H])[H])C([H])(O[H])C([H])([H])C5([H])[H])C([H])([H])[H])C([H])([H])C([H])=C32)C([H])([H])C(/C(/[H])=C(\[H])/C2=C([H])C([H])=C(O[H])C([H])=C2[H])=O)C([H])([H])C1([H])[H])C([H])([H])[H]	4.48812
C([H])([H])([H])C1(C([H])([H])C2([H])C(C(OC([H])([H])C([H])([H])C([H])([H])O[H])=O)(C([H])([H])C([H])([H])C3(C4(C([H])([H])[H])C([H])(C5(C([H])(C([H])([H])C4([H])[H])C(C([H])([H])[H])(C([H])([H])[H])C([H])(O[H])C([H])(O[H])C5([H])[H])C([H])([H])[H])C([H])([H])C([H])=C32)C([H])([H])[H])C([H])([H])C1([H])[H])C([H])([H])[H]	4.48678
C([H])([H])([H])C([H])([H])C1C(C(OC([H])([H])[H])=O)=C(N([H])C(C2([H])C([H])([H])C([H])([H])C([H])([H])C([H])([H])C2([H])[H])=O)SC=1C([H])([H])[H]	4.48149
C([H])([H])([H])C([H])([H])C([H])([H])C([H])([H])C([H])([H])C([H])([H])C([H])([H])C([H])(C(N([H])C([H])([H])C([H])([H])C1=C([H])C([H])=C([H])C([H])=C1[H])=O)N([H])C(C([H])([H])N([H])C(OC([H])([H])C1=C([H])C([H])=C([H])C([H])=C1[H])=O)=O	4.48149
C([H])([H])([H])C1(C([H])([H])C2([H])C(C(OC([H])([H])/C(/[H])=C(\[H])/C([H])([H])Cl)=O)(C([H])([H])C([H])([H])C3(C4(C([H])([H])[H])C([H])(C5(C([H])(C([H])([H])C4([H])[H])C(C([H])([H])[H])(C([H])([H])[H])C([H])(O[H])C([H])(O[H])C5([H])[H])C([H])([H])[H])C([H])([H])C([H])=C32)C([H])([H])[H])C([H])([H])C1([H])[H])C([H])([H])[H]	4.48017
C([H])([H])([H])OC(C12C([H])([H])C([H])([H])C3(C([H])([H])[H])C(=C([H])C(C4([H])C3(C([H])([H])[H])C([H])([H])C([H])([H])C3([H])C4(C([H])([H])C([H])([H])C([H])(C3(C([H])([H])[H])C([H])([H])[H])OC(C([H])([H])[H])=O)C([H])([H])[H])=O)C1([H])C([H])([H])C(C([H])([H])[H])(C([H])([H])[H])C([H])([H])C2([H])[H])=O	4.47366
N([H])([H])C1=C([H])C2=C(N=C([H])N=C2N([H])C([H])([H])C2=C([H])C([H])=C([H])C([H])=C2[H])C([H])=C1[H]	4.47121
C([H])([H])([H])N(/N=N/C1=C([H])C2=C(N=C([H])N=C2N([H])C([H])([H])C2=C([H])C([H])=C([H])C([H])=C2[H])C([H])=C1[H])C([H])([H])[H]	4.4698
C([H])([H])([H])OC1=C([H])C([H])=C(C([H])([H])/C(/[H])=C(\[H])/C([H])([H])C([H])([H])C([H])([H])C([H])([H])C2=C([H])C([H])=C(O[H])C([H])=C2[H])C([H])=C1[H]	4.46852
C([H])([H])([H])OC1=C(OC([H])([H])[H])C(OC([H])([H])[H])=C([H])C(C(/C(/[H])=C(\[H])/C2=C([H])C3=C(C([H])=C([H])C([H])=C3[H])C([H])=C2[H])=O)=C1[H]	4.46852
C([H])([H])([H])C([H])([H])C1C(C(OC([H])([H])[H])=O)=C(N([H])C(C2([H])C([H])([H])C([H])([H])C([H])([H])C2([H])[H])=O)SC=1C([H])([H])[H]	4.46852
C([H])([H])(N1C([H])=NC([H])=C1[H])C1=C([H])C(OC2=C([H])C(C3=C([H])C([H])=C([H])C([H])=C3[H])=C([H])C([H])=C2[H])=C([H])C([H])=C1[H]	4.46852
C([H])([H])([H])OC(C12C([H])([H])C([H])([H])C3(C([H])([H])[H])C(=C([H])C([H])([H])C4([H])C3(C([H])([H])[H])C([H])([H])C([H])([H])C3([H])C4(C([H])([H])C([H])([H])C([H])(C3(C([H])([H])[H])C([H])([H])[H])OC(C([H])([H])[H])=O)C([H])([H])[H])C1([H])C([H])([H])C(C([H])([H])[H])(C([H])([H])[H])C([H])([H])C2([H])[H])=O	4.46471
C([H])([H])([H])OC1=C(OC([H])([H])[H])C([H])=C2C(C3=C(N2C([H])([H])[H])C(=O)N([H])C(C2=C([H])C([H])=C([H])C([H])=C2[H])=C3[H])=C1[H]	4.46344
C([H])([H])([H])C1=C([H])C([H])([H])C([H])([H])C(C([H])([H])[H])=C([H])C2([H])C([H])(C([H])(C([H])([H])N3C([H])([H])C([H])([H])SC([H])([H])C3([H])[H])C(=O)O2)C([H])([H])C1([H])[H] |c:4,t:17|	4.45967
C([H])([H])([H])/N=N/N([H])C1=C([H])C2=C(N=C([H])N=C2N([H])C([H])([H])C2=C([H])C([H])=C([H])C([H])=C2[H])C([H])=C1[H]	4.45705
C([H])([H])([H])C1N=C(N([H])C2([H])C3([H])C([H])([H])C([H])(C([H])([H])C3([H])[H])C2([H])[H])C(C2=C([H])C([H])=C(C(F)(F)F)C([H])=C2[H])=C([H])N=1	4.45593
C([H])([H])([H])N(S(C1=C([H])C([H])=C(C([H])([H])[H])C([H])=C1[H])(=O)=O)C([H])([H])C(N(C1=C([H])C(O[H])=C(C(O[H])=O)C([H])=C1[H])C([H])([H])C1=C([H])C([H])=C(C2([H])C([H])([H])C([H])([H])C([H])([H])C([H])([H])C2([H])[H])C([H])=C1[H])=O	4.45593
C([H])([H])([H])OC1=C(OC([H])([H])[H])C([H])=C(C2=C(C3=C([H])C(OC([H])([H])[H])=C(OC([H])([H])[H])C([H])=C3[H])N([H])C(SC([H])([H])[H])=N2)C([H])=C1[H]	4.44612
ClC([H])([H])C([H])([H])N([H])C(N([H])C1=C([H])C2=C(N=C([H])N=C2N([H])C2=C([H])C(Br)=C([H])C([H])=C2[H])C([H])=C1[H])=O	4.44491
BrC1=C([H])C2=C(OC([H])([H])C(/C(/[H])=C3\N([H])C(=O)N([H])C\3=O)=C2[H])C([H])=C1[H]	4.44491
C([H])([H])([H])N1C2=C(C([H])=C([H])C([H])=C2[H])C(C([H])([H])C(O[H])=O)=C1SSC1N(C([H])([H])[H])C2=C(C([H])=C([H])C([H])=C2[H])C=1C([H])([H])C(O[H])=O	4.4437
C([H])([H])([H])C([H])([H])SC1N([H])C(C2=C(OC([H])([H])[H])C([H])=C([H])C([H])=C2[H])=C(C2=C([H])C(OC([H])([H])[H])=C(OC([H])([H])[H])C(OC([H])([H])[H])=C2[H])N=1	4.44093
ClC([H])([H])C([H])([H])N(C(N([H])C1=C([H])C2=C(N=C([H])N=C2N([H])C2=C([H])C(Br)=C([H])C([H])=C2[H])C([H])=C1[H])=O)N=O	4.4389
C([H])([H])([H])C1=C(C([H])([H])[H])C([H])=C(N2C(=O)/C(=C(\[H])/C3=C([H])C([H])=C(C4=C(O[H])C([H])=C([H])C([N+]([O-])=O)=C4[H])O3)/C(=O)N2[H])C([H])=C1[H]	4.42946
ClC([H])([H])C([H])([H])N(P1(OC([H])([H])C([H])([H])C([H])([H])N1[H])=O)C([H])([H])C([H])([H])Cl	4.42481
C([H])([H])([H])C([H])([H])N(C1=C([H])C2=C(C([H])=C([N+]([O-])=O)C(O2)=O)C([H])=C1[H])C([H])([H])C([H])([H])[H]	4.42366
C([H])([H])([H])C([H])([H])C([H])([H])C([H])([H])C([H])([H])C([H])([H])C([H])([H])C([H])(C(N([H])C([H])([H])C1=C([H])C([H])=C([H])C([H])=C1[H])=O)N([H])C(C([H])([H])N([H])C(OC([H])([H])C1=C([H])C([H])=C([H])C([H])=C1[H])=O)=O	4.42022
C([H])([H])([H])OC(C1(C2=C3C4(C(O2)=O)C(C([H])([H])[H])(C([H])([H])C([H])([H])C3(C([H])([H])[H])C([H])([H])C1([H])[H])C1(C([H])([H])[H])C([H])(C2(C([H])([H])[H])C([H])(C([H])([H])C1([H])[H])C(C([H])([H])[H])(C([H])([H])[H])C([H])(OC(C([H])([H])[H])=O)C([H])([H])C2([H])[H])C4=O)C([H])([H])[H])=O	4.41908
C([H])([H])([H])C([H])([H])OC(C1C(=O)OC2=C(C([H])=C(C([H])=C2C([H])(C([H])([H])C([H])([H])[H])C([H])([H])[H])/C(/[H])=C(\[H])/C(C2=C([H])C([H])=C(Cl)C([H])=C2[H])=O)C=1[H])=O	4.41544
C([H])([H])([H])C(C1([H])C2([H])C(C(O[H])=O)(C([H])([H])C([H])([H])C3(C4(C([H])([H])[H])C([H])(C5(C([H])(C([H])([H])C4([H])[H])C(C([H])([H])[H])(C([H])([H])[H])C4N([H])C6=C(C=4C5([H])[H])C([H])=C([H])C([H])=C6F)C([H])([H])[H])C([H])([H])C([H])([H])C32[H])C([H])([H])[H])C([H])([H])C1([H])[H])=C([H])[H]	4.41479
C([H])([H])([H])OC1=C(OC([H])([H])[H])C(OC([H])([H])[H])=C([H])C(C2=C(C3=C(OC([H])([H])[H])C([H])=C([H])C([H])=C3[H])N([H])C(SC([H])([H])[H])=N2)=C1[H]	4.41195
C([H])([H])([H])C([H])([H])C([H])([H])C([H])([H])C([H])([H])C([H])([H])OC(/C(/[H])=C(\[H])/C1=C2C([H])([H])C3([H])N(C([H])([H])[H])C([H])([H])C([H])([H])C4(C2=C(O[H])C(OC([H])([H])[H])=C1[H])C3([H])C([H])=C(C(C4([H])[H])=O)OC([H])([H])[H])=O	4.41005
C([H])([H])([H])OC1=C(O[H])C([H])=C([H])C(/C(/[H])=C(\[H])/C(C([H])([H])C23C4(C([H])([H])[H])C([H])(C5(C([H])(C([H])([H])C4([H])[H])C(C([H])([H])[H])(C([H])([H])[H])C([H])(O[H])C([H])([H])C5([H])[H])C([H])([H])[H])C([H])([H])C([H])=C2C2([H])C(C(O[H])=O)(C([H])([H])C([H])([H])C([H])(C2([H])[H])C([H])([H])[H])C([H])([H])C3([H])[H])=O)=C1[H]	4.4045
C([H])([H])([H])N(C1=C2C(C([H])=C([H])C(=C2[H])N([H])/N=N/C([H])([H])C2=NC([H])=C([H])C([H])=C2[H])=NC([H])=N1)C1=C([H])C([H])=C([H])C([H])=C1[H]	4.40428
O([H])C1C(=O)C2=C(C([H])=C(C([H])=C2O[H])O[H])OC=1C1=C([H])C(O[H])=C(O[H])C([H])=C1[H]	4.4034
O=C(C1(C(N2C([H])([H])C([H])([H])C3=C(C([H])=C([H])C([H])=C3[H])C([H])([H])C2([H])[H])=O)C([H])([H])C1([H])[H])N1C([H])([H])C([H])([H])C([H])(N2C3=C(N=C([H])C([H])=C3[H])N([H])C2=O)C([H])([H])C1([H])[H]	4.4
O([H])C1([H])C([H])([H])C([H])([H])C([H])(N([H])C2N=C(C3=C(C4=C([H])C(F)=C(F)C([H])=C4[H])N=C(C4([H])C([H])([H])C([H])([H])OC([H])([H])C4([H])[H])S3)C([H])=C([H])N=2)C([H])([H])C1([H])[H]	4.4
ClC1=C(Cl)C([H])=C(C([H])([H])N2C([H])([H])C([H])([H])N(C3N([H])C([H])([H])C([H])([H])N=3)C([H])([H])C2([H])[H])C([H])=C1[H]	4.4
FC1=C(C2=C([H])C([H])=C(C(N([H])C([H])([H])C([H])([H])C3=C([H])N=C([H])C([H])=C3[H])=O)O2)C([H])=C([H])C([H])=C1[H]	4.4
C([H])([H])([H])OC1=C(F)C([H])=C(C([H])(N(C2=NC3=C(C(=NC(=N3)N([H])[H])N([H])[H])C([H])=N2)C([H])([H])[H])C([H])([H])[H])C([H])=C1[H]	4.4
C([H])([H])([H])C1N(C([H])([H])C2=C(Cl)C(Cl)=C([H])C([H])=C2[H])N=C([N+]([O-])=O)C=1C#N	4.4
ClC1=C([H])C(Cl)=C(C([H])(C([H])([H])N2N=C([H])N=C2[H])C([H])([H])C2([H])OC([H])([H])C([H])([H])C([H])([H])C2([H])[H])C([H])=C1[H]	4.4
C([H])([H])([H])N(C1N=C(N([H])C2=C(C([H])([H])[H])C([H])=C([H])C([H])=C2[H])N=C(C([H])([H])[H])C=1[H])C([H])([H])[H]	4.4
FC1=C([H])C(N([H])C(N2C([H])([H])C([H])([H])C([H])(OC3=C([H])C(C4=C([H])N=C([H])C([H])=C4[H])=C([H])C([H])=C3[H])C([H])([H])C2([H])[H])=O)=C([H])C([H])=C1[H]	4.4
O([H])C([H])([H])C1=C(C2=C([H])C(N([H])C3=C([H])C([N+]([O-])=O)=C([H])C([H])=C3[H])=C([H])N=C2[H])C([H])=C([H])C([H])=C1[H]	4.4
FC(C1=C([H])C(N([H])C(N2C([H])([H])C([H])([H])C([H])(C(N([H])C([H])(C3=NC([H])=C([H])N=C3[H])C3=C([H])C([H])=C(Cl)C([H])=C3[H])=O)C([H])([H])C2([H])[H])=O)=C([H])C([H])=C1[H])(F)F	4.4
C([H])([H])([H])N(C1N=C([H])C(C2N(C([H])([H])C([H])([H])OC3=C([H])C([H])=C(Cl)C([H])=C3[H])C([H])=NC=2[H])=C([H])N=1)C([H])([H])[H]	4.4
C([H])([H])([H])C([H])([H])N(S(C1=C([H])C([H])=C(C([H])([H])N2C3=C(C([H])=C([H])C([H])=C3[H])C(C(N([H])C3N=C([H])N=C([H])C=3[H])=O)=N2)C([H])=C1[H])(=O)=O)C([H])([H])C([H])([H])[H]	4.4
C([H])([H])([H])N(C1=C([H])C([H])=C(C#N)C([H])=C1[H])C(N([H])C1=C([H])C2=C(C([H])([H])C([H])([H])N(C3([H])C([H])([H])C([H])([H])C3([H])[H])C([H])([H])C2([H])[H])C([H])=C1[H])=O	4.4
ClC1=C([H])C2=C(N([H])C(C(N3C([H])(C4=C([H])N=C([H])C([H])=C4[H])C([H])([H])C([H])([H])C([H])([H])C3([H])[H])=O)=C2[H])C([H])=C1[H]	4.4
C([H])([H])([H])OC1=C(O[H])C([H])=C([H])C(/C(/[H])=C(\[H])/C(C([H])([H])C23C4(C([H])([H])[H])C([H])(C5(C([H])(C([H])([H])C4([H])[H])C(C([H])([H])[H])(C([H])([H])[H])C([H])(O[H])C([H])([H])C5([H])[H])C([H])([H])[H])C([H])([H])C([H])=C2C2([H])C(C(O[H])=O)(C([H])([H])C([H])([H])C([H])(C2([H])C([H])([H])[H])C([H])([H])[H])C([H])([H])C3([H])[H])=O)=C1[H]	4.39903
C([H])([H])([H])C([H])([H])C([H])([H])C([H])([H])C([H])([H])C([H])([H])C([H])([H])C([H])(C(N([H])C1([H])C([H])([H])C([H])([H])C([H])([H])C([H])([H])C1([H])[H])=O)N([H])C(C([H])([H])N([H])C(OC([H])([H])C1=C([H])C([H])=C([H])C([H])=C1[H])=O)=O	4.39794
C([H])([H])([H])C([H])([H])C([H])([H])C([H])([H])C([H])([H])C([H])([H])C([H])([H])C([H])(C(N([H])C([H])([H])C1=C([H])C([H])=C(OC([H])([H])[H])C([H])=C1[H])=O)N([H])C(C([H])([H])N([H])C(OC([H])([H])C1=C([H])C([H])=C([H])C([H])=C1[H])=O)=O	4.39794
C([H])([H])([H])SC([H])([H])C([H])([H])C([H])(C(O[H])=O)N([H])C(C1=C(C2=C([H])C([H])=C([H])C([H])=C2[H])C([H])=C(N([H])C([H])([H])C2=C([H])N=C([H])C([H])=C2[H])C([H])=C1[H])=O	4.39794
C([H])([H])([H])C1=C(Cl)C(C([H])([H])[H])=C([H])C(OC2=C([H])C(C([H])([H])N3C4=C(C([H])=C([H])C([H])=C4[H])N=C3[H])=C([H])C([H])=C2[H])=C1[H]	4.39794
C([H])([H])([H])C1=C([H])C([H])([H])C([H])([H])C(C([H])([H])[H])=C([H])C2([H])C([H])(C([H])(C([H])([H])N3C([H])([H])C([H])([H])N(C([H])([H])/C(/[H])=C(\[H])/C4=C([H])C([H])=C([H])C([H])=C4[H])C([H])([H])C3([H])[H])C(=O)O2)C([H])([H])C1([H])[H] |c:4,t:17|	4.38934
C([H])([H])([H])C([H])(C([H])([H])N([H])C1=C2N=C([H])N(C([H])([H])C(O[H])=O)C2=NC(N([H])C([H])([H])C2=C([H])C([H])=C(C3([H])C([H])([H])C([H])([H])C([H])([H])C([H])([H])C3([H])[H])C([H])=C2[H])=N1)C([H])([H])[H]	4.38616
C([H])([H])([H])C1=C(Cl)C([H])=C(N2C(=O)/C(=C(\[H])/C3=C([H])C([H])=C(OC([H])([H])C4=C([H])C([H])=C([H])C([H])=C4[H])C([H])=C3[H])/C(=O)N2[H])C([H])=C1[H]	4.38405
O=C1C(C2N([H])C3=C(C([H])=C([H])C([H])=C3[H])N=2)=C([H])C2=C(C3=C4N(C([H])([H])C([H])([H])C([H])([H])C4=C2[H])C([H])([H])C([H])([H])C3([H])[H])O1	4.383
C([H])([H])([H])OC1=C(OC([H])([H])[H])C(OC([H])([H])[H])=C(C2=C(C3=C([H])C([H])=C(F)C([H])=C3[H])SC(SC([H])([H])C3=C([H])C([H])=C([H])C([H])=C3[H])=N2)C([H])=C1[H]	4.38195
C([H])([H])([H])OC1=C(OC([H])([H])[H])C([H])=C(C([H])([H])N2C([H])([H])C([H])(C(N3C([H])([H])C4=C(C([H])=C([H])C([H])=C4[H])C([H])([H])C3([H])[H])=O)C([H])([H])C([H])([H])C2([H])[H])C([H])=C1[H]	4.37986
C([H])([H])([H])OC1=C(OC([H])([H])[H])C(OC([H])([H])[H])=C(C2=C(C3=C([H])C([H])=C(F)C([H])=C3[H])SC(SC([H])([H])[H])=N2)C([H])=C1[H]	4.37572
C([H])([H])([H])C([H])([H])C([H])(C1=C2C(C([H])=C(C(O2)=O)C(OC([H])([H])[H])=O)=C([H])C(/C(/[H])=C(\[H])/C(C2=C([H])C([H])=C(Cl)C([H])=C2[H])=O)=C1[H])C([H])([H])[H]	4.37253
C([H])([H])([H])N([H])C1=C([H])C2=C(N=C([H])N=C2N([H])C2=C([H])C(C([H])([H])[H])=C([H])C([H])=C2[H])C([H])=C1[H]	4.36856
C([H])([H])([H])C1(C([H])([H])C2([H])C3(C(=O)OC42C(C2(C([H])(C([H])([H])C4([H])Br)C4(C([H])([H])[H])C([H])(C(C([H])(C([H])(C4([H])[H])O[H])O[H])(C([H])([H])[H])C([H])([H])[H])C([H])([H])C2([H])[H])C([H])([H])[H])(C([H])([H])[H])C([H])([H])C3([H])[H])C([H])([H])C1([H])[H])C([H])([H])[H]	4.36552
O=C(N([H])C1=C([H])C2=C3C(=C([H])C(=C2[H])N([H])C(C([H])([H])C([H])([H])N2C([H])([H])C([H])([H])C([H])([H])C2([H])[H])=O)C(=O)N(C([H])([H])C([H])([H])C([H])([H])N2C([H])([H])C([H])([H])C([H])([H])C([H])([H])C2([H])[H])C(=O)C3=C1[H])C([H])([H])C([H])([H])N1C([H])([H])C([H])([H])C([H])([H])C1([H])[H]	4.36351
C([H])([H])([H])C([H])([H])C1(C2=C([H])C([H])=C(C([H])([H])SC3=C([H])C([H])=C(I)C([H])=C3[H])C([H])=C2[H])C(=O)C2N(C([H])=C([H])C=2[H])C2=C(C([H])=C([H])C([H])=C2[H])O1	4.36151
C([H])([H])([H])C([H])([H])C1(C2=C([H])C([H])=C(C([H])([H])SC3=C([H])C(C(F)(F)F)=C([H])C([H])=C3[H])C([H])=C2[H])C(=O)C2N(C([H])=C([H])C=2[H])C2=C(C([H])=C([H])C([H])=C2[H])O1	4.35067
C([H])([H])([H])C([H])(C([H])([H])C([H])([H])N([H])C1=C2N=C([H])N(C([H])([H])C(O[H])=O)C2=NC(N([H])C([H])([H])C2=C([H])C([H])=C(C3([H])C([H])([H])C([H])([H])C([H])([H])C([H])([H])C3([H])[H])C([H])=C2[H])=N1)C([H])([H])[H]	4.34104
C([H])([H])([H])C([H])([H])C([H])([H])C([H])([H])OC1C(=O)C(=O)C=1N1C([H])([H])C([H])([H])C([H])(N([H])C2C3C(=C([H])C(=C([H])C=3[H])Cl)N=C([H])C=2[H])C([H])([H])C1([H])[H]	4.34008
N([H])([H])C1C(/N=N/C2=C([H])C3=C(OC([H])([H])O3)C([H])=C2[H])=C2N(C(C([H])=C(C3=C([H])C([H])=C([H])C([H])=C3[H])N2[H])=O)N=1	4.33724
C([H])([H])([H])OC(C1(C2=C3C4=C([Se]2)C(=O)C2([H])C(C([H])([H])[H])(C([H])([H])C([H])([H])C5([H])C2(C([H])([H])[H])C([H])([H])C([H])([H])C([H])(OC(C([H])([H])[H])=O)C5(C([H])([H])[H])C([H])([H])[H])C4(C([H])([H])[H])C([H])([H])C([H])([H])C3(C([H])([H])[H])C([H])([H])C1([H])[H])C([H])([H])[H])=O	4.3363
C([H])([H])([H])C1=NN=C(C2=C([H])C(OC3=C([H])C(C([H])([H])[H])=C(Cl)C(C([H])([H])[H])=C3[H])=C([H])C([H])=C2[H])O1	4.3363
C([H])([H])([H])C([H])([H])C12C3([H])N(C([H])([H])C([H])([H])C43C3=C(C(=C([H])C([H])=C3[H])OC([H])([H])[H])N(C(C([H])([H])[H])=O)C4([H])C([H])([H])C1([H])[H])C([H])([H])C([H])([H])C2([H])[H]	4.33536
C([H])([H])([H])C1([H])C(=O)C2=C(C([H])=C(C(=C2C([H])([H])[H])C([H])([H])C([H])([H])OS(O[H])(=O)=O)C([H])([H])[H])C1([H])O[H]	4.32975
C([H])([H])([H])OC1=C(OC([H])([H])[H])C([H])=C(C([H])([H])C([H])([H])N(C(C2([H])C([H])([H])N(C([H])([H])C3=C([H])C([H])=C([H])C([H])=C3[H])C([H])([H])C([H])([H])C2([H])[H])=O)C([H])([H])[H])C([H])=C1[H]	4.3279
O([H])C1=C([H])C2=C(N=C(C3=C([H])C(O[H])=C(O[H])C([H])=C3[H])S2)C(O[H])=C1[H]	4.3279
C([H])([H])([H])C([H])([H])C1(C2=C([H])C([H])=C(C([H])([H])SC3=C([H])C([H])=C(Br)C([H])=C3[H])C([H])=C2[H])C(=O)C2N(C([H])=C([H])C=2[H])C2=C(C([H])=C([H])C([H])=C2[H])O1	4.32239
C([H])([H])([H])C1(C([H])([H])C2([H])C(C(N([H])[H])=O)(C([H])([H])C([H])([H])C3(C4(C([H])([H])[H])C([H])(C5(C([H])(C([H])([H])C4([H])[H])C(C([H])([H])[H])(C([H])([H])[H])C([H])(O[H])C([H])(O[H])C5([H])[H])C([H])([H])[H])C([H])([H])C([H])=C32)C([H])([H])[H])C([H])([H])C1([H])[H])C([H])([H])[H]	4.32057
C([H])([H])([H])N([H])C1=C([H])C2=C(N=C([H])N=C2N([H])C2=C([H])C(Cl)=C([H])C([H])=C2[H])C([H])=C1[H]	4.30277
C([H])([H])([H])OC1=C([H])C([H])=C(C([H])([H])N([H])C(C([H])(C2([H])C([H])([H])C([H])([H])C([H])([H])C([H])([H])C2([H])[H])N([H])C(C([H])([H])N([H])C(OC([H])([H])C2=C([H])C([H])=C([H])C([H])=C2[H])=O)=O)=O)C([H])=C1[H]	4.30103
C([H])([H])([H])C([H])([H])C([H])(C([H])(N([H])C([H])([H])C([H])(C([H])([H])S[H])N([H])[H])C([H])([H])N([H])C([H])(C(N([H])C1([H])C(=O)OC([H])([H])C1([H])[H])=O)C([H])(C([H])([H])C([H])([H])[H])C([H])([H])[H])C([H])([H])[H]	4.30103
C([H])([H])([H])C([H])([H])C([H])([H])C([H])([H])C([H])([H])C([H])([H])C([H])([H])C([H])(C(N([H])C([H])([H])C1=C(OC([H])([H])[H])C([H])=C(OC([H])([H])[H])C([H])=C1[H])=O)N([H])C(C([H])([H])N([H])C(OC([H])([H])C1=C([H])C([H])=C([H])C([H])=C1[H])=O)=O	4.30103
C([H])([H])([H])SC([H])([H])C([H])([H])C([H])(C(O[H])=O)N([H])C(C1=C(C2=C([H])C([H])=C([H])C([H])=C2[H])C([H])=C(N([H])C(C2=C([H])N=C([H])C([H])=C2[H])=O)C([H])=C1[H])=O	4.30103
C([H])([H])=C([H])C([H])([H])C([H])([H])C([H])([H])C([H])([H])C([H])([H])C([H])([H])C([H])([H])C1([H])C(=O)OC1([H])C([H])([H])C([H])([H])C1=C([H])N=C([H])C([H])=C1[H]	4.30103
C([H])([H])([H])OC(C1=C(C2=C([H])C([H])=C([H])C([H])=C2[H])C([H])=C(N([H])C([H])([H])C2N(C([H])([H])C3=C([H])C([H])=C(C([H])([H])[H])C([H])=C3[H])C([H])=NC=2[H])C([H])=C1[H])=O	4.30103
[O-][N+](C1=NN(C([H])([H])C([H])=C([H])[H])C(OC2=C(Cl)C([H])=C(Cl)C([H])=C2[H])=N1)=O	4.3
C([H])([H])([H])C1=C(OC([H])([H])C(N2C([H])([H])C([H])([H])N(C3=NN=C([H])C([H])=C3[H])C([H])([H])C([H])([H])C2([H])[H])=O)C([H])=C([H])C([H])=C1[H]	4.3
O=C(C1N=C(C2=C([H])C([H])=C([H])C([H])=C2[H])SC=1[H])N([H])C([H])([H])C([H])([H])C1=C([H])N=C([H])C([H])=C1[H]	4.3
C([H])([H])([H])OC1=NC([H])=C(C2=C([H])N3C(=NN=C3C3=C([H])C(OC([H])([H])[H])=C(O[H])C([H])=C3[H])C([H])=C2[H])C([H])=C1[H]	4.3
C([H])([H])([H])C1=C([H])C2=C(SC(=N2)N([H])C(C([H])([H])N2N=C([N+]([O-])=O)N=C2[H])=O)C([H])=C1[H]	4.3
C([H])([H])([H])OC1=C([H])C2=C(N=C(N(C(C3([H])C([H])([H])C([H])([H])C3([H])[H])=O)C([H])([H])C3=C([H])N=C([H])C([H])=C3[H])S2)C([H])=C1[H]	4.3
[O-][N+](C1=NN(C([H])([H])C2N=C(C(N([H])C([H])([H])C3=C([H])C([H])=C(N4C([H])=C([H])C([H])=C4[H])C([H])=C3[H])=O)ON=2)C([H])=C1[H])=O	4.3
C([H])([H])([H])OC1=C(C2N=C(N([H])C(C([H])(N3C([H])=NC([H])=C3[H])C([H])([H])[H])=O)SC=2[H])C([H])=C(C([H])([H])[H])C([H])=C1[H]	4.3
C1([H])([H])C([H])([H])N2C(=C(C(C3=NC([H])=C([H])C([H])=C3[H])=N2)C2C3C(=C([H])C([H])=C([H])C=3[H])N=C([H])C=2[H])C1([H])[H]	4.29243
C([H])([H])([H])N(C(C1([H])C([H])([H])N(C([H])([H])C2=C([H])C([H])=C([N+]([O-])=O)C([H])=C2[H])C([H])([H])C([H])([H])C1([H])[H])=O)C([H])([H])C1=C([H])C([H])=C([H])C([H])=C1[H]	4.29243
C([H])([H])([H])OC1([H])OC2([H])C([H])([H])C3(C(C([H])([H])[H])(C2([H])C([H])(C([H])([H])[H])C1([H])[H])C([H])([H])C([H])([H])C12C4(C([H])(C([H])(O[H])C([H])([H])C31[H])C(C([H])([H])[H])(C([H])([H])[H])C([H])(OC1([H])C([H])(O[H])C([H])(O[H])C([H])(O[H])C([H])([H])O1)C([H])([H])C4([H])[H])C2([H])[H])C([H])([H])[H]	4.28083
C([H])([H])([H])OC1=C(OC([H])([H])[H])C([H])=C2C(C([H])([H])C([H])([H])N(C(C3([H])C([H])([H])N(C([H])([H])C4=C([H])C([H])=C([H])C([H])=C4[H])C([H])([H])C([H])([H])C3([H])[H])=O)C2([H])[H])=C1[H]	4.27819
C([H])([H])([H])C([H])([H])C1C(C(OC([H])([H])[H])=O)=C(N([H])C(C2=C([H])C([H])=C(C(F)(F)F)C([H])=C2[H])=O)SC=1C([H])([H])[H]	4.26761
C([H])([H])([H])C([H])([H])C([H])([H])C([H])([H])C([H])([H])C([H])([H])C([H])([H])C([H])([H])C([H])([H])C([H])(C(N([H])C([H])([H])C1=C([H])C([H])=C(OC([H])([H])[H])C([H])=C1[H])=O)N([H])C(C([H])([H])N([H])C(OC([H])([H])C1=C([H])C([H])=C([H])C([H])=C1[H])=O)=O	4.25964
C([H])([H])([H])C1([H])C(/C(/[H])=C2/SC(=O)N([H])C/2=O)=C([H])C2=C(C([H])=C([H])C(=C2[H])Br)O1	4.25026
BrC1=C([H])C2=C(OC([H])([H])C(/C(/[H])=C3\SC(=O)N([H])C\3=O)=C2[H])C([H])=C1[H]	4.24795
O([H])C1=C(O[H])C([H])=C(C2SC3=C(C([H])=C(C(=C3[H])O[H])O[H])N=2)C([H])=C1[H]	4.24795
C([H])([H])([H])OC1=C(OC([H])([H])[H])C(OC([H])([H])[H])=C(C2=C(C3=C([H])C([H])=C([H])C([H])=C3[H])SC(SC([H])([H])C3=C([H])C([H])=C([H])C([H])=C3[H])=N2)C([H])=C1[H]	4.24795
C([H])([H])([H])C([H])([H])C([H])([H])C([H])([H])C([H])([H])C([H])([H])C([H])([H])C([H])([H])C([H])([H])C([H])([H])C([H])([H])C([H])([H])C([H])([H])C([H])([H])C([H])([H])C([H])([H])C([H])([H])C([H])([H])OC(C12C([H])([H])C([H])([H])C3(C([H])([H])[H])C(=C([H])C([H])([H])C4([H])C3(C([H])([H])[H])C([H])([H])C([H])([H])C3([H])C4(C([H])([H])C([H])(C([H])(C3(C([H])([H])[H])C([H])([H])[H])O[H])O[H])C([H]…	4.24489
C([H])([H])([H])C([H])([H])C1C(C(OC([H])([H])[H])=O)=C(N([H])C(C2=C([H])C([H])=C(Cl)C([H])=C2[H])=O)SC=1C([H])([H])[H]	4.22915
C([H])([H])([H])SC1N=C(N([H])C2([H])C([H])([H])C([H])([H])C([H])([H])C2([H])[H])C([N+]([O-])=O)=C(N([H])C2([H])C([H])([H])C([H])([H])C([H])([H])C2([H])[H])N=1	4.22185
C([H])([H])([H])OC1=C(/C(/[H])=C(\[H])/C(C2=C(OC([H])([H])[H])C([H])=C([H])C([H])=C2OC([H])([H])[H])=O)C(OC([H])([H])[H])=C([H])C([H])=C1[H]	4.22185
C([H])([H])([H])C1/C(=C(/[H])\C2=C([H])C([H])=C(C([H])([H])[H])O2)/C2=C(C([H])=C(C([H])=C2[H])F)C=1C([H])([H])C([O-])=O	4.22185
C([H])([H])([H])N(C(N([H])C1=C([H])C2=C(N=C([H])N=C2N([H])C2=C([H])C(Br)=C([H])C([H])=C2[H])C([H])=C1[H])=O)C([H])([H])C([H])([H])Cl	4.21824
C([H])([H])([H])N(C(C1([H])C([H])([H])N(C([H])([H])C2=C([H])C([H])=C(C(F)(F)F)C([H])=C2[H])C([H])([H])C([H])([H])C1([H])[H])=O)C([H])([H])C1=C([H])C([H])=C([H])C([H])=C1[H]	4.21042
N([H])([H])C1C(=O)C2=C(C([H])=C([H])C(C3=NC(C(O[H])=O)=C([H])C([H])=C3[H])=N2)C(=O)C=1[H]	4.20971
C([H])([H])([H])OC(C1=C(N([H])C(C2([H])C([H])([H])C([H])([H])C([H])([H])C([H])([H])C2([H])[H])=O)SC2=C1C([H])([H])C([H])([H])C([H])([H])C2([H])[H])=O	4.20761
O([H])C(C([H])([H])N1C2=C(C(=NC(=N2)N([H])C([H])([H])C2=C([H])C([H])=C(C3([H])C([H])([H])C([H])([H])C([H])([H])C([H])([H])C3([H])[H])C([H])=C2[H])N([H])C2=C([H])C([H])=C(F)C([H])=C2[H])N=C1[H])=O	4.20412
C([H])([H])([H])OC1=C(O[H])C(OC([H])([H])[H])=C([H])C(C2([H])C3=C(C([H])=C4C(=C3[H])OC([H])([H])O4)C([H])(OC3([H])C([H])(O[H])C([H])(O[H])C4([H])C([H])(C([H])([H])OC([H])(O4)C([H])([H])[H])O3)C3([H])C([H])([H])OC(=O)C23[H])=C1[H]	4.20087
C([H])([H])([H])N(C(C1([H])C([H])([H])N(C([H])([H])C2=C(C(F)(F)F)C([H])=C([H])C([H])=C2[H])C([H])([H])C([H])([H])C1([H])[H])=O)C([H])([H])C1=C([H])C([H])=C([H])C([H])=C1[H]	4.1986
C([H])([H])([H])N1C2=C(C([H])=C([H])C([H])=C2[H])C([H])(C(N([H])C2=C([H])C([H])=C([H])C([H])=C2[H])=O)C1=S	4.19382
O([H])C(C([H])([H])C([H])([H])C1([H])C2=C(C([H])=C([H])C([H])=C2[H])N=C1S[H])=O	4.19382
C([H])([H])([H])OC1=C(OC([H])([H])[H])C([H])=C(C([H])([H])C([H])([H])N(C(C2([H])C([H])([H])N(C([H])([H])C3=C([H])C([H])=C(F)C([H])=C3[H])C([H])([H])C([H])([H])C2([H])[H])=O)C([H])([H])[H])C([H])=C1[H]	4.1891
C([H])([H])([H])OC(C1C(=O)OC2=C(C([H])=C(C3=C2C([H])=C([H])C([H])=C3[H])C([H])=O)C=1[H])=O	4.18072
C([H])([H])([H])OC1=C(OC([H])([H])[H])C(OC([H])([H])[H])=C([H])C(C(/C(/[H])=C(\[H])/C2=C([H])C([H])=C(N(C([H])([H])[H])C([H])([H])[H])C([H])=C2[H])=O)=C1[H]	4.18046
C([H])([H])([H])C([H])([H])C1C(C(OC([H])([H])[H])=O)=C(N([H])C(C2=C([H])C([H])=C([H])C([H])=C2[H])=O)SC=1C([H])([H])[H]	4.18046
C([H])([H])([H])C1=C(Cl)C(C([H])([H])[H])=C([H])C(OC2=C([H])C(C([H])([H])N3N=NC([H])=C3[H])=C([H])C([H])=C2[H])=C1[H]	4.17522
C([H])([H])([H])C(C1([H])C2([H])C(C(O[H])=O)(C([H])([H])C([H])([H])C3(C4(C([H])([H])[H])C([H])(C5(C([H])(C([H])([H])C4([H])[H])C(C([H])([H])[H])(C([H])([H])[H])C4N([H])C6=C(C=4C5([H])[H])C(Cl)=C([H])C(Cl)=C6[H])C([H])([H])[H])C([H])([H])C([H])([H])C32[H])C([H])([H])[H])C([H])([H])C1([H])[H])=C([H])[H]	4.16295
C([H])([H])([H])N(C(C1([H])C([H])([H])N(C([H])([H])C2=C([H])C(Cl)=C([H])C([H])=C2[H])C([H])([H])C([H])([H])C1([H])[H])=O)C([H])([H])C1=C([H])C([H])=C([H])C([H])=C1[H]	4.15304
ClC1=C([H])C([H])=C(C([H])([H])C([H])([H])OC2=C([H])C(C([H])([H])N3C([H])=NC([H])=C3[H])=C([H])C([H])=C2[H])C([H])=C1[H]	4.14813
C([H])([H])([H])N(C1=C2C(C([H])=C([H])C(=C2[H])N([H])[H])=NC([H])=N1)C1=C([H])C([H])=C([H])C([H])=C1[H]	4.14661
O([H])C1=C([H])C([H])=C(C2SC3=C(C([H])=C([H])C([H])=C3[H])N=2)C([H])=C1[H]	4.14569
C([H])([H])([H])C([H])([H])N(C([H])([H])C([H])([H])C([H])([H])C([H])(N([H])C1C2C(=C([H])C(=C([H])C=2[H])Cl)N=C([H])C=1[H])C([H])([H])[H])C([H])([H])C([H])([H])[H]	4.14295
O=C1/C(=C(/[H])\C2C([H])([H])OC3=C(C([H])=C([H])C([H])=C3[H])C=2[H])/SC(=S)N1[H]	4.14026
C([H])([H])([H])N(/[N+](/[O-])=N/OC1=C([N+]([O-])=O)C([H])=C([N+]([O-])=O)C(N([H])C2=C([H])C([H])=C(C(O[H])=O)C([H])=C2[H])=C1[H])C([H])([H])[H]	4.13668
C([H])([H])([H])N(C(C1([H])C([H])([H])N(C([H])([H])C2=C([H])C([H])=C(Br)C([H])=C2[H])C([H])([H])C([H])([H])C1([H])[H])=O)C([H])([H])C1=C([H])C([H])=C([H])C([H])=C1[H]	4.12901
C([H])([H])([H])C([H])([H])N1C(=O)/C(=C(/[H])\C2C([H])([H])OC3=C(C([H])=C([H])C([H])=C3OC([H])([H])[H])C=2[H])/SC1=O	4.12494
C([H])([H])([H])C1=C(Cl)C(C([H])([H])[H])=C([H])C(OC2=C([H])C(C([H])([H])N3N=C([H])N=C3[H])=C([H])C([H])=C2[H])=C1[H]	4.11976
ClC1=C([H])C([H])=C(C([H])([H])OC2=C([H])C(C([H])([H])N3C([H])=NC([H])=C3[H])=C([H])C([H])=C2[H])C([H])=C1[H]	4.11805
C([H])([H])([H])C1(C([H])([H])C2([H])C(C(O[H])=O)(C([H])([H])C([H])([H])C3(C4(C([H])([H])[H])C([H])(C5(C([H])(C([H])([H])C4([H])[H])C(C([H])([H])[H])(C([H])([H])[H])C([H])(O[H])C([H])([H])C5([H])[H])C([H])([H])[H])C([H])([H])C([H])=C32)C([H])([H])[H])C([H])([H])C1([H])[H])C([H])([H])[H]	4.11691
C([H])([H])([H])OC1=C(C([H])([H])N2C([H])([H])C([H])(C(N(C([H])([H])C3=C([H])C([H])=C([H])C([H])=C3[H])C([H])([H])[H])=O)C([H])([H])C([H])([H])C2([H])[H])C([H])=C([H])C([H])=C1[H]	4.11182
C([H])([H])([H])OC(C1([H])C(C2=C([H])C(C([H])([H])[H])=C([H])C([H])=C2[H])=NOC1([H])C1=C2C([H])([H])C3([H])N(C([H])([H])[H])C([H])([H])C([H])([H])C4(C2=C(O[H])C(OC([H])([H])[H])=C1[H])C3([H])C([H])=C(C(C4([H])[H])=O)OC([H])([H])[H])=O	4.10624
C([H])([H])([H])C1=C([H])C(N([H])C2=C3C(C([H])=C([H])C(=C3[H])N([H])C(N(N=O)C([H])([H])C([H])([H])Cl)=O)=NC([H])=N2)=C([H])C([H])=C1[H]	4.10513
C([H])([H])([H])C1=C([H])C(OC2=C([H])C(C([H])([H])N3C([H])=NC([H])=C3[H])=C([H])C([H])=C2[H])=C([H])C([H])=C1[H]	4.10403
C([H])([H])([H])C1=C(OC2=C([H])C(C([H])([H])N3C([H])=NC([H])=C3[H])=C([H])C([H])=C2[H])C([H])=C([H])C([H])=C1[H]	4.10073
O([H])C1=C([H])C2=C(N=C(C3=C([H])C([H])=C([H])C([H])=C3[H])S2)C([H])=C1[H]	4.09963
C([H])([H])([H])C([H])([H])C([H])([H])C([H])([H])OC(/C(/[H])=C(\[H])/C1=C2C([H])([H])C3([H])N(C([H])([H])[H])C([H])([H])C([H])([H])C4(C2=C(O[H])C(OC([H])([H])[H])=C1[H])C3([H])C([H])=C(C(C4([H])[H])=O)OC([H])([H])[H])=O	4.09713
C([H])([H])([H])C(N([H])C1=C([H])C([H])=C(C([H])([H])N2C(=O)C([H])=C([H])C(C(F)(F)F)=C2[H])C([H])=C1[H])=O	4.09691
C([H])([H])([H])N(/[N+](/[O-])=N/OC1=C([N+]([O-])=O)C([H])=C([N+]([O-])=O)C(N([H])C2=C([H])C(C(O[H])=O)=C([H])C([H])=C2[H])=C1[H])C([H])([H])[H]	4.09691
C([H])([H])([H])C1(C([H])([H])C2([H])C3(C(=O)OC42C(C2(C([H])(C([H])([H])C4([H])I)C4(C([H])([H])[H])C([H])(C(C([H])(C([H])(C4([H])[H])O[H])O[H])(C([H])([H])[H])C([H])([H])[H])C([H])([H])C2([H])[H])C([H])([H])[H])(C([H])([H])[H])C([H])([H])C3([H])[H])C([H])([H])C1([H])[H])C([H])([H])[H]	4.09583
C([H])([H])([H])C(C1([H])C2([H])C(C(O[H])=O)(C([H])([H])C([H])([H])C3(C4(C([H])([H])[H])C([H])(C5(C([H])(C([H])([H])C4([H])[H])C(C([H])([H])[H])(C([H])([H])[H])C4N([H])C6=C(C=4C5([H])[H])C([H])=C(Cl)C([H])=C6[H])C([H])([H])[H])C([H])([H])C([H])([H])C32[H])C([H])([H])[H])C([H])([H])C1([H])[H])=C([H])[H]	4.08715
O([H])C([H])(C1=C([H])C(F)=C([H])C([H])=C1[H])C1C(=O)C2=C(C([H])=C([H])C([H])=C2[H])C(=O)C=1[H]	4.08619
C([H])([H])([H])N(/[N+](/[O-])=N/OC1=C([N+]([O-])=O)C([H])=C([N+]([O-])=O)C(N(C2=C([H])C(C(O[H])=O)=C([H])C([H])=C2[H])C([H])([H])[H])=C1[H])C([H])([H])[H]	4.08092
C([H])([H])([H])OC(C1([H])C(C2=C([H])C([H])=C(OC([H])([H])[H])C([H])=C2[H])=NOC1([H])C1=C2C([H])([H])C3([H])N(C([H])([H])[H])C([H])([H])C([H])([H])C4(C2=C(O[H])C(OC([H])([H])[H])=C1[H])C3([H])C([H])=C(C(C4([H])[H])=O)OC([H])([H])[H])=O	4.07624
C([H])([H])([H])C(OC1([H])C(C([H])([H])[H])(C([H])([H])[H])C2([H])C([H])([H])C([H])([H])C3(C4(C([H])([H])[H])C5(C6([H])C(C([H])([H])C4([H])[H])(C([H])([H])C([H])([H])C(C6([H])[H])(C([H])([H])[H])C([H])([H])[H])C(=O)O5)C([H])(O[H])C([H])([H])C3([H])C2(C([H])([H])[H])C([H])([H])C1([H])[H])C([H])([H])[H])=O	4.06702
C([H])([H])([H])C1([H])C(/C(/[H])=C2/N(C([H])([H])[H])C(=N[H])N([H])C/2=O)=C([H])C2=C(C([H])=C([H])C(=C2[H])Br)O1	4.057
C([H])([H])([H])C([H])([H])C1C(C(OC([H])([H])[H])=O)=C(N([H])C(C2=C([H])C([H])=C(C([H])([H])[H])C([H])=C2[H])=O)SC=1C([H])([H])[H]	4.02228
C([H])([H])([H])OC1=C(OC([H])([H])[H])C(OC([H])([H])[H])=C(C2=C(C3=C([H])C([H])=C(Cl)C([H])=C3[H])SC(SC([H])([H])[H])=N2)C([H])=C1[H]	4.01909
C([H])([H])([H])C1=C([H])C2=C(C(=C(N2C([H])([H])[H])SSC2N(C([H])([H])[H])C3=C(C([H])=C([H])C(=C3[H])C([H])([H])[H])C=2C(N([H])C2=C([H])C([H])=C([H])C([H])=C2[H])=O)C(N([H])C2=C([H])C([H])=C([H])C([H])=C2[H])=O)C([H])=C1[H]	4.01773
C([H])([H])([H])C([H])(C1=C([H])C([H])=C(/C(/[H])=N/N([H])C(N([H])[H])=S)C([H])=C1[H])C([H])([H])[H]	4.01323
C([H])([H])([H])C([H])([H])C1(C2=C([H])C([H])=C(C([H])([H])SC3=C(Cl)C([H])=C([H])C([H])=C3[H])C([H])=C2[H])C(=O)C2N(C([H])=C([H])C=2[H])C2=C(C([H])=C([H])C([H])=C2[H])O1	4.00966
C([H])([H])([H])/C(/C([H])([H])[H])=C(/[H])\C([H])([H])C([H])([H])/C(/C([H])([H])[H])=C(\[H])/C([H])([H])N([H])C1=C([H])C2=C(OC([H])([H])O2)C([H])=C1[H]	4.00393
C([H])([H])([H])/C(/C1=C([H])C([H])=C(Cl)C([H])=C1[H])=N\N([H])C(C([H])([H])SC1N(C([H])([H])[H])N=NN=1)=O	4
C([H])([H])([H])C1/C(=C(/[H])\C2=C([H])C([H])=C(C([H])([H])[H])O2)/C2=C(C([H])=C(C([H])=C2[H])F)C=1C([H])([H])C(O[H])=O	4
O([H])C(C([H])([H])N1C2=C(C(=NC(=N2)N([H])C([H])([H])C2=C([H])C([H])=C(C3([H])C([H])([H])C([H])([H])C([H])([H])C([H])([H])C3([H])[H])C([H])=C2[H])N([H])C2([H])C([H])([H])C([H])([H])C([H])([H])C2([H])[H])N=C1[H])=O	3.99913
C([H])([H])([H])OC(C1(C([H])([H])C2([H])C(C([H])([H])C([H])([H])C3(C4(C([H])([H])[H])C([H])(C5(C([H])(C([H])([H])C4([H])[H])C(C([H])([H])[H])(C([H])([H])[H])C([H])(OC(C([H])([H])[H])=O)C([H])([H])C5([H])[H])C([H])([H])[H])C(=O)C([H])=C32)C([H])([H])[H])(C([H])([H])[H])C([H])([H])C1([H])[H])C([H])([H])[H])=O	3.99396
C([H])([H])([H])N1/C(=C(/[H])\C2C([H])([H])OC3=C(C([H])=C([H])C([H])=C3[H])C=2[H])/C(=O)N([H])C1=N[H]	3.97551
C([H])([H])([H])C([H])([H])C1(C2=C([H])C([H])=C(C([H])([H])SC3=C([H])C([H])=C([H])C([H])=C3[H])C([H])=C2[H])C(=O)C2N(C([H])=C([H])C=2[H])C2=C(C([H])=C([H])C([H])=C2[H])O1	3.92996
C([H])([H])([H])C(C1([H])C2([H])C(C(O[H])=O)(C([H])([H])C([H])([H])C3(C4(C([H])([H])[H])C([H])(C5(C([H])(C([H])([H])C4([H])[H])C(C([H])([H])[H])(C([H])([H])[H])C4N([H])C6=C(C=4C5([H])[H])C([H])=C([H])C([H])=C6[H])C([H])([H])[H])C([H])([H])C([H])([H])C32[H])C([H])([H])[H])C([H])([H])C1([H])[H])=C([H])[H]	3.8836
O([H])C1=C(/C(/[H])=N/N2C(C3=NC([H])=C([H])N=C3[H])=NN=C2S[H])C([H])=C([H])C([H])=C1[H]	3.8814
C([H])([H])([H])OC1=C([H])C([H])=C(/C(/[H])=N/N([H])C(C([H])([H])SC2=NN=C(C3=C([H])C([H])=NC([H])=C3[H])O2)=O)C([H])=C1[H]	3.87946
C([H])([H])([H])OC1=C([H])C2=C(N([H])C3C(C([H])([H])[H])(C([H])([H])[H])C4([H])C([H])([H])C([H])([H])C5(C6(C([H])([H])[H])C([H])(C7([H])C(C(O[H])=O)(C([H])([H])C6([H])[H])C([H])([H])C([H])([H])C7([H])C(C([H])([H])[H])=C([H])[H])C([H])([H])C([H])([H])C5([H])C4(C([H])([H])[H])C([H])([H])C=32)C([H])([H])[H])C([H])=C1[H]	3.87143
C([H])([H])([H])C([H])([H])[N+]1C2=C(C([H])=C([H])C(=C2[H])N([H])[H])C2C(=C([H])C(=C([H])C=2[H])N([H])[H])C=1C1=C([H])C([H])=C([H])C([H])=C1[H]	3.87008
N([H])([H])C([H])([H])C1([H])C([H])(O[H])C([H])(O[H])C([H])(N([H])[H])C([H])(OC2([H])C([H])(O[H])C([H])(OC3([H])C([H])(O[H])C([H])(N([H])[H])C([H])(O[H])C([H])(C([H])([H])O[H])O3)C([H])(N([H])[H])C([H])([H])C2([H])N([H])[H])O1	3.85511
C([H])([H])([H])C([H])([H])C1C(C(OC([H])([H])[H])=O)=C(N([H])C(C2=C([H])C([H])=C(C(C([H])([H])[H])(C([H])([H])[H])C([H])([H])[H])C([H])=C2[H])=O)SC=1C([H])([H])[H]	3.85387
FC1=C(/C(/[H])=N/N([H])C(C([H])([H])SC2=NN=C(C3=C([H])C([H])=NC([H])=C3[H])O2)=O)C([H])=C([H])C([H])=C1[H]	3.84854
C([H])([H])([H])OC1=C(OC([H])([H])[H])C([H])=C(/C(/[H])=N/N2C(C3=NC([H])=C([H])N=C3[H])=NN=C2S[H])C(OC([H])([H])[H])=C1[H]	3.84619
O([H])C(C([H])([H])N1C2=C(C(N3C([H])([H])C([H])([H])OC([H])([H])C3([H])[H])=NC(=N2)N([H])C(C2([H])C([H])([H])C([H])([H])C([H])([H])C([H])([H])C2([H])[H])=O)N=C1[H])=O	3.83684
C([H])([H])([H])C([H])([H])C1C(C(OC([H])([H])[H])=O)=C(N([H])S(C2=C([H])C([H])=C([H])C([H])=C2[H])(=O)=O)SC=1C([H])([H])[H]	3.83565
O([H])C1=C(O[H])C([H])=C(/C(/[H])=N/N2C(C3=NC([H])=C([H])N=C3[H])=NN=C2S[H])C([H])=C1[H]	3.83033
C([H])([H])([H])OC1=C(O[H])C([H])=C([H])C(/C(/[H])=N/N([H])C(C([H])([H])SC2=NN=C(C3=C([H])C([H])=NC([H])=C3[H])O2)=O)=C1[H]	3.83027
C([H])([H])([H])C([H])([H])C([H])([H])C([H])([H])C([H])([H])C([H])([H])C([H])([H])C([H])([H])C([H])([H])C([H])(C(N([H])C([H])([H])C1=C([H])C([H])=C(OC([H])([H])[H])C([H])=C1[H])=O)N([H])C(C([H])(N([H])C(OC([H])([H])C1=C([H])C([H])=C([H])C([H])=C1[H])=O)C([H])([H])[H])=O	3.82391
C([H])([H])([H])N(C(N([H])C1=C([H])C2=C(N=C([H])N=C2N([H])C2=C([H])C(Cl)=C([H])C([H])=C2[H])C([H])=C1[H])=O)C([H])([H])C([H])([H])Cl	3.82391
O([H])C1=C([H])C(/C(/[H])=N/N2C(C3=NC([H])=C([H])N=C3[H])=NN=C2S[H])=C([H])C([H])=C1[H]	3.82045
O([H])C1=C(O[H])C([H])=C(/C(/[H])=N/N([H])C(C([H])([H])SC2=NN=C(C3=C([H])C([H])=NC([H])=C3[H])O2)=O)C([H])=C1[H]	3.81313
O([H])C1=C(/C(/[H])=N/N([H])C(C([H])([H])SC2=NN=C(C3=C([H])C([H])=NC([H])=C3[H])O2)=O)C([H])=C([H])C([H])=C1[H]	3.81057
O([H])C1=C(/C(/[H])=N/N([H])C(C([H])([H])SC2=NN=C(C3=C([H])C([H])=NC([H])=C3[H])O2)=O)C([H])=C(Br)C([H])=C1[H]	3.80699
C([H])([H])([H])C1=C([H])C([H])=C(/C(/[H])=N/N2C(C3=NC([H])=C([H])N=C3[H])=NN=C2S[H])C([H])=C1[H]	3.80604
ClC([H])([H])C([H])([H])N(C(N([H])C1=C([H])C2=C(N=C([H])N=C2N([H])C2=C([H])C(Cl)=C([H])C([H])=C2[H])C([H])=C1[H])=O)N=O	3.8041
ClC([H])([H])C([H])([H])N([H])C(N([H])C1=C([H])C2=C(N=C([H])N=C2N([H])C2=C([H])C(Cl)=C([H])C([H])=C2[H])C([H])=C1[H])=O	3.80382
C([H])([H])([H])/C(/C([H])([H])[H])=C(/[H])\C([H])([H])C([H])([H])/C(/C([H])([H])[H])=C(\[H])/C([H])([H])N(S(C([H])([H])[H])(=O)=O)C1=C([H])C([H])=C(O[H])C([H])=C1[H]	3.80134
O([H])C1=C([H])C([H])=C(/C(/[H])=N/N([H])C(C([H])([H])SC2=NN=C(C3=C([H])C([H])=NC([H])=C3[H])O2)=O)C([H])=C1[H]	3.80008
O=C(N([H])/N=C(\[H])/C(/[H])=C(\[H])/C1=C([H])C([H])=C([H])C([H])=C1[H])C([H])([H])SC1=NN=C(C2=C([H])C([H])=NC([H])=C2[H])O1	3.79694
C([H])([H])([H])OC1=C(OC([H])([H])[H])C([H])=C(/C(/[H])=N/N2C(C3=NC([H])=C([H])N=C3[H])=NN=C2S[H])C([H])=C1[H]	3.78701
C([H])([H])([H])C([H])([H])N(C(C1([H])C([H])([H])N(C([H])([H])C2=C([H])C(Cl)=C([H])C([H])=C2[H])C([H])([H])C([H])([H])C1([H])[H])=O)C([H])([H])C([H])([H])[H]	3.78516
O([H])C1=C(/C(/[H])=N/N([H])C(C([H])([H])SC2=NN=C(C3=C([H])C([H])=NC([H])=C3[H])O2)=O)C([H])=C(Cl)C([H])=C1[H]	3.78047
O=C(N([H])/N=C(\[H])/C1=C([H])C([H])=C([H])C([H])=C1[H])C([H])([H])SC1=NN=C(C2=C([H])C([H])=NC([H])=C2[H])O1	3.77617
FC(C1=C([H])C(/C(/[H])=N/N([H])C(C([H])([H])SC2=NN=C(C3=C([H])C([H])=NC([H])=C3[H])O2)=O)=C([H])C([H])=C1[H])(F)F	3.77299
BrC1=C([H])C([H])=C(/C(/[H])=N/N([H])C(C([H])([H])SC2=NN=C(C3=C([H])C([H])=NC([H])=C3[H])O2)=O)C([H])=C1[H]	3.77173
C([H])([H])([H])OC1=C(OC([H])([H])[H])C(OC([H])([H])[H])=C([H])C(/C(/[H])=N/N2C(C3=NC([H])=C([H])N=C3[H])=NN=C2S[H])=C1[H]	3.77109
FC1=C(C([H])([H])N2C(=O)C([H])=C([H])C(C(F)(F)F)=C2[H])C([H])=C([H])C([H])=C1[H]	3.76955
C([H])([H])([H])C1/C(=C(/[H])\C2C([H])=C([H])OC=2[H])/C2=C(C([H])=C(C([H])=C2[H])F)C=1C([H])([H])C(O[H])=O	3.76955
FC1=C([H])C([H])=C(/C(/[H])=N/N([H])C(C([H])([H])SC2=NN=C(C3=C([H])C([H])=NC([H])=C3[H])O2)=O)C([H])=C1[H]	3.76884
O([H])C1=C(/C(/[H])=N/N([H])C(C([H])([H])SC2=NN=C(C3=C([H])C([H])=NC([H])=C3[H])O2)=O)C([H])=C(Cl)C([H])=C1Cl	3.7668
C([H])([H])([H])OC1=C(/C(/[H])=N/N2C(C3=NC([H])=C([H])N=C3[H])=NN=C2S[H])C([H])=C([H])C([H])=C1[H]	3.76271
O([H])C1=C([H])C([H])=C(/C(/[H])=N/N2C(C3=NC([H])=C([H])N=C3[H])=NN=C2S[H])C([H])=C1[H]	3.75721
O=C(N([H])/N=C(\[H])/C1=C([H])C([H])=C([H])O1)C([H])([H])SC1=NN=C(C2=C([H])C([H])=NC([H])=C2[H])O1	3.75691
C([H])([H])([H])OC1=C([H])C(/C(/[H])=N/N([H])C(C([H])([H])SC2=NN=C(C3=C([H])C([H])=NC([H])=C3[H])O2)=O)=C([H])C([H])=C1[H]	3.74831
O=C1N([H])/C(=C(/[H])\C2C([H])([H])OC3=C(C([H])=C([H])C([H])=C3[H])C=2[H])/C(=O)N1[H]	3.74449
C([H])([H])([H])C(C1([H])C2([H])C(C(N([H])C([H])([H])C(O[H])=O)=O)(C([H])([H])C([H])([H])C3(C4(C([H])([H])[H])C([H])(C5(C([H])(C([H])([H])C4([H])[H])C(C([H])([H])[H])(C([H])([H])[H])C4N([H])C6=C(C=4C5([H])[H])C([H])=C(Cl)C([H])=C6[H])C([H])([H])[H])C([H])([H])C([H])([H])C32[H])C([H])([H])[H])C([H])([H])C1([H])[H])=C([H])[H]	3.74267
ClC1=C([H])C([H])=C(/C(/[H])=N/N([H])C(C([H])([H])SC2=NN=C(C3=C([H])C([H])=NC([H])=C3[H])O2)=O)C([H])=C1[H]	3.74211
C([H])([H])([H])C1=C([H])C([H])=C(/C(/[H])=N/N([H])C(C([H])([H])SC2=NN=C(C3=C([H])C([H])=NC([H])=C3[H])O2)=O)C([H])=C1[H]	3.73346
O=C(N([H])/N=C(\[H])/C1SC([H])=C([H])C=1[H])C([H])([H])SC1=NN=C(C2=C([H])C([H])=NC([H])=C2[H])O1	3.72416
O([H])C1=C(/C(/[H])=N/N([H])C(C([H])([H])SC2=NN=C(C3=C([H])C([H])=NC([H])=C3[H])O2)=O)C([H])=C(Br)C([H])=C1Br	3.72148
[O-][N+](C1=C([H])C([H])=C(/C(/[H])=N/N([H])C(C([H])([H])SC2=NN=C(C3=C([H])C([H])=NC([H])=C3[H])O2)=O)C([H])=C1[H])=O	3.70916
C([H])([H])([H])/C(/C([H])([H])[H])=C(/[H])\C([H])([H])C([H])([H])/C(/C([H])([H])[H])=C(\[H])/C([H])([H])N([H])C1N(C([H])([H])[H])N=C(C([H])([H])[H])C=1[H]	3.69897
C([H])([H])([H])N(C(C([H])([H])[H])=O)/N=N/C1=C([H])C2=C(N=C([H])N=C2N([H])C2=C([H])C(C([H])([H])[H])=C([H])C([H])=C2[H])C([H])=C1[H]	3.69897
C([H])([H])([H])[S+](C1=C([H])C([H])=C(/C(/[H])=C2\C(C([H])([H])[H])=C(C([H])([H])C(O[H])=O)C3=C\2C([H])=C([H])C(F)=C3[H])C([H])=C1[H])[O-]	3.69897
FC1=C([H])C(/C(/[H])=N/N([H])C(C([H])([H])SC2=NN=C(C3=C([H])C([H])=NC([H])=C3[H])O2)=O)=C([H])C([H])=C1[H]	3.68751
S([H])C1N(/N=C(\[H])/C2=C(Cl)C([H])=C(Cl)C([H])=C2[H])C(C2=NC([H])=C([H])N=C2[H])=NN=1	3.68677
C([H])([H])([H])C(C1([H])C2([H])C(C(O[H])=O)(C([H])([H])C([H])([H])C3(C4(C([H])([H])[H])C([H])(C5(C([H])(C([H])([H])C4([H])[H])C(C([H])([H])[H])(C([H])([H])[H])C4N([H])C6=C(C=4C5([H])[H])C([H])=C([H])C([H])=C6Cl)C([H])([H])[H])C([H])([H])C([H])([H])C32[H])C([H])([H])[H])C([H])([H])C1([H])[H])=C([H])[H]	3.67802
[O-][N+](C1=C(/C(/[H])=N/N([H])C(C([H])([H])SC2=NN=C(C3=C([H])C([H])=NC([H])=C3[H])O2)=O)C([H])=C([H])C([H])=C1[H])=O	3.66977
C([H])([H])([H])N1C(=O)N2C(=C(C([H])(O[H])O[H])N=C2[H])N=N1	3.66959
S([H])C1N(/N=C(\[H])/C2=C([H])C([H])=C(Cl)C([H])=C2[H])C(C2=NC([H])=C([H])N=C2[H])=NN=1	3.66134
ClC1=C([H])C(Cl)=C(/C(/[H])=N/N([H])C(C([H])([H])SC2=NN=C(C3=C([H])C([H])=NC([H])=C3[H])O2)=O)C([H])=C1[H]	3.65637
C([H])([H])([H])OC1=C([H])C([H])=C(C2N(C3=C([H])C([H])=C([H])C([H])=C3[H])/C(=N/N([H])C(C([H])([H])SC3N(C4=C([H])C([H])=C([H])C([H])=C4[H])N=NN=3)=O)/SC=2[H])C([H])=C1[H]	3.64414
C([H])([H])([H])/C(/C([H])([H])[H])=C(/[H])\C([H])([H])C12C(=O)C3(C(C([H])([H])[H])(C([H])([H])[H])C([H])(C([H])(C(C3=O)(C1=O)C([H])([H])/C(/[H])=C(\C([H])([H])[H])/C([H])([H])[H])/C(/[H])=C(\C([H])([H])[H])/C([H])([H])[H])C2([H])[H])C(C1=C([H])C([H])=C([H])C([H])=C1[H])=O	3.62146
C([H])([H])([H])C([H])(C1([H])C2([H])C(C(O[H])=O)(C([H])([H])C([H])([H])C3(C4(C([H])([H])[H])C([H])(C5(C([H])(C([H])([H])C4([H])[H])C(C([H])([H])[H])(C([H])([H])[H])C4N([H])C6=C(C=4C5([H])[H])C([H])=C(F)C([H])=C6[H])C([H])([H])[H])C([H])([H])C([H])([H])C32[H])C([H])([H])[H])C([H])([H])C1([H])[H])C([H])([H])[H]	3.57456
[O-][N+](C1=C([H])C([H])=C(C2N(C3=C([H])C([H])=C([H])C([H])=C3[H])/C(=N/N([H])C(C([H])([H])SC3N(C4=C([H])C([H])=C([H])C([H])=C4[H])N=NN=3)=O)/SC=2[H])C([H])=C1[H])=O	3.56941
C([H])([H])([H])C(C1([H])C2([H])C(C(O[H])=O)(C([H])([H])C([H])([H])C3(C4(C([H])([H])[H])C([H])(C5(C([H])(C([H])([H])C4([H])[H])C(C([H])([H])[H])(C([H])([H])[H])C4N(C6=C(C=4C5([H])[H])C([H])=C([H])C([H])=C6[H])C([H])([H])[H])C([H])([H])[H])C([H])([H])C([H])([H])C32[H])C([H])([H])[H])C([H])([H])C1([H])[H])=C([H])[H]	3.5543
C([H])([H])([H])OC1=C([H])C([H])=C(C([H])([H])N2C(=O)C([H])=C([H])C(C(F)(F)F)=C2[H])C([H])=C1[H]	3.55284
N([H])([H])C1=C([H])C(Cl)=C(N2C(=O)C([H])=C([H])C(C(F)(F)F)=C2[H])C([H])=C1[H]	3.5376
FC(C1C([H])=C([H])C(=O)N(C([H])([H])C2=C(Cl)C([H])=C([H])C([H])=C2Cl)C=1[H])(F)F	3.5376
N([H])([H])C1=C([H])C([H])=C(C([H])([H])N2C(=O)C([H])=C([H])C(C(F)(F)F)=C2[H])C([H])=C1[H]	3.52288
O([H])C([H])([H])C([H])([H])OC([H])([H])C([H])([H])N([H])C1=C([H])C(Cl)=C(N2C(=O)C([H])=C([H])C(C(F)(F)F)=C2[H])C([H])=C1[H]	3.52288
O([H])N([H])C(C([H])([H])N1C2=C(C([H])=C(C([H])=C2[H])Br)C2(OC([H])([H])C([H])([H])O2)C1=O)=O	3.51159
C([H])([H])([H])/C(/C([H])([H])[H])=C(/[H])\C([H])([H])C([H])([H])/C(/C([H])([H])[H])=C(\[H])/C([H])([H])N([H])C1=C([H])C([H])=C(O[H])C([H])=C1[H]	3.51145
C([H])([H])([H])N(C1=C([H])C([H])=C(/C(/[H])=N/N([H])C(C([H])([H])SC2N(C([H])([H])[H])N=NN=2)=O)C([H])=C1[H])C([H])([H])[H]	3.50031
C([H])([H])([H])N1C(SC([H])([H])C(N([H])/N=C(\[H])/C2=C([H])C(Br)=C([H])C([H])=C2[H])=O)=NN=N1	3.50031
[O-][N+](C1C(=O)N(C([H])([H])C2=C([H])C([H])=C([N+]([O-])=O)C([H])=C2[H])C([H])=C(C(F)(F)F)C=1[H])=O	3.49485
ClC1=C([H])C2=C(N=C(C3=C([H])C([H])=C(OC4=C(C5=C([H])C([H])=C([H])C([H])=C5[H])C5=C(C([H])=C([H])C(=C5[H])Cl)N=C4C4=C([H])C([H])=C(Br)C([H])=C4[H])C([H])=C3[H])C([H])=C2C2=C([H])C([H])=C([H])C([H])=C2[H])C([H])=C1[H]	3.47756
C([H])([H])([H])C([H])(C1([H])C2([H])C(C(O[H])=O)(C([H])([H])C([H])([H])C3(C4(C([H])([H])[H])C([H])(C5(C([H])(C([H])([H])C4([H])[H])C(C([H])([H])[H])(C([H])([H])[H])C4N([H])C6=C(C=4C5([H])[H])C([H])=C(Cl)C([H])=C6[H])C([H])([H])[H])C([H])([H])C([H])([H])C32[H])C([H])([H])[H])C([H])([H])C1([H])[H])C([H])([H])[H]	3.47203
[O-][N+](C1=C([H])C([H])=C(C([H])([H])N2C(=O)C([H])=C([H])C(C(F)(F)F)=C2[H])C([H])=C1[H])=O	3.46852
C([H])([H])([H])SC1=C([H])C([H])=C(/C(/[H])=C2\C(C([H])([H])[H])=C(C([H])([H])C(O[H])=O)C3=C\2C([H])=C([H])C(F)=C3[H])C([H])=C1[H]	3.45593
C([H])([H])([H])C([H])(C1([H])C2([H])C(C(O[H])=O)(C([H])([H])C([H])([H])C3(C4(C([H])([H])[H])C([H])(C5(C([H])(C([H])([H])C4([H])[H])C(C([H])([H])[H])(C([H])([H])[H])C4OC6=C(C=4C5([H])[H])C([H])=C([H])C([H])=C6[H])C([H])([H])[H])C([H])([H])C([H])([H])C32[H])C([H])([H])[H])C([H])([H])C1([H])[H])C([H])([H])[H]	3.42388
O([H])C([H])([H])C([H])([H])C([H])([H])N([H])C1=C([H])C([H])=C(C([H])([H])N2C(=O)C([H])=C([H])C(C(F)(F)F)=C2[H])C([H])=C1[H]	3.42022
C([H])([H])([H])N1C(SC([H])([H])C(N([H])/N=C2\SC([H])=C(C3=C([H])C([H])=C(Br)C([H])=C3[H])N\2C2=C([H])C([H])=C([H])C([H])=C2[H])=O)=NN=N1	3.4155
O([H])C([H])([H])C([H])([H])N(C1=C([H])C(Cl)=C(N2C(=O)C([H])=C([H])C(C(F)(F)F)=C2[H])C([H])=C1[H])C([H])([H])C([H])([H])O[H]	3.40894
C([H])([H])([H])C1/C(=C(/[H])\C2SC([H])=C([H])C=2[H])/C2=C(C([H])=C(C([H])=C2[H])F)C=1C([H])([H])C(O[H])=O	3.39794
O([H])C([H])([H])C([H])([H])N([H])C1=C(C([H])([H])N2C(=O)C([H])=C([H])C(C(F)(F)F)=C2[H])C([H])=C([H])C([H])=C1[H]	3.38722
C([H])([H])([H])C([H])([H])C([H])([H])C([H])([H])OC([H])([H])C([H])([H])C([H])([H])N([H])C1=C([H])C(Cl)=C(N2C(=O)C([H])=C([H])C(C(F)(F)F)=C2[H])C([H])=C1[H]	3.36653
C([H])([H])([H])C1/C(=C(/[H])\C2=C([H])C([H])=C(C([H])([H])O[H])O2)/C2=C(C([H])=C(C([H])=C2[H])F)C=1C([H])([H])C([O-])=O	3.34679
C([H])([H])([H])OC(C([H])([H])SC1=C(C2=C([H])C([H])=C([H])C([H])=C2[H])C2=C(C([H])=C([H])C([H])=C2[H])N=C1C1=C([H])C(Br)=C([H])C([H])=C1[H])=O	3.34104
C([H])([H])([H])OC1=C([H])C([H])=C(/C(/[H])=C2\C(C([H])([H])[H])=C(C([H])([H])C(O[H])=O)C3=C\2C([H])=C([H])C(F)=C3[H])C([H])=C1[H]	3.31876
C([H])([H])([H])C1/C(=C(/[H])\C2=C([H])C([H])=C(C([H])([H])O[H])O2)/C2=C(C([H])=C(C([H])=C2[H])F)C=1C([H])([H])C(O[H])=O	3.3098
C([H])([H])([H])OC1=C(/C(/[H])=C2\C(C([H])([H])[H])=C(C([H])([H])C(O[H])=O)C3=C\2C([H])=C([H])C(F)=C3[H])C([H])=C([H])C([H])=C1[H]	3.30103
C([H])([H])([H])/C(/C([H])([H])[H])=C(/[H])\C([H])([H])C([H])([H])/C(/C([H])([H])[H])=C(\[H])/C([H])([H])C(C1=C([H])C(O[H])=C(O[H])C([H])=C1[H])(C([H])=C([H])[H])C([H])([H])[H]	3.29499
[O-][N+](C1=C([H])C(Cl)=C(N2C(=O)C([H])=C([H])C(C(F)(F)F)=C2[H])C([H])=C1[H])=O	3.29243
O([H])C(C1=C(O[H])C([H])=C([H])C(N(C([H])([H])C2=C(O[H])C([H])=C([H])C(O[H])=C2[H])C([H])([H])C2=C(O[H])C([H])=C([H])C([H])=C2[H])=C1[H])=O	3.29132
C([H])([H])([H])N1C(SC([H])([H])C(N([H])/N=C(\[H])/C2=C(Cl)C(Cl)=C([H])C([H])=C2[H])=O)=NN=N1	3.284
C([H])([H])([H])OC1=C([H])C(/C(/[H])=C2\C(C([H])([H])[H])=C(C([H])([H])C(O[H])=O)C3=C\2C([H])=C([H])C(F)=C3[H])=C([H])C([H])=C1[H]	3.284
C([H])([H])([H])OC1=C([H])C(/C(/[H])=N/N([H])C(C([H])([H])SC2N(C([H])([H])[H])N=NN=2)=O)=C([H])C([H])=C1[H]	3.22185
O([H])C([H])([H])C([H])([H])N([H])C1=C([H])C([H])=C(C([H])([H])N2C(=O)C([H])=C([H])C(C(F)(F)F)=C2[H])C([H])=C1[H]	3.20761
[O-][N+](C1=C(C([H])([H])N2C(=O)C([H])=C([H])C(C(F)(F)F)=C2[H])C([H])=C([H])C([H])=C1[H])=O	3.20066
C([H])([H])([H])N1C(SC([H])([H])C(N([H])/N=C(\[H])/C2=C([H])C([H])=C(O[H])C([H])=C2[H])=O)=NN=N1	3.19928
FC1=C([H])C([H])=C(C([H])([H])N2C(=O)C([H])=C([H])C(C(F)(F)F)=C2[H])C([H])=C1[H]	3.18046
FC(C1C([H])=C([H])C(=O)N(C([H])([H])C2=C([H])C([H])=C([H])C([H])=C2[H])C=1[H])(F)F	3.14874
N([H])([H])C1N(/N=C(\[H])/C2C(C3=C([H])C([H])=C([H])C([H])=C3[H])=NN(C3=C([H])C([H])=C([H])C([H])=C3[H])C=2[H])C(=O)C(C#N)=C(C2=C([H])C(Br)=C([H])C([H])=C2[H])C=1C#N	3.12525
ClC1C([H])=C([H])C(=O)N(C2=C([H])C(Cl)=C([H])C([H])=C2[H])C=1[H]	3.09691
O([H])C([H])([H])C([H])([H])N([H])C1=C([H])C(Cl)=C(N2C(=O)C([H])=C([H])C(C(F)(F)F)=C2[H])C([H])=C1[H]	3.07572
C([H])([H])([H])N1C(SC([H])([H])C(N([H])/N=C2\SC([H])=C(C3=C([H])C([H])=C(Cl)C([H])=C3[H])N\2C2=C([H])C([H])=C([H])C([H])=C2[H])=O)=NN=N1	3.05877
ClC1=C([H])C2=C(N=C(C3=C([H])C([H])=C(OC4=C(C5=C([H])C([H])=C([H])C([H])=C5[H])C5=C(C([H])=C([H])C(=C5[H])Cl)N=C4C4=C([H])C(Br)=C([H])C([H])=C4[H])C([H])=C3[H])C([H])=C2C2=C([H])C([H])=C([H])C([H])=C2[H])C([H])=C1[H]	3.05208
FC(C1C([H])=C([H])C(=O)N(C([H])([H])C2=C([H])C(Cl)=C([H])C([H])=C2[H])C=1[H])(F)F	3.05061
C([H])([H])([H])C(N([H])C1=C([H])C(Cl)=C(N2C(=O)C([H])=C([H])C(C(F)(F)F)=C2[H])C([H])=C1[H])=O	3.04096
C([H])([H])([H])OC1=C([H])C([H])=C(N2C(=O)C([H])=C([H])C(Cl)=C2[H])C([H])=C1[H]	3.04096
C([H])([H])([H])C([H])([H])N1C2=C(C([H])=C(C([H])=C2[H])N([H])C(C([H])([H])SC(N2C([H])([H])C([H])([H])N(C([H])([H])C([H])([H])N(C([H])([H])[H])C([H])([H])[H])C([H])([H])C2([H])[H])=S)=O)C2=C1C([H])=C([H])C([H])=C2[H]	3.03816
O([H])C1=C([H])C([H])=C(C([H])([H])C([H])([H])C2N3C(SC([H])([H])C(C4=C([H])C([H])=C([H])C([H])=C4[H])=N3)=NN=2)C([H])=C1[H]	3.02718
C([H])([H])([H])C1=C([H])C(N2C(=O)C([H])=C([H])C(Cl)=C2[H])=C([H])C([H])=C1[H]	3.01323
C([H])([H])([H])OC1=C([H])C([H])=C(C2C(C#N)=C(N([H])[H])N(/N=C(\[H])/C3C(C4=C([H])C([H])=C([H])C([H])=C4[H])=NN(C4=C([H])C([H])=C([H])C([H])=C4[H])C=3[H])C(=O)C=2C#N)C([H])=C1[H]	3.0099
C([H])([H])([H])OC1=C([H])C([H])=C(C2N(C3=C([H])C([H])=C([H])C([H])=C3[H])/C(=N/N([H])C(C([H])([H])SC3N(C([H])([H])[H])N=NN=3)=O)/SC=2[H])C([H])=C1[H]	3.0034
C([H])([H])([H])/C(/C1=C(Cl)C([H])=C(Cl)C([H])=C1[H])=N\N([H])C(C([H])([H])SC1N(C([H])([H])[H])N=NN=1)=O	3
C([H])([H])([H])/C(/C1=C(Cl)C([H])=C([H])C(Cl)=C1[H])=N\N([H])C(C([H])([H])SC1N(C([H])([H])[H])N=NN=1)=O	3
N([H])([H])C1N(/N=C(\[H])/C2C(C3=C([H])C([H])=C([H])C([H])=C3[H])=NN(C3=C([H])C([H])=C([H])C([H])=C3[H])C=2[H])C(=O)C(C#N)=C(C2=C([H])C(Cl)=C([H])C([H])=C2[H])C=1C#N	2.9966
N([H])([H])C1N(/N=C(\[H])/C2C(C3=C([H])C([H])=C([H])C([H])=C3[H])=NN(C3=C([H])C([H])=C([H])C([H])=C3[H])C=2[H])C(=O)C(C#N)=C(C2=C(C(F)(F)F)C([H])=C([H])C([H])=C2[H])C=1C#N	2.99179
C([H])([H])([H])C1SC(SC([H])([H])C(N([H])/N=C2\SC([H])=C(C3=C([H])C([H])=C(Br)C([H])=C3[H])N\2C2=C([H])C([H])=C([H])C([H])=C2[H])=O)=NN=1	2.97436
C([H])([H])([H])C1=C(N2C(=O)C([H])=C([H])C(Cl)=C2[H])C([H])=C([H])C([H])=C1[H]	2.96257
N([H])([H])C1=C(C([H])([H])N2C(=O)C([H])=C([H])C(C(F)(F)F)=C2[H])C([H])=C([H])C([H])=C1[H]	2.95861
C([H])([H])([H])OC1=C(OC([H])([H])[H])C(OC([H])([H])[H])=C([H])C(C2C(C#N)=C(N([H])[H])N(/N=C(\[H])/C3C(C4=C([H])C([H])=C([H])C([H])=C4[H])=NN(C4=C([H])C([H])=C([H])C([H])=C4[H])C=3[H])C(=O)C=2C#N)=C1[H]	2.9509
C([H])([H])([H])N1C(SC([H])([H])C(N([H])/N=C2\SC([H])=C(C3=C([H])C([H])=C(Cl)C([H])=C3[H])N\2C2=C([H])C([H])=C([H])C([H])=C2[H])=O)=NN=C1[H]	2.9464
C([H])([H])([H])C([H])([H])N1C2=C(C([H])=C(C([H])=C2[H])N([H])C(C([H])([H])SC(N2C([H])([H])C([H])([H])N(C([H])([H])[H])C([H])([H])C2([H])[H])=S)=O)C2=C1C([H])=C([H])C([H])=C2[H]	2.94249
C([H])([H])([H])N1C(SC([H])([H])C(N([H])/N=C2\SC([H])=C(C3=C([H])C([H])=C(Br)C([H])=C3[H])N\2C2=C([H])C([H])=C([H])C([H])=C2[H])=O)=NN=C1[H]	2.93453
C([H])([H])([H])C([H])(C1=C([H])C([H])=C(/C(/[H])=N/N([H])C(C([H])([H])SC2N(C([H])([H])[H])N=NN=2)=O)C([H])=C1[H])C([H])([H])[H]	2.92082
N([H])([H])C1N(/N=C(\[H])/C2C(C3=C([H])C([H])=C([H])C([H])=C3[H])=NN(C3=C([H])C([H])=C([H])C([H])=C3[H])C=2[H])C(=O)C(C#N)=C(C2=C([H])C([H])=C(Cl)C([H])=C2[H])C=1C#N	2.90643
C([H])([H])([H])C1SC(SC2=C(C3=C([H])C([H])=C([H])C([H])=C3[H])C3=C(C([H])=C([H])C([H])=C3[H])N=C2C2=C([H])C([H])=C(Cl)C([H])=C2[H])=NN=1	2.8986
O([H])C([H])([H])C([H])([H])OC([H])([H])C([H])([H])N([H])C1=C([H])C([H])=C(C([H])([H])N2C(=O)C([H])=C([H])C(C(F)(F)F)=C2[H])C([H])=C1[H]	2.85387
C([H])([H])([H])/C(/C1=C([H])C([H])=C(C([H])([H])[H])C([H])=C1[H])=N\N([H])C1N=C(C2=C([H])C3=C(C([H])([H])C([H])([H])C3([H])[H])C([H])=C2[H])SC=1[H]	2.85073
C([H])([H])([H])N1C(SC([H])([H])C(N([H])/N=C2\SC([H])=C(C3=C([H])C([H])=C(F)C([H])=C3[H])N\2C2=C([H])C([H])=C([H])C([H])=C2[H])=O)=NN=C1[H]	2.83105
N([H])([H])C1N(/N=C(\[H])/C2C(C3=C([H])C([H])=C([H])C([H])=C3[H])=NN(C3=C([H])C([H])=C([H])C([H])=C3[H])C=2[H])C(=O)C(C#N)=C(C2=C([H])C([H])=C([N+]([O-])=O)C([H])=C2[H])C=1C#N	2.79713
N([H])([H])C1N(/N=C(\[H])/C2C(C3=C([H])C([H])=C([H])C([H])=C3[H])=NN(C3=C([H])C([H])=C([H])C([H])=C3[H])C=2[H])C(=O)C(C#N)=C(C2=C(Cl)C([H])=C([H])C([H])=C2[H])C=1C#N	2.78833
C([H])([H])([H])/C(/C([H])([H])[H])=C(/[H])\C([H])([H])C([H])([H])/C(/C([H])([H])[H])=C(\[H])/C([H])([H])N([H])C1=C([H])C([H])=C([H])C([H])=C1[H]	2.77573
C([H])([H])([H])C1=C([H])C([H])=C(C2C(C#N)=C(N([H])[H])N(/N=C(\[H])/C3C(C4=C([H])C([H])=C([H])C([H])=C4[H])=NN(C4=C([H])C([H])=C([H])C([H])=C4[H])C=3[H])C(=O)C=2C#N)C([H])=C1[H]	2.70384
C([H])([H])([H])N1C(SC([H])([H])C(N([H])/N=C(\[H])/C2=C([H])C([N+]([O-])=O)=C([H])C([H])=C2[H])=O)=NN=N1	2.69897
C([H])([H])([H])N1C(SC([H])([H])C(N([H])/N=C(\[H])/C2=C(F)C([H])=C([H])C([H])=C2[H])=O)=NN=N1	2.69897
C([H])([H])([H])N1C(SC([H])([H])C(N([H])/N=C(\[H])/C2=C([N+]([O-])=O)C([H])=C([H])C([H])=C2[H])=O)=NN=N1	2.69465
C([H])([H])([H])C1SC(SC2=C(C3=C([H])C([H])=C([H])C([H])=C3[H])C3=C(C([H])=C([H])C([H])=C3[H])N=C2C2=C([H])C([H])=C(Br)C([H])=C2[H])=NN=1	2.68825
C([H])([H])([H])N1C(SC([H])([H])C(N([H])/N=C(\[H])/C2=C([H])C([H])=C(Cl)C([H])=C2[H])=O)=NN=N1	2.67778
ClC1C([H])=C([H])C(=O)N(C2=C([H])C([H])=C(Cl)C([H])=C2[H])C=1[H]	2.67366
C([H])([H])([H])N1C(SC([H])([H])C(N([H])/N=C(\[H])/C2=C(Cl)C([H])=C(Cl)C([H])=C2[H])=O)=NN=N1	2.66959
C([H])([H])([H])C([H])([H])N1C2=C(C([H])=C(C([H])=C2[H])N([H])C(C([H])([H])SC(N2C([H])([H])C([H])([H])N(C([H])([H])C3=C([H])C([H])=C([H])C([H])=C3[H])C([H])([H])C2([H])[H])=S)=O)C2=C1C([H])=C([H])C([H])=C2[H]	2.66109
N([H])([H])C1N(/N=C(\[H])/C2C(C3=C([H])C([H])=C([H])C([H])=C3[H])=NN(C3=C([H])C([H])=C([H])C([H])=C3[H])C=2[H])C(=O)C(C#N)=C(C2=C([H])C([H])=C(O[H])C([H])=C2[H])C=1C#N	2.65541
O([H])C1=C([H])C([H])=C(C([H])([H])C([H])([H])C2N3C(SC([H])([H])C(C4=C([H])C([H])=C(Cl)C([H])=C4[H])=N3)=NN=2)C([H])=C1[H]	2.63119
N([H])([H])C1N(/N=C(\[H])/C2C(C3=C([H])C([H])=C([H])C([H])=C3[H])=NN(C3=C([H])C([H])=C([H])C([H])=C3[H])C=2[H])C(=O)C(C#N)=C(C2=C([H])C([N+]([O-])=O)=C([H])C([H])=C2[H])C=1C#N	2.62798
C([H])([H])([H])/C(/C1=C([H])C([H])=C([N+]([O-])=O)C([H])=C1[H])=N\N([H])C1N=C(C2=C([H])C3=C(C([H])([H])C([H])([H])C3([H])[H])C([H])=C2[H])SC=1[H]	2.62377
O=C(N([H])/N=C1\SC([H])=C(C2=C([H])C([H])=C([H])C([H])=C2[H])N\1C1=C([H])C([H])=C([H])C([H])=C1[H])C([H])([H])SC1N=C([H])C([H])=C([H])N=1	2.59459
C([H])([H])([H])N1C(SC([H])([H])C(N([H])/N=C2\SC([H])=C(C3=C([H])C([H])=C(F)C([H])=C3[H])N\2C2=C([H])C([H])=C([H])C([H])=C2[H])=O)=NN=N1	2.59071
C([H])([H])([H])/C(/C1=C([H])C(Cl)=C(Cl)C([H])=C1[H])=N\N([H])C1N=C(C2=C([H])C3=C(C([H])([H])C([H])([H])C3([H])[H])C([H])=C2[H])SC=1[H]	2.5632
C([H])([H])([H])C1C([H])=C([H])C(=O)N(C2=C([H])C(F)=C([H])C([H])=C2[H])C=1[H]	2.56067
C([H])([H])([H])N1C(SC([H])([H])C(N([H])/N=C2\SC([H])=C(C3=C([H])C([H])=C([N+]([O-])=O)C([H])=C3[H])N\2C2=C([H])C([H])=C([H])C([H])=C2[H])=O)=NN=C1[H]	2.54497
ClC1=C([H])C([H])=C(C2C([H])([H])SC3N(C(=NN=3)C([H])([H])C([H])([H])C3([H])C([H])([H])C([H])([H])C([H])([H])C([H])([H])C3([H])[H])N=2)C([H])=C1[H]	2.54455
C([H])([H])([H])C1=C([H])C([H])=C(C2N(C3=C([H])C([H])=C([H])C([H])=C3[H])/C(=N/N([H])C(C([H])([H])SC3N(C([H])([H])[H])C([H])=NN=3)=O)/SC=2[H])C([H])=C1[H]	2.52609
C([H])([H])([H])C1([H])C2([H])C34OOC(C([H])([H])C2([H])[H])(C([H])([H])[H])OC3([H])OC([H])(OC([H])(C2=C([H])C([H])=C(Br)C([H])=C2[H])C#N)C([H])(C([H])([H])[H])C4([H])C([H])([H])C1([H])[H]	2.5157
C([H])([H])([H])C([H])([H])N1C2=C(C([H])=C(C([H])=C2[H])N([H])C(C([H])([H])SC(N2C([H])([H])C([H])([H])OC([H])([H])C2([H])[H])=S)=O)C2=C1C([H])=C([H])C([H])=C2[H]	2.51376
FC1=C([H])C([H])=C(C2C([H])([H])SC3N(C(=NN=3)C([H])([H])C([H])([H])C3([H])C([H])([H])C([H])([H])C([H])([H])C([H])([H])C3([H])[H])N=2)C([H])=C1[H]	2.51182
N([H])([H])C1N(/N=C(\[H])/C2C(C3=C([H])C([H])=C([H])C([H])=C3[H])=NN(C3=C([H])C([H])=C([H])C([H])=C3[H])C=2[H])C(=O)C(C#N)=C(C2=C([H])C(F)=C([H])C([H])=C2[H])C=1C#N	2.51101
N([H])([H])C1N(/N=C(\[H])/C2C(C3=C([H])C([H])=C([H])C([H])=C3[H])=NN(C3=C([H])C([H])=C([H])C([H])=C3[H])C=2[H])C(=O)C(C#N)=C(C2=C(Br)C([H])=C([H])C([H])=C2[H])C=1C#N	2.50795
C([H])([H])([H])C1=C([H])C([H])=C(/C(/[H])=N/N([H])C(C([H])([H])SC2N(C([H])([H])[H])N=NN=2)=O)C([H])=C1[H]	2.50031
C([H])([H])([H])N1C(SC([H])([H])C(N([H])/N=C(\[H])/C2=C([H])C(O[H])=C([H])C([H])=C2[H])=O)=NN=N1	2.50031
C([H])([H])([H])OC1=C(/C(/[H])=N/N([H])C(C([H])([H])SC2N(C([H])([H])[H])N=NN=2)=O)C([H])=C([H])C([H])=C1[H]	2.50031
N([H])([H])C1N(/N=C(\[H])/C2C(C3=C([H])C([H])=C([H])C([H])=C3[H])=NN(C3=C([H])C([H])=C([H])C([H])=C3[H])C=2[H])C(=O)C(C#N)=C(C2=C(O[H])C([H])=C([H])C([H])=C2[H])C=1C#N	2.48729
C([H])([H])([H])C(N([H])C1=C(C([H])([H])N2C(=O)C([H])=C([H])C(C(F)(F)F)=C2[H])C([H])=C([H])C([H])=C1[H])=O	2.48678
C([H])([H])([H])/C(/C1=C([H])C([H])=C(Cl)C([H])=C1[H])=N\N([H])C1N=C(C2=C([H])C3=C(C([H])([H])C([H])([H])C3([H])[H])C([H])=C2[H])SC=1[H]	2.48655
C([H])([H])([H])/C(/C1=C([H])C(Cl)=C([H])C([H])=C1[H])=N\N([H])C(C([H])([H])SC1N(C([H])([H])[H])N=NN=1)=O	2.46852
C([H])([H])([H])N1C(SC([H])([H])C(N([H])/N=C2\SC([H])=C(C3=C([H])C([H])=C(C#N)C([H])=C3[H])N\2C2=C([H])C([H])=C([H])C([H])=C2[H])=O)=NN=C1[H]	2.46529
C([H])([H])([H])N1C(SC([H])([H])C(N([H])/N=C2\SC([H])=C(C3=C([H])C([H])=C([N+]([O-])=O)C([H])=C3[H])N\2C2=C([H])C([H])=C([H])C([H])=C2[H])=O)=NN=N1	2.44878
C([H])([H])([H])C1SC(SC([H])([H])C(N([H])/N=C2\SC([H])=C(C3=C([H])C([H])=C([N+]([O-])=O)C([H])=C3[H])N\2C2=C([H])C([H])=C([H])C([H])=C2[H])=O)=NN=1	2.43812
C([H])([H])([H])OC1=C([H])C([H])=C(C2N(C3=C([H])C([H])=C([H])C([H])=C3[H])/C(=N/N([H])C(C([H])([H])SC3N(C([H])([H])[H])C([H])=NN=3)=O)/SC=2[H])C([H])=C1[H]	2.43373
N([H])([H])C1N(/N=C(\[H])/C2C(C3=C([H])C([H])=C([H])C([H])=C3[H])=NN(C3=C([H])C([H])=C([H])C([H])=C3[H])C=2[H])C(=O)C(C#N)=C(C2=C([H])C([H])=C([H])C([H])=C2[H])C=1C#N	2.42733
C([H])([H])([H])N1C(SC([H])([H])C(N([H])/N=C2\SC([H])=C(C3=C([H])C([H])=C([H])C([H])=C3[H])N\2C2=C([H])C([H])=C([H])C([H])=C2[H])=O)=NN=N1	2.38807
FC1=C([H])C([H])=C(C2N(C3=C([H])C([H])=C([H])C([H])=C3[H])/C(=N/N([H])C(C([H])([H])SC3N(C4=C([H])C([H])=C([H])C([H])=C4[H])N=NN=3)=O)/SC=2[H])C([H])=C1[H]	2.38672
[O-][N+](C1=C([H])C([H])=C(C2N(C3=C([H])C([H])=C([H])C([H])=C3[H])/C(=N/N([H])C(C([H])([H])SC3N=C([H])C([H])=C([H])N=3)=O)/SC=2[H])C([H])=C1[H])=O	2.38077
O([H])C([H])([H])C1([H])C([H])(O[H])C([H])(O[H])C([H])(O[H])C([H])(O[H])C1([H])O[H]	2.36653
C([H])([H])([H])C1SC(SC([H])([H])C(N([H])/N=C2\SC([H])=C(C3=C([H])C([H])=C([H])C([H])=C3[H])N\2C2=C([H])C([H])=C([H])C([H])=C2[H])=O)=NN=1	2.34923
C([H])([H])([H])N1C(SC([H])([H])C(N([H])/N=C2\SC([H])=C(C3=C([H])C([H])=C(C#N)C([H])=C3[H])N\2C2=C([H])C([H])=C([H])C([H])=C2[H])=O)=NN=N1	2.32279
C([H])([H])([H])OC1=C([H])C([H])=C(/C(/C([H])([H])[H])=N/N([H])C2N=C(C3=C([H])C4=C(C([H])([H])C([H])([H])C4([H])[H])C([H])=C3[H])SC=2[H])C([H])=C1[H]	2.30521
C([H])([H])([H])N1C(SC([H])([H])C(N([H])/N=C2\SC([H])=C(C3=C([H])C([H])=C([H])C([H])=C3[H])N\2C2=C([H])C([H])=C([H])C([H])=C2[H])=O)=NN=C1[H]	2.29
C([H])([H])([H])C1SC(SC([H])([H])C(N([H])/N=C2\SC([H])=C(C3=C([H])C([H])=C(Cl)C([H])=C3[H])N\2C2=C([H])C([H])=C([H])C([H])=C2[H])=O)=NN=1	2.27216
BrC1=C([H])C([H])=C(C2N(C3=C([H])C([H])=C([H])C([H])=C3[H])/C(=N/N([H])C(C([H])([H])SC3N=C([H])C([H])=C([H])N=3)=O)/SC=2[H])C([H])=C1[H]	2.26096
C([H])([H])([H])C1=C([H])C([H])=C(C2N(C3=C([H])C([H])=C([H])C([H])=C3[H])/C(=N/N([H])C(C([H])([H])SC3N(C([H])([H])[H])N=NN=3)=O)/SC=2[H])C([H])=C1[H]	2.25488
[O-][N+](C1=C([H])C([H])=C(C2C([H])([H])SC3N(C(=NN=3)C([H])([H])C([H])([H])C3([H])C([H])([H])C([H])([H])C([H])([H])C([H])([H])C3([H])[H])N=2)C([H])=C1[H])=O	2.24769
C([H])([H])([H])C1=C([H])C([H])=C(C2C([H])([H])SC3N(C(=NN=3)C([H])([H])C([H])([H])C3([H])C([H])([H])C([H])([H])C([H])([H])C([H])([H])C3([H])[H])N=2)C([H])=C1[H]	2.23544
C([H])([H])([H])/C(/C1=C([H])C([H])=C([H])C([H])=C1[H])=N\N([H])C1N=C(C2=C([H])C3=C(C([H])([H])C([H])([H])C3([H])[H])C([H])=C2[H])SC=1[H]	2.222
C([H])([H])([H])/C(/C1=C(Cl)C([H])=C([H])C([H])=C1[H])=N\N([H])C(C([H])([H])SC1N(C([H])([H])[H])N=NN=1)=O	2.22185
ClC1=C([H])C([H])=C(C2N(C3=C([H])C([H])=C([H])C([H])=C3[H])/C(=N/N([H])C(C([H])([H])SC3N(C4=C([H])C([H])=C([H])C([H])=C4[H])N=NN=3)=O)/SC=2[H])C([H])=C1[H]	2.22007
C([H])([H])([H])C([H])([H])N1C2=C(C([H])=C(C([H])=C2[H])N([H])C(C([H])([H])SC(N2C([H])(C([H])([H])[H])C([H])([H])C([H])([H])C([H])([H])C2([H])[H])=S)=O)C2=C1C([H])=C([H])C([H])=C2[H]	2.21959
C([H])([H])([H])C1=C([H])C(/C(/[H])=N/N([H])C(C([H])([H])SC2N(C([H])([H])[H])N=NN=2)=O)=C([H])C([H])=C1[H]	2.20412
C([H])([H])([H])C1=C(/C(/[H])=N/N([H])C(C([H])([H])SC2N(C([H])([H])[H])N=NN=2)=O)C([H])=C([H])C([H])=C1[H]	2.19928
C([H])([H])([H])N1C(SC([H])([H])C(N([H])/N=C(\[H])/C2=C([H])C(F)=C([H])C([H])=C2[H])=O)=NN=N1	2.19928
C([H])([H])([H])OC1=C([H])C([H])=C(C2N(C3=C([H])C([H])=C([H])C([H])=C3[H])/C(=N/N([H])C(C([H])([H])SC3SC(C([H])([H])[H])=NN=3)=O)/SC=2[H])C([H])=C1[H]	2.19461
C([H])([H])([H])C([H])([H])N1C2=C(C([H])=C(C([H])=C2[H])N([H])C(C([H])([H])SC(N2C([H])([H])C([H])([H])C([H])([H])C2([H])[H])=S)=O)C2=C1C([H])=C([H])C([H])=C2[H]	2.16804
C([H])([H])([H])C([H])([H])N1C2=C(C([H])=C(C([H])=C2[H])N([H])C(C([H])([H])SC(N2C([H])([H])C([H])([H])N(C3=C([H])C([H])=C([H])C([H])=C3[H])C([H])([H])C2([H])[H])=S)=O)C2=C1C([H])=C([H])C([H])=C2[H]	2.13671
C([H])([H])([H])N1C(SC([H])([H])C(N([H])/N=C(\[H])/C2=C([H])C(Cl)=C([H])C([H])=C2[H])=O)=NN=N1	2.12494
BrC1=C([H])C([H])=C(C2N(C3=C([H])C([H])=C([H])C([H])=C3[H])/C(=N/N([H])C(C([H])([H])SC3N(C4=C([H])C([H])=C([H])C([H])=C4[H])N=NN=3)=O)/SC=2[H])C([H])=C1[H]	2.11486
O([H])C1=C([H])C([H])=C(C([H])([H])C([H])([H])C2N3C(SC([H])([H])C(C4=C([H])C([H])=C([N+]([O-])=O)C([H])=C4[H])=N3)=NN=2)C([H])=C1[H]	2.09468
C([H])([H])([H])C1=C([H])C([H])=C(C2N(C3=C([H])C([H])=C([H])C([H])=C3[H])/C(=N/N([H])C(C([H])([H])SC3SC(C([H])([H])[H])=NN=3)=O)/SC=2[H])C([H])=C1[H]	2.08462
C([H])([H])([H])C1SC(SC([H])([H])C(N([H])/N=C2\SC([H])=C(C3=C([H])C([H])=C(F)C([H])=C3[H])N\2C2=C([H])C([H])=C([H])C([H])=C2[H])=O)=NN=1	2.07692
O=C(N([H])/N=C1\SC([H])=C(C2=C([H])C([H])=C([H])C([H])=C2[H])N\1C1=C([H])C([H])=C([H])C([H])=C1[H])C([H])([H])SC1N(C2=C([H])C([H])=C([H])C([H])=C2[H])N=NN=1	2.06644
ClC1=C([H])C([H])=C(C2N(C3=C([H])C([H])=C([H])C([H])=C3[H])/C(=N/N([H])C(C([H])([H])SC3N=C([H])C([H])=C([H])N=3)=O)/SC=2[H])C([H])=C1[H]	2.05856
O=C(N([H])/N=C1\SC([H])=C(C2=C([H])C([H])=C(C#N)C([H])=C2[H])N\1C1=C([H])C([H])=C([H])C([H])=C1[H])C([H])([H])SC1N(C2=C([H])C([H])=C([H])C([H])=C2[H])N=NN=1	2.05169
C([H])([H])([H])C([H])(C(N([H])C([H])([H])C(O[H])=O)=O)S[H]	2.03621
C([H])([H])([H])N1C(SC([H])([H])C(N([H])/N=C(\[H])/C2=C([H])C([H])=C([N+]([O-])=O)C([H])=C2[H])=O)=NN=N1	2.03152
C([H])([H])([H])C([H])([H])N1C2=C(C([H])=C(C([H])=C2[H])N([H])C(C([H])([H])SC(N2C([H])([H])C([H])([H])C([H])([H])C([H])([H])C2([H])[H])=S)=O)C2=C1C([H])=C([H])C([H])=C2[H]	2.01973
C([H])([H])([H])N1C(SC([H])([H])C(N([H])/N=C(\[H])/C2=C([H])C([H])=C([H])C([H])=C2[H])=O)=NN=N1	2.01323
C([H])([H])([H])C([H])([H])N(C(SC([H])([H])C(N([H])C1C([H])=C2C3=C(N(C([H])([H])C([H])([H])[H])C2=C([H])C=1[H])C([H])=C([H])C([H])=C3[H])=O)=S)C([H])([H])C([H])([H])[H]	2.01053
C([H])([H])([H])N1C(SC([H])([H])C(N([H])/N=C(\[H])/C2=C([H])C([H])=C(Br)C([H])=C2[H])=O)=NN=N1	2
C([H])([H])([H])N1C(SC([H])([H])C(N([H])/N=C(\[H])/C2=C([H])C([H])=C(F)C([H])=C2[H])=O)=NN=N1	2
C([H])([H])([H])OC1=C([H])C([H])=C(C2N(C3=C([H])C([H])=C([H])C([H])=C3[H])/C(=N/N([H])C(C([H])([H])SC3N=C([H])C([H])=C([H])N=3)=O)/SC=2[H])C([H])=C1[H]	1.99957
O([H])C1=C([H])C([H])=C(C([H])([H])C([H])([H])C2N3C(SC([H])([H])C(C4=C([H])C([H])=C(F)C([H])=C4[H])=N3)=NN=2)C([H])=C1[H]	1.98518
C([H])([H])([H])C1=C([H])C([H])=C(C2C([H])([H])SC3N(C(=NN=3)C([H])([H])C([H])([H])C3=C([H])C([H])=C(O[H])C([H])=C3[H])N=2)C([H])=C1[H]	1.94255
C([H])([H])(C1([H])C([H])([H])C([H])([H])C([H])([H])C([H])([H])C1([H])[H])C([H])([H])C1N2C(SC([H])([H])C(C3=C([H])C([H])=C([H])C([H])=C3[H])=N2)=NN=1	1.87734
